# Supplementary material for: Sequential host-bacteria and bacteria-bacteria interactions determine the microbiome establishment of Nematostella vectensis
Source: Microbiome. 2023 Nov 18;11:257. doi: 10.1186/s40168-023-01701-z (PMC10656924; doi:10.1186/s40168-023-01701-z)
Supplement: Supplementary file 3 — Additional file 2: Table S1. Bacterial strains isolated from Nematostella vectensis with phylogeny according to GenBank Accession number, and ASV names. Table S2. Clusters with the genomes (self-sequenced or downloaded from the ncbi database) which were used for the metabolic potential analysis. Table S3. Count table for the ASVs for the recolonization of polyps and tubes. Table S4. Taxonomy of the ASVs. Table S5. Pairwise Permanova on the Bray–Curtis distances for the recolonization of polyps. Table S6. Pairwise Permanova on the Bray–Curtis distances for the recolonization of tubes. Table S7. ASVs with shortened ASV number and 97% cluster to which they belong. Table S8. Bacterial strains from which genomes were sequenced, with developmental stage from which they were isolated, phylogeny and ncbi classification. Table S9. Pathways contributing the most to the separation on dimension 1 in the PCA showing the metabolic capabilities during recolonization (Fig. 4A). Table S10. Up- and downregulated genes upon recolonization with bacteria, independent of the inoculum (bL-bJ-bA vs GF). Table S11. Top20 upregulated genes upon recolonization with bacteria, independent of the inoculum. All relevant scripts can be found on GitHub under https://github.com/Porthmeus/DominEtAl_NematostellaRecolonization and https://github.com/ikmb/assembly-bacteria [file 40168_2023_1701_MOESM2_ESM.xlsx]

## Sheet: S1_all_isolates
Table S1: Bacterial strains isolated from Nematostella vectensis with phylogeny according to GenBank Accession number, and ASV names.
Stock-No.	Phylum	Class	Order	Family	Genus	Species (GenBank Accession #)	ASV	ASV short	ASV present in heatmap	Used for recolonization
NA_1	Proteobacteria	Gammaproteobacteria	Vibrionales				a5f9bff8fb06b5b1fc1b50874462e788	59
NA_10	Proteobacteria	Gammaproteobacteria	Alteromonadales	Alteromonadaceae	Marinobacter		3dd36306ede549d45bab63d4bff84c58	202
NA_11	Proteobacteria	Gammaproteobacteria	Vibrionales				f21f86227e2dce4878b55c1ca086f447	19	early	yes
NA_12	Proteobacteria	Gammaproteobacteria	Aeromonadales	Aeromonadaceae			7e2b68ebe3e771f0113317617ad3dd48	262
NA_13	Actinobacteria	Gammaproteobacteria	Aeromonadales	Aeromonadaceae			7e2b68ebe3e771f0113317617ad3dd48	262
NA_14	Proteobacteria	Gammaproteobacteria	Pseudomonadales	Pseudomonadaceae	Pseudomonas		ea20759b0491908e2c6fb8ea6e9cd5f6	14	early
NA_15	Proteobacteria	Alphaproteobacteria	Rhodobacterales	Rhodobacteraceae	Phaeobacter		02137d68904748b8063572ddf391e89f	82	late	yes
NA_16	Proteobacteria	Gammaproteobacteria	Aeromonadales	Aeromonadaceae			7e2b68ebe3e771f0113317617ad3dd48	262
NA_17	Proteobacteria	Gammaproteobacteria	Aeromonadales	Aeromonadaceae			7e2b68ebe3e771f0113317617ad3dd48	262
NA_18	Proteobacteria	Gammaproteobacteria	Aeromonadales	Aeromonadaceae			7e2b68ebe3e771f0113317617ad3dd48	262
NA_19	Actinobacteria	Actinobacteria	Actinomycetales	Microbacteriaceae	Microbacterium	maritypicum	444404a9b35291ed453649294d23425d	446
NA_2	Proteobacteria	Gammaproteobacteria	Vibrionales				5728c2a1000734e559ca3910886213f3	36	late
NA_21	Proteobacteria	Gammaproteobacteria	Pseudomonadales	Pseudomonadaceae	Pseudomonas		ea20759b0491908e2c6fb8ea6e9cd5f6	14	early
NA_22	Proteobacteria	Gammaproteobacteria	Pseudomonadales	Pseudomonadaceae	Pseudomonas		ea20759b0491908e2c6fb8ea6e9cd5f6	14	early
NA_23	Proteobacteria	Gammaproteobacteria	Pseudomonadales	Pseudomonadaceae	Pseudomonas		ea20759b0491908e2c6fb8ea6e9cd5f6	14	early
NA_25	Proteobacteria	Gammaproteobacteria	Aeromonadales	Aeromonadaceae			7e2b68ebe3e771f0113317617ad3dd48	262
NA_26	Actinobacteria	Actinobacteria	Actinomycetales	Microbacteriaceae	Microbacterium	maritypicum	444404a9b35291ed453649294d23425d	446
NA_27	Actinobacteria	Actinobacteria	Actinomycetales	Microbacteriaceae	Microbacterium	maritypicum	444404a9b35291ed453649294d23425d	446
NA_28	Proteobacteria	Gammaproteobacteria	Aeromonadales	Aeromonadaceae			7e2b68ebe3e771f0113317617ad3dd48	262
NA_29	Actinobacteria	Gammaproteobacteria	Vibrionales				5728c2a1000734e559ca3910886213f3	36	late	yes
NA_3	Bacteroidetes	Gammaproteobacteria	Vibrionales				5728c2a1000734e559ca3910886213f3	36	late
NA_30	Proteobacteria	Gammaproteobacteria	Vibrionales				5728c2a1000734e559ca3910886213f3	36	late
NA_31	Actinobacteria	Actinobacteria	Actinomycetales	Microbacteriaceae	Microbacterium	maritypicum	444404a9b35291ed453649294d23425d	446
NA_32	Proteobacteria	Gammaproteobacteria	Aeromonadales	Aeromonadaceae			7e2b68ebe3e771f0113317617ad3dd48	262
NA_33	Proteobacteria	Gammaproteobacteria	Vibrionales				5728c2a1000734e559ca3910886213f3	36	late
NA_34	Proteobacteria	Alphaproteobacteria	Rhizobiales	Phyllobacteriaceae			0c828143e1bf3f038789e062e7eda6fa	157
NA_35	Proteobacteria	Gammaproteobacteria	Vibrionales				5728c2a1000734e559ca3910886213f3	36	late
NA_36	Proteobacteria	Gammaproteobacteria	Vibrionales				5728c2a1000734e559ca3910886213f3	36	late
NA_37	Actinobacteria	Actinobacteria	Actinomycetales	Microbacteriaceae	Microbacterium	maritypicum	444404a9b35291ed453649294d23425d	446
NA_39	Proteobacteria	Gammaproteobacteria	Alteromonadales	Shewanellaceae	Shewanella		ede18ae8b6c3fec4b17f9e75c39cc574	33	early
NA_4	Proteobacteria	Gammaproteobacteria	Vibrionales				5728c2a1000734e559ca3910886213f3	36	late
NA_40	Proteobacteria	Gammaproteobacteria	Vibrionales				f21f86227e2dce4878b55c1ca086f447	19	early
NA_41	Bacteroidetes						3a07d5b7fc473c9e076f976856f3c39f	23	early
NA_42	Proteobacteria	Gammaproteobacteria	Aeromonadales	Aeromonadaceae			7e2b68ebe3e771f0113317617ad3dd48	262
NA_43	Proteobacteria	Gammaproteobacteria	Pseudomonadales	Pseudomonadaceae	Pseudomonas		ea20759b0491908e2c6fb8ea6e9cd5f6	14	early
NA_44	Actinobacteria	Actinobacteria	Actinomycetales	Microbacteriaceae			d6cb867edb1cc30db926f0323e3feb6d	1039
NA_45	Actinobacteria	Actinobacteria	Actinomycetales	Mycobacteriaceae	Mycobacterium		58c14549aaafe5aadea50bbc8a824785	167
NA_46	Proteobacteria	Gammaproteobacteria	Aeromonadales	Aeromonadaceae			7e2b68ebe3e771f0113317617ad3dd48	262
NA_47	Actinobacteria	Actinobacteria	Actinomycetales	Microbacteriaceae	Microbacterium	maritypicum	444404a9b35291ed453649294d23425d	446
NA_48	Proteobacteria	Gammaproteobacteria	Aeromonadales	Aeromonadaceae			7e2b68ebe3e771f0113317617ad3dd48	262
NA_49	Actinobacteria	Actinobacteria	Actinomycetales	Microbacteriaceae	Microbacterium	maritypicum	444404a9b35291ed453649294d23425d	446
NA_5	Actinobacteria	Actinobacteria	Actinomycetales	Microbacteriaceae	Microbacterium	maritypicum	444404a9b35291ed453649294d23425d	446
NA_50	Proteobacteria	Gammaproteobacteria	Pseudomonadales	Pseudomonadaceae	Pseudomonas		ea20759b0491908e2c6fb8ea6e9cd5f6	14	early
NA_51	Proteobacteria	Gammaproteobacteria	Vibrionales	Vibrionaceae	Vibrio		1eb24a1848670663d96f42b92b39ae18	1	early
NA_52	Proteobacteria	Gammaproteobacteria	Vibrionales				5728c2a1000734e559ca3910886213f3	36	late
NA_54	Proteobacteria	Gammaproteobacteria	Vibrionales				5728c2a1000734e559ca3910886213f3	36	late
NA_55	Proteobacteria	Gammaproteobacteria	Aeromonadales	Aeromonadaceae			7e2b68ebe3e771f0113317617ad3dd48	262
NA_56	Actinobacteria	Actinobacteria	Actinomycetales	Microbacteriaceae	Microbacterium	maritypicum	444404a9b35291ed453649294d23425d	446
NA_57	Actinobacteria	Actinobacteria	Actinomycetales	Microbacteriaceae	Microbacterium	maritypicum	444404a9b35291ed453649294d23425d	446
NA_58	Proteobacteria	Gammaproteobacteria	Vibrionales				5728c2a1000734e559ca3910886213f3	36	late
NA_59	Proteobacteria	Alphaproteobacteria	Rhizobiales	Phyllobacteriaceae			0c828143e1bf3f038789e062e7eda6fa	157
NA_6	Proteobacteria	Gammaproteobacteria	Alteromonadales	Alteromonadaceae	Marinobacter		3dd36306ede549d45bab63d4bff84c58	202
NA_60	Proteobacteria	Gammaproteobacteria	Vibrionales				5728c2a1000734e559ca3910886213f3	36	late
NA_61	Proteobacteria	Gammaproteobacteria	Vibrionales				5728c2a1000734e559ca3910886213f3	36	late
NA_62	Proteobacteria	Gammaproteobacteria	Vibrionales				5728c2a1000734e559ca3910886213f3	36	late
NA_63	Proteobacteria	Gammaproteobacteria	Vibrionales	Vibrionaceae	Vibrio		1eb24a1848670663d96f42b92b39ae18	1	early
NA_64	Proteobacteria	Alphaproteobacteria	Rhizobiales	Phyllobacteriaceae			0c828143e1bf3f038789e062e7eda6fa	157
NA_65	Proteobacteria	Gammaproteobacteria	Vibrionales				5728c2a1000734e559ca3910886213f3	36	late
NA_66	Proteobacteria	Alphaproteobacteria	Rhodobacterales	Hyphomonadaceae			e7cd808adace7a3b0736ce960a6635f0	75	late
NA_67	Proteobacteria	Alphaproteobacteria	Rhodobacterales	Hyphomonadaceae			5b40853c714f69963d07f4cd1e2034da	143	late
NA_68	Proteobacteria	Gammaproteobacteria	Vibrionales	Vibrionaceae	Vibrio		1eb24a1848670663d96f42b92b39ae18	1	early	yes
NA_69	Proteobacteria	Gammaproteobacteria	Vibrionales				f21f86227e2dce4878b55c1ca086f447	19	early
NA_7	Proteobacteria	Gammaproteobacteria	Vibrionales	Vibrionaceae	Vibrio	pomeroyi	f4db56a150947db71165fe33155c8336	861
NA_70	Proteobacteria	Alphaproteobacteria	Rhodobacterales	Rhodobacteraceae	Phaeobacter		59de456cae5685b5dc2f6ae5215324af	265
NA_71	Proteobacteria	Gammaproteobacteria	Alteromonadales	Alteromonadaceae	Marinobacter		ab9b271c37a04d9226de0f6256d8c112	182
NA_72	Proteobacteria	Gammaproteobacteria	Alteromonadales	Alteromonadaceae	Marinobacter		ab9b271c37a04d9226de0f6256d8c112	182
NA_73	Proteobacteria	Alphaproteobacteria	Rhodobacterales	Hyphomonadaceae			e7cd808adace7a3b0736ce960a6635f0	75	late
NA_74	Proteobacteria	Alphaproteobacteria	Rhizobiales				4ca3ead35716eb6645354fde573d6371	53	late	yes
NA_75	Proteobacteria	Gammaproteobacteria	Alteromonadales	Alteromonadaceae	Marinobacter		ab9b271c37a04d9226de0f6256d8c112	182
NA_76	Bacteroidetes	Alphaproteobacteria	Rhodobacterales	Hyphomonadaceae			e7cd808adace7a3b0736ce960a6635f0	75	late
NA_77	Proteobacteria	Alphaproteobacteria	Rhodobacterales	Hyphomonadaceae			e7cd808adace7a3b0736ce960a6635f0	75	late
NA_78	Proteobacteria	Alphaproteobacteria	Rhodobacterales	Rhodobacteraceae	Phaeobacter		01481e7b17d08670bd8d27a17892569a	71
NA_79	Actinobacteria	Gammaproteobacteria	Aeromonadales	Aeromonadaceae			7e2b68ebe3e771f0113317617ad3dd48	262
NA_8	Proteobacteria	Gammaproteobacteria	Vibrionales				f21f86227e2dce4878b55c1ca086f447	19	early
NA_80	Proteobacteria	Gammaproteobacteria	Aeromonadales	Aeromonadaceae			7e2b68ebe3e771f0113317617ad3dd48	262
NA_81	Actinobacteria	Actinobacteria	Actinomycetales	Microbacteriaceae	Microbacterium	maritypicum	444404a9b35291ed453649294d23425d	446
NA_82	Proteobacteria	Gammaproteobacteria	Aeromonadales	Aeromonadaceae			7e2b68ebe3e771f0113317617ad3dd48	262
NA_84	Proteobacteria	Gammaproteobacteria	Aeromonadales	Aeromonadaceae			7e2b68ebe3e771f0113317617ad3dd48	262
NA_85	Proteobacteria	Alphaproteobacteria	Sphingomonadales	Sphingomonadaceae			8a5df237baf9cb2b73aba62be4c39ed5	212
NA_86	Proteobacteria	Betaproteobacteria	Rhodocyclales	Rhodocyclaceae			9a9bb2d2db6113decf0c4c3e2e84f4e2	62	early
NA_88	Actinobacteria	Actinobacteria	Actinomycetales	Microbacteriaceae	Microbacterium	maritypicum	444404a9b35291ed453649294d23425d	446
NA_89	Actinobacteria	Actinobacteria	Actinomycetales	Microbacteriaceae	Microbacterium	maritypicum	444404a9b35291ed453649294d23425d	446
NA_9	Proteobacteria	Alphaproteobacteria	Rhodobacterales	Rhodobacteraceae			3215313a3e5b6da4c6da7a3451d0283a	30
NA_90	Actinobacteria	Actinobacteria	Actinomycetales	Mycobacteriaceae	Mycobacterium		58c14549aaafe5aadea50bbc8a824785	167
NJ_1	Proteobacteria	Gammaproteobacteria	Vibrionales				3a07d5b7fc473c9e076f976856f3c39f	23	early	yes
NJ_10	Actinobacteria	Actinobacteria	Actinomycetales	Microbacteriaceae	Microbacterium		444404a9b35291ed453649294d23425d	446
NJ_11	Actinobacteria	Actinobacteria	Actinomycetales	Microbacteriaceae	Microbacterium		444404a9b35291ed453649294d23425d	446
NJ_12	Proteobacteria	Gammaproteobacteria	Vibrionales				5728c2a1000734e559ca3910886213f3	36	late
NJ_13	Proteobacteria	Alphaproteobacteria	Rhodobacterales	Rhodobacteraceae	Rhodobacter		1c5e033f1d8871be6baeb623c649dbb2	24	early
NJ_14	Proteobacteria	Alphaproteobacteria	Rhodobacterales	Rhodobacteraceae			7288fc0b4f1b34eb80fb084b3e6674bb	63	early
NJ_15	Actinobacteria	Alphaproteobacteria	Rhizobiales	Rhizobiaceae	Agrobacterium		1dc090f9da2b04dcd27dca221e5b27c8	117
NJ_16	Proteobacteria	Gammaproteobacteria	Pseudomonadales	Pseudomonadaceae	Pseudomonas		ea20759b0491908e2c6fb8ea6e9cd5f6	14	early
NJ_17	Proteobacteria	Alphaproteobacteria	Rhizobiales	Rhizobiaceae	Agrobacterium		1dc090f9da2b04dcd27dca221e5b27c8	117
NJ_18	Proteobacteria	Gammaproteobacteria	Pseudomonadales	Pseudomonadaceae	Pseudomonas		ea20759b0491908e2c6fb8ea6e9cd5f6	14	early
NJ_19	Proteobacteria	Betaproteobacteria	Burkholderiales	Alcaligenaceae	Denitrobacter	equorum	32adad14c53af26efa15e24fdf9880bf	101
NJ_2	Actinobacteria	Alphaproteobacteria	Rhodobacterales	Rhodobacteraceae			ab7d7a0cf93868d37b1fbdd0bb5ce667	163
NJ_20	Proteobacteria	Betaproteobacteria	Burkholderiales	Comamonadaceae		maritypicum	ad0e79c02c0cbd3cee1859763398d7e6	34	juvenile
NJ_21	Actinobacteria	Actinobacteria	Actinomycetales	Gordoniaceae	Gordonia		67727a88696c8ebb406ee862b2bac0ea	2225
NJ_22	Proteobacteria	Bacilli	Bacillales	Staphylococcaceae	Staphylococcus		ef9052628292cb4e10afcdb17abca89b	276
NJ_23	Proteobacteria	Gammaproteobacteria	Pseudomonadales	Pseudomonadaceae	Pseudomonas		57f495c2ebbedf21b8358f976b601aca	309
NJ_24	Actinobacteria	Actinobacteria	Actinomycetales	Nocardiaceae	Rhodococcus		e81a3d31bacc9485b2694e9b40885851	194
NJ_25	Proteobacteria	Gammaproteobacteria	Pseudomonadales	Pseudomonadaceae	Pseudomonas		57f495c2ebbedf21b8358f976b601aca	309
NJ_26	Proteobacteria	Gammaproteobacteria	Pseudomonadales	Pseudomonadaceae	Pseudomonas		57f495c2ebbedf21b8358f976b601aca	309
NJ_27	Proteobacteria	Gammaproteobacteria	Pseudomonadales	Pseudomonadaceae	Pseudomonas		57f495c2ebbedf21b8358f976b601aca	309
NJ_28	Actinobacteria	Actinobacteria	Actinomycetales	Nocardiaceae	Rhodococcus	maritypicum	e81a3d31bacc9485b2694e9b40885851	194
NJ_29	Proteobacteria	Gammaproteobacteria	Pseudomonadales	Pseudomonadaceae	Pseudomonas		57f495c2ebbedf21b8358f976b601aca	309
NJ_3	Proteobacteria	Alphaproteobacteria	Rhodobacterales	Rhodobacteraceae	Phaeobacter		8171be13444d01e34ba1c4ed6ad6d300	172
NJ_30	Proteobacteria	Gammaproteobacteria	Pseudomonadales	Pseudomonadaceae	Pseudomonas	maritypicum	57f495c2ebbedf21b8358f976b601aca	309
NJ_31	Actinobacteria	Actinobacteria	Actinomycetales	Microbacteriaceae	Microbacterium		444404a9b35291ed453649294d23425d	446
NJ_32	Proteobacteria	Gammaproteobacteria	Pseudomonadales	Pseudomonadaceae	Pseudomonas		ea20759b0491908e2c6fb8ea6e9cd5f6	14	early
NJ_33	Proteobacteria	Gammaproteobacteria	Vibrionales				a5f9bff8fb06b5b1fc1b50874462e788	59
NJ_34	Proteobacteria	Gammaproteobacteria	Vibrionales				5728c2a1000734e559ca3910886213f3	36	late
NJ_35	Proteobacteria	Gammaproteobacteria	Pseudomonadales	Pseudomonadaceae	Pseudomonas		57f495c2ebbedf21b8358f976b601aca	309
NJ_36	Proteobacteria	Gammaproteobacteria	Pseudomonadales	Pseudomonadaceae	Pseudomonas		57f495c2ebbedf21b8358f976b601aca	309
NJ_37	Proteobacteria	Alphaproteobacteria	Rhodobacterales	Rhodobacteraceae		maritypicum	7288fc0b4f1b34eb80fb084b3e6674bb	63	early
NJ_38	Proteobacteria	Alphaproteobacteria	Rhodobacterales	Rhodobacteraceae	Phaeobacter		01481e7b17d08670bd8d27a17892569a	71
NJ_39	Actinobacteria	Actinobacteria	Actinomycetales	MIcrobacteriaceae	Microbacterium		444404a9b35291ed453649294d23425d	446
NJ_4	Proteobacteria	Alphaproteobacteria	Rhizobiales	Rhizobiaceae	Agrobacterium		1dc090f9da2b04dcd27dca221e5b27c8	117
NJ_40	Proteobacteria	Alphaproteobacteria	Sphingomonadales	Erythrobacteraceae			ca35795c85ac39bf3c479092410f2ee4	274
NJ_41	Proteobacteria	Alphaproteobacteria	Kiloniellales				a2a8ad844599b2957975cc1288babe70	1380
NJ_42	Proteobacteria	Alphaproteobacteria					0db5929ba2d3a353bb55e55a11bf15c2	80
NJ_43	Proteobacteria	Alphaproteobacteria	Rhodobacterales	Hyphomonadaceae			5b40853c714f69963d07f4cd1e2034da	143	late	yes
NJ_44	Proteobacteria	Alphaproteobacteria	Rhizobiales	Phyllobacteriaceae			0c828143e1bf3f038789e062e7eda6fa	157
NJ_45	Proteobacteria	Alphaproteobacteria	Rhodobacterales	Rhodobacteraceae	Phaeobacter		01481e7b17d08670bd8d27a17892569a	71
NJ_46	Proteobacteria	Gammaproteobacteria	Pseudomonadales	Pseudomonadaceae	Pseudomonas		57f495c2ebbedf21b8358f976b601aca	309
NJ_47	Proteobacteria	Betaproteobacteria	Burkholderiales	Alcaligenaceae	Denitrobacter	maritypicum	32adad14c53af26efa15e24fdf9880bf	101
NJ_48	Proteobacteria	Betaproteobacteria	Burkholderiales	Alcaligenaceae	Denitrobacter	maritypicum	32adad14c53af26efa15e24fdf9880bf	101
NJ_49	Actinobacteria	Actinobacteria	Actinomycetales	Microbacteriaceae	Microbacterium		444404a9b35291ed453649294d23425d	446
NJ_5	Actinobacteria	Actinobacteria	Actinomycetales	Dermabacteraceae	Brachybacterium		b8cf53aa34d1d438e0416414bc0faa9d	1474
NJ_50	Actinobacteria	Actinobacteria	Actinomycetales	Microbacteriaceae	Microbacterium		444404a9b35291ed453649294d23425d	446
NJ_51	Proteobacteria	Betaproteobacteria	Burkholderiales	Alcaligenaceae	Denitrobacter		32adad14c53af26efa15e24fdf9880bf	101
NJ_6	Proteobacteria	Gammaproteobacteria	Pseudomonadales	Pseudomonadaceae	Pseudomonas		57f495c2ebbedf21b8358f976b601aca	309
NJ_7	Proteobacteria	Gammaproteobacteria	Pseudomonadales	Pseudomonadaceae	Pseudomonas		57f495c2ebbedf21b8358f976b601aca	309
NJ_8	Proteobacteria	Gammaproteobacteria	Pseudomonadales	Pseudomonadaceae	Pseudomonas		57f495c2ebbedf21b8358f976b601aca	309
NJ_9	Proteobacteria	Gammaproteobacteria	Pseudomonadales	Pseudomonadaceae	Pseudomonas		57f495c2ebbedf21b8358f976b601aca	309
NP_10	Proteobacteria	Gammaproteobacteria	Pseudomonadales	Pseudomonadaceae	Pseudomonas		57f495c2ebbedf21b8358f976b601aca	309
NP_12	Proteobacteria	Gammaproteobacteria	Pseudomonadales	Pseudomonadaceae	Pseudomonas		57f495c2ebbedf21b8358f976b601aca	309
NP_13	Proteobacteria	Gammaproteobacteria	Pseudomonadales	Pseudomonadaceae	Pseudomonas		57f495c2ebbedf21b8358f976b601aca	309
NP_15	Proteobacteria	Gammaproteobacteria	Vibrionales				5728c2a1000734e559ca3910886213f3	36	late
NP_16	Proteobacteria	Gammaproteobacteria	Alteromonadales	Shewanellaceae	Shewanella		ede18ae8b6c3fec4b17f9e75c39cc574	33	early	yes
NP_17	Proteobacteria	Gammaproteobacteria	Vibrionales				3a07d5b7fc473c9e076f976856f3c39f	23	early
NP_18	Proteobacteria	Gammaproteobacteria	Vibrionales				a5f9bff8fb06b5b1fc1b50874462e788	59
NP_19	Proteobacteria	Gammaproteobacteria	Vibrionales				f21f86227e2dce4878b55c1ca086f447	19	early
NP_20	Proteobacteria	Alphaproteobacteria	Rhodobacterales	Rhodobacteraceae			7288fc0b4f1b34eb80fb084b3e6674bb	63	early
NP_21	Proteobacteria	Gammaproteobacteria	Vibrionales				5728c2a1000734e559ca3910886213f3	36	late
NP_22	Proteobacteria	Gammaproteobacteria	Vibrionales				3a07d5b7fc473c9e076f976856f3c39f	23	early	yes
NP_23	Firmicutes	Bacilli	Bacillales	Bacillaceae	Bacillus		3f2591c438e3c6c864fc69a581ec6372	361
NP_24	Proteobacteria	Gammaproteobacteria	Pseudomonadales				57f495c2ebbedf21b8358f976b601aca	309
NP_25	Proteobacteria	Gammaproteobacteria	Pseudomonadales				57f495c2ebbedf21b8358f976b601aca	309
NP_26	Proteobacteria	Alphaproteobacteria	Rhodobacterales	Rhodobacteraceae			759bca6eb6f788fdd85cee5da1a79b68	73	late	yes
NP_27	Bacteroidetes	Flavobacteriia	Flavobacteriales	Flavobacteriaceae	Flavobacterium		55878593863b43380f63a9a1cefa6cd4	2189
NP_28	Proteobacteria	Betaproteobacteria	Burkholderiales	Alcaligenaceae	Denitrobacter		32adad14c53af26efa15e24fdf9880bf	101
NP_29	Proteobacteria	Betaproteobacteria	Rhodocyclales	Rhodocyclaceae			9a9bb2d2db6113decf0c4c3e2e84f4e2	62	early
NP_3	Proteobacteria	Gammaproteobacteria	Vibrionales				3a07d5b7fc473c9e076f976856f3c39f	23	early
NP_30	Proteobacteria	Gammaproteobacteria	Pseudomonadales	Pseudomonadaceae	Pseudomonas		57f495c2ebbedf21b8358f976b601aca	309
NP_31	Proteobacteria	Gammaproteobacteria	Pseudomonadales	Pseudomonadaceae	Pseudomonas		57f495c2ebbedf21b8358f976b601aca	309
NP_4	Actinobacteria	Actinobacteria	Actinomycetales	Mycobacteriaceae	Mycobacterium		5728c2a1000734e559ca3910886213f3	36	late
NP_5	Proteobacteria	Gammaproteobacteria	Vibrionales				3a07d5b7fc473c9e076f976856f3c39f	23	early
NP_6	Proteobacteria	Alphaproteobacteria	Rhodobacterales	Rhodobacteraceae	Phaeobacter		02137d68904748b8063572ddf391e89f	82	late
NP_7	Proteobacteria	Alphaproteobacteria	Kiloniellales				8084bf612b73a5f45dfce1e6965da1f3	3	early
NP_8	Proteobacteria	Gammaproteobacteria	Vibrionales				5728c2a1000734e559ca3910886213f3	36	late
NP_9	Firmicutes	Bacilli	Bacillales	Bacillaceae	Bacillus		01e3641cb75f4b745b6d93f7c7ef4f9d	2892

## Sheet: S2_genomes_database
Table S2: Clusters with the genomes (self-sequenced or downloaded from the ncbi database) which were used for the metabolic potential analysis.
genome	cluster
G21637-S1	cluster0
G21616-S1	cluster1
G21638-S1	cluster2
G21629-S1	cluster3
G21635-S1	cluster4
G21610-S1	cluster8
G21601-S1	cluster9
G21612-S1	cluster10
G21609-S1	cluster11
G21599-S1	cluster15
G21598-S1	cluster16
G21627-S1	cluster17
G21615-S1	cluster18
G21628-S1	cluster20
G21630-S1	cluster23
G21631-S1	cluster24
G21632-S1	cluster25
G21646-S1	cluster27
G21597-S1	cluster30
G21626-S1	cluster31
G21636-S1	cluster32
G21625-S1	cluster34
G21617-S1	cluster35
G21619-S1	cluster38
G21618-S1	cluster39
G21606-S1	cluster40
GCF_003072625.1	cluster50
GCF_002119645.1	cluster51
GCF_003316915.1	cluster62
GCF_003288115.1	cluster80
GCF_006704185.1	cluster87
GCF_900186885.1	cluster90
GCF_000023045.1	cluster91
GCF_000281195.1	cluster95
GCF_002893805.1	cluster100
GCF_900474605.1	cluster107
GCF_000020605.1	cluster120
GCF_002073435.2	cluster159
GCF_001689125.2	cluster160
GCF_000010185.1	cluster212
GCF_000208405.1	cluster241
GCF_001688845.2	cluster260
GCF_002763715.1	cluster352
GCF_000217835.1	cluster367
GCF_008330165.1	cluster388
GCF_002215535.1	cluster389
GCF_000972725.1	cluster390
GCF_902387545.1	cluster392
GCF_900478415.1	cluster393
GCF_003410415.1	cluster394
GCF_003595625.1	cluster395
GCF_001688725.2	cluster440
GCF_000478255.1	cluster444
GCF_002173495.1	cluster445
GCF_004006295.1	cluster447;cluster448
GCF_003966935.1	cluster449
GCF_000698885.1	cluster452
GCF_001590685.1	cluster455
GCF_002356415.1	cluster456
GCF_900635935.1	cluster459
GCF_000027165.1	cluster551
GCF_900638255.1	cluster608
GCF_000196315.1	cluster612
GCF_003721455.1	cluster667
GCF_900465055.1	cluster668
GCF_001729525.1	cluster672
GCF_003030985.1	cluster674
GCF_002234495.1	cluster703
GCF_900638535.1	cluster708
GCF_001653935.1	cluster749
G21653-S1	cluster750
GCF_000597785.2	cluster752
GCF_006149185.1	cluster753
GCF_007833295.1	cluster754
GCF_002209245.2	cluster759
GCF_002257605.1	cluster761
GCF_000185965.1	cluster764
GCF_001275345.1	cluster817
GCF_001010505.1	cluster875
GCF_004295665.1	cluster876
GCF_003006155.1	cluster880
GCF_001266795.1	cluster887;cluster889
GCF_000709495.1	cluster893
GCF_003611035.1	cluster897
GCF_003344865.1	cluster958
GCF_000024225.1	cluster965
GCF_001590605.1	cluster967
GCF_003076415.1	cluster1030
GCF_900187235.1	cluster1036
GCF_006094415.1	cluster1040
GCF_008693925.1	cluster1101
GCF_000349845.1	cluster1164
GCF_006970865.1	cluster1168
GCF_000260985.4	cluster1170
GCF_001895265.1	cluster1171
GCF_003952785.1	cluster1172
GCF_900637825.1	cluster1173
JB_10	cluster1174
GCF_001703595.1	cluster1176
GCF_002310835.1	cluster1177
GCF_003860605.1	cluster1179
GCF_002944765.1	cluster1182
GCF_003019815.1	cluster1183
GCF_003070865.1	cluster1186
GCF_002752675.1	cluster1187
GCF_003860525.1	cluster1191
GCF_900638245.1	cluster1192
GCF_000015305.1	cluster1260
GCF_000177535.2	cluster1265
GCF_003122385.1	cluster1272
GCF_002310795.1	cluster1305
GCF_002966495.1	cluster1307
G21654-S1	cluster1309
GCF_003614435.1	cluster1311
GCF_000954115.1	cluster1313
GCF_001941825.1	cluster1315
GCF_000739375.1	cluster1316
GCF_002442575.1	cluster1318
GCF_002910775.2	cluster1323
GCF_000497265.2	cluster1331
GCF_000833295.1	cluster1472
GCF_003330885.1	cluster1599
GCF_006385135.1	cluster1605
GCF_004564135.1	cluster1615
GCF_001543345.1	cluster1621
GCF_000013885.1	cluster1657
GCF_000067045.1	cluster1660
GCF_001678945.1	cluster1696
GCF_001620265.1	cluster1697
GCF_006740765.1	cluster1698
GCF_006517275.1	cluster1699
GCF_006351965.1	cluster1700;cluster1736
GCF_002222635.1	cluster1701
G21655-S1	cluster1703
GCF_002850435.1	cluster1704
GCF_000021865.1	cluster1715
G21611-S1	cluster1718
GCF_004328555.1	cluster1719
GCF_004795895.1	cluster1727
GCF_000013565.1	cluster1734
GCF_002865605.1	cluster1737
GCF_003711185.1	cluster1738
GCF_004010775.1	cluster1743
GCF_003285265.1	cluster1745
GCF_002741015.1	cluster1746
GCF_001889025.1	cluster1747
GCF_002002865.1	cluster1748
GCF_007998985.1	cluster1749
GCF_000444995.1	cluster1751
GCF_004354345.1	cluster1753
GCF_001011155.1	cluster1820
GCF_001676765.1	cluster1822
GCF_001886735.1	cluster1824
GCF_000016285.1	cluster1825
GCF_001402915.1	cluster1828
GCF_002237555.1	cluster1889

## Sheet: S3_count_table
Table S3: Count table for the ASVs for the recolonization of polyps and tubes.
ASV	G03278	G03279	G03280	G03281	G03282	G03283	G03284	G03285	G03286	G03287	G03288	G03289	G03290	G03291	G03292	G03293	G03294	G03295	G03296	G03297	G03298	G03299	G03300	G03301	G03302	G03303	G03304	G03305	G03306	G03307	G03308	G03309	G03310	G03311	G03312	G03313	G03314	G03315	G03316	G03317	G03318	G03319	G03320	G03321	G03322	G03323	G03324	G03325	G03326
1eb24a1848670663d96f42b92b39ae18	2382	2840	3445	4803	4912	498	624	314	349	495	868	714	387	474	1946	89	14	126	191	337	3261	6173	8032	5654	6419	6526	10454	13592	17508	9556	19742	18615	8487	14332	12458	10766	8029	9750	414	8157	6321	8179	8677	4820	1352	6873	3820	3752	2759
7ca8ac912c1020ad81a1b37f219344f6	1922	1309	1220	2011	1260	0	9	0	11	13	341	437	340	4254	173	53	0	53	0	80	3375	2829	1584	1751	3033	6030	5085	6887	2947	3325	446	534	333	394	287	452	2546	498	85	1221	5185	1480	1480	1206	3638	1246	8	112	144
5a5ca29fec02a211e356ce052d6caa1d	2347	2288	2085	3583	2916	304	276	455	342	273	90	66	42	1736	0	65	0	21	0	0	142	123	144	84	235	3902	2972	1539	1741	705	217	13	308	38	10	0	13	11	2847	7	9	1144	2088	1326	2778	1611	6680	6521	4926
8084bf612b73a5f45dfce1e6965da1f3	4581	3748	5051	6950	4956	1239	1921	1459	1040	1549	404	208	363	606	431	2	66	119	0	29	183	339	329	157	348	4929	5672	4762	3526	3805	1398	1389	1874	1029	1427	88	155	61	817	71	102	650	837	500	980	312	6409	6045	8062
418e65e6f83d4646e9c522f7a48a8e04	1513	1557	1462	2364	1893	19	39	29	13	22	1286	232	731	1129	670	0	5	10	20	29	888	1984	3879	386	2320	322	216	70	97	30	136	67	77	71	30	0	0	3	453	2	4	4863	6768	6631	4347	6436	4841	5033	5082
2c6f78d860c7a3893c6563d13190c8a4	496	356	583	737	523	12	8	0	8	7	90	33	29	448	14	0	0	53	0	0	7	16	27	35	61	621	291	222	149	116	0	0	3	0	0	0	0	0	3044	0	0	829	1101	884	745	510	376	294	3717
a90fa59f5617fb2930f52c7bbec3a787	0	0	0	0	0	702	1192	618	456	1199	10720	9825	7366	7504	6611	2852	792	1539	2708	1624	532	11849	860	13709	6048	29	0	35	0	11	17	272	38	50	100	97	19	49	7	25	4	502	58	95	537	14	187	183	0
2fbc8f82c6c5a81af3a92c79ef83613b	202	148	162	210	316	274	602	247	224	577	154	82	68	140	119	6	22	0	0	0	0	0	0	0	0	2233	949	1724	1185	2130	1375	6507	5824	1886	2166	593	402	2244	1482	715	504	0	4	0	13	0	3254	5478	2924
b9745b65b0a68222ddba1c244b45f3e5	11	11	12	22	26	10	18	5	0	0	7	0	0	0	0	0	0	0	9	0	0	0	0	0	0	11	27	34	23	17	42	0	16	21	5	6	0	0	0	10	0	0	0	0	0	0	4	0	0
592323a924d2588bbef62e8cf5751588	0	0	0	0	0	0	0	0	0	0	0	0	0	0	0	0	0	0	0	0	0	0	0	0	0	0	0	0	0	0	0	0	0	0	0	0	0	0	0	0	0	0	0	0	0	0	0	0	0
d001e0ec77536b99b4dc7f84fe0d25b0	405	507	879	823	991	30	46	21	13	44	575	580	580	472	739	193	41	137	146	176	26	27	202	13	13	3315	2862	8914	6101	5357	628	1047	1614	1407	1145	4894	6044	5885	126	8182	7981	21	9	5	13	0	643	388	249
10a0bfdab77b668a67ccee119785534a	0	5	0	7	0	1747	3003	1949	1058	2782	1633	2074	1532	1957	1838	1198	357	511	1181	841	7730	3866	2582	11837	7260	12	0	16	0	0	25	71	58	63	87	19	0	18	24	20	12	3574	1284	2234	1704	652	178	56	0
cf16b1c183025f39246edee840bd3124	66	205	255	310	330	3699	7105	3231	4139	6372	545	897	428	278	705	9	8	0	0	0	0	0	0	0	0	565	161	184	353	178	1233	927	1656	926	1047	63	124	124	1215	184	118	0	0	0	0	0	1051	1876	817
e377a6ee66f25cdb3871ad79c7560b35	488	322	326	514	353	0	0	0	0	0	91	110	0	964	0	0	0	0	0	0	932	748	511	540	830	1469	1274	1642	720	854	135	110	106	96	83	102	710	125	0	315	1322	439	337	297	1020	299	0	0	27
4ef33713d815d760cdba19d103cf666c	299	343	286	443	273	4	14	11	0	15	193	342	255	599	156	28	91	26	209	61	1228	927	1371	1465	1948	218	90	49	55	26	2	12	5	0	9	0	4	0	1290	6	0	5988	7786	7123	2344	10861	356	366	312
32cbb1a89f2fbac43d7fd6e044241fe2	0	0	0	0	0	0	0	0	0	0	0	0	0	0	0	0	0	0	0	0	0	0	0	0	0	0	0	0	0	0	0	0	0	0	0	0	0	0	0	0	0	0	0	0	0	0	0	0	0
d324a9a7e63ab102b07b08aad02d0c39	428	353	368	580	339	0	0	0	0	0	177	117	0	1136	104	0	0	0	0	77	862	737	380	549	830	1601	1282	1695	728	850	132	134	93	103	68	110	608	144	0	289	1331	295	406	275	929	324	0	31	43
e72d83b36a06d2ccb446b2c929f302a2	212	213	234	301	385	216	105	231	147	322	0	0	0	0	0	0	0	17	0	0	538	201	221	514	292	1698	1049	788	717	447	332	305	263	259	340	0	0	0	463	0	0	2719	2629	2533	2026	1048	1252	927	1177
4567787ed0227bb1081cf8148ec61f35	314	446	613	763	917	0	0	0	0	0	0	0	0	0	0	0	0	0	0	175	1721	743	1981	818	404	1006	883	520	1656	1112	0	0	0	0	0	0	18	0	0	17	0	602	49	57	32	100	92	39	9
777313356c9d305040ad5a06a9de988a	0	0	0	0	0	16	16	13	0	9	6	0	0	0	0	0	10	0	0	13	0	0	0	0	0	0	0	0	0	0	70	48	37	36	34	0	0	0	0	0	7	0	0	0	0	0	0	0	0
4f6fb0f17accb91a950892f10988e9e4	233	441	404	459	399	223	336	233	124	231	2274	666	1360	7989	1725	279	49	172	168	144	141	49	246	414	72	29	54	28	21	10	0	6	14	5	19	15	4	4	1174	37	0	636	779	627	929	87	218	442	1652
36abbf79d44a458fdf0adc0f65cfd2eb	0	0	0	0	0	320	782	360	394	547	0	0	3	5	79	0	0	0	0	6	0	22	35	56	12	0	0	0	4	0	964	825	964	663	682	5	0	12	32	8	29	71	181	54	415	55	0	0	0
1f874e0ecde897797a2ad2f97ff15a00	348	465	640	867	1279	0	0	0	0	0	883	748	448	340	761	5	0	0	0	9	705	294	478	635	313	1183	1244	1379	1658	1864	0	0	0	0	0	390	291	660	0	844	156	34	34	29	18	55	45	65	12
2cfe691eb57d3b6ea90012de8a2189f4	163	182	150	274	315	13	19	19	17	14	0	0	0	0	15	0	0	0	0	0	0	0	0	0	0	456	374	594	532	271	7	0	26	19	63	0	0	0	302	5	0	0	0	0	0	0	772	455	237
ea20759b0491908e2c6fb8ea6e9cd5f6	125	97	110	140	200	193	397	171	149	393	108	95	96	26	99	0	23	0	0	0	0	0	0	0	0	1493	671	1079	740	1348	929	3726	3431	1137	1287	373	232	1389	1067	441	288	0	0	0	0	5	2207	3591	1946
3a07d5b7fc473c9e076f976856f3c39f	272	337	376	603	650	55	77	42	0	47	77	122	63	74	141	0	0	0	0	0	371	720	879	681	807	784	1206	1513	1898	1124	2302	1955	847	1713	1449	1338	983	1144	36	947	758	1006	1154	563	169	960	496	449	345
20b3815dadb8b4a5878adadc88fa6e67	0	0	0	0	0	836	1384	1031	504	1279	944	1542	534	1163	1006	1114	294	369	804	641	4005	1866	1426	6315	3825	0	0	0	0	16	32	96	50	27	90	25	13	19	15	19	0	2167	720	1200	858	316	144	46	11
f21f86227e2dce4878b55c1ca086f447	283	384	443	651	624	48	44	20	31	0	2860	2618	2070	2912	3468	179	26	143	278	288	396	65	160	274	138	628	766	740	912	729	22	57	32	45	26	2695	2969	4806	69	4786	2646	123	68	73	74	116	263	207	75
95f74d5eb127a676872567f1d2606244	0	0	0	2	0	0	0	4	2	4	0	0	0	0	0	0	0	0	26	0	5	3	8	4	0	0	0	0	0	0	0	0	0	0	0	0	0	0	0	0	0	0	0	0	0	0	0	0	3
920588c147c0b42dda617eb6c4994441	0	0	0	0	0	0	0	0	0	0	0	0	0	0	0	0	0	0	0	0	0	0	0	0	0	0	0	0	0	0	0	0	0	0	0	0	0	0	0	0	0	0	0	0	0	0	0	0	0
1087d16c9e381d42a13198af6b0982f9	0	0	0	0	0	0	0	0	0	0	0	0	0	0	0	0	0	0	0	0	0	0	0	0	0	0	0	0	0	0	0	0	0	0	0	0	0	0	0	0	0	0	0	0	0	0	0	0	0
1e3f100131b3df3a6ed7258988de27ef	0	0	0	0	0	0	0	0	0	0	0	0	0	0	0	0	0	0	0	0	0	0	0	0	0	0	0	0	0	0	0	0	0	0	0	0	0	0	0	0	0	0	0	0	0	0	0	0	0
4bace08c77e32473a88e48e7e03897f0	0	0	0	0	10	0	0	0	0	0	0	0	0	0	0	0	0	0	0	0	0	0	0	0	0	0	0	10	13	0	15	9	0	0	6	0	0	0	0	0	0	0	0	0	0	0	0	0	0
5728c2a1000734e559ca3910886213f3	223	264	441	366	509	317	367	261	199	345	1164	974	924	635	1766	499	221	703	2393	2690	206	311	371	151	115	108	50	103	90	90	142	529	282	128	394	158	373	229	193	404	257	152	52	95	124	32	330	123	63
6a0c89d6148dd7bb8125bbdfeda559dd	0	0	7	7	10	145	319	222	153	424	0	0	0	0	0	31	3	37	9	0	33	126	165	134	280	0	16	5	0	0	49	95	50	40	30	0	0	0	72	0	0	371	677	236	773	405	6	15	20
a07e8bda7c86d9ab8aeef38208779f8c	318	477	589	927	1205	308	399	173	206	339	89	144	63	88	186	0	0	20	0	14	765	865	2265	432	957	505	249	295	452	222	566	406	1182	591	577	268	179	264	53	586	604	456	365	459	350	438	40	21	14
ede18ae8b6c3fec4b17f9e75c39cc574	110	179	268	280	316	0	0	0	0	0	220	313	252	122	395	40	0	52	48	52	0	0	52	0	0	1171	918	2910	2012	1739	202	374	503	400	413	1716	1919	1920	36	2524	2729	0	0	0	0	0	211	140	80
1911b3804816abc2d64c0ab5398eb478	0	0	0	0	0	0	0	0	0	0	0	0	0	0	0	0	0	0	0	0	0	0	0	0	0	0	0	0	0	0	0	0	0	0	0	0	0	0	0	0	0	0	0	0	0	0	0	0	0
6bfa3ec60ff15e11819420b2f88de863	19	23	17	38	31	0	0	0	0	0	0	0	0	0	0	0	27	0	0	28	1474	967	1112	1711	1808	26	29	20	6	9	0	0	0	0	0	0	0	0	446	0	0	2927	3333	2966	1607	2215	93	49	168
eee479bdbdf2a2dbe53043aef0be7534	0	0	0	0	0	0	0	0	0	0	0	0	0	0	0	0	0	0	0	0	0	0	0	0	0	0	0	0	0	0	0	0	0	0	0	0	0	0	0	0	0	0	0	0	0	0	0	0	0
59b6b2d0b7a82308a1bcabff7efef894	67	118	66	127	124	0	0	0	0	0	0	0	0	0	0	0	0	0	0	0	0	5	12	0	0	80	291	93	58	34	0	6	0	0	0	0	0	0	0	0	0	0	8	11	19	8	7	49	85
e2062d3272bbf6a6d724e247eaaea5ab	94	90	101	157	142	20	25	33	40	36	0	0	0	8	54	46	7	16	8	38	29	52	96	27	49	64	30	11	31	5	5	4	14	0	5	0	0	0	287	0	0	1035	2412	1617	2342	1804	14	22	14
ad0e79c02c0cbd3cee1859763398d7e6	63	48	48	56	50	1075	1334	1502	714	1195	0	27	0	85	37	0	16	0	0	0	0	0	0	0	0	34	13	0	8	0	92	6	36	35	24	0	0	0	1494	0	0	0	9	0	29	5	43	92	43
663c182d483af29644a9a88443c0b70a	259	379	364	532	447	502	981	730	359	844	359	346	259	959	600	87	49	59	212	113	356	541	731	568	726	230	168	79	89	70	1602	1382	2092	1164	1196	324	171	194	46	120	306	285	838	794	866	908	182	64	100
feb7b39ee4e23eff2476cd0f288f38c5	0	0	0	0	0	0	0	0	0	0	0	0	0	0	0	0	0	0	0	0	0	0	0	0	0	0	0	0	0	0	0	0	0	0	0	0	0	0	0	0	0	0	0	0	0	0	0	0	0
f908af5889db920241084fb579ccb792	78	63	89	104	102	35	80	28	18	19	856	578	672	701	979	1120	160	865	475	304	163	57	75	124	83	125	161	120	88	40	18	34	15	12	20	31	14	48	202	9	7	17	0	0	0	0	51	41	59
03164423e5473d06e3efafbe6af0c095	24	0	32	29	21	6	6	0	0	6	0	80	26	70	158	47	34	36	39	178	14	74	47	93	7	209	77	347	83	368	14	11	13	12	33	0	25	14	31	14	0	32	7	4	0	6	423	219	120
1c5e033f1d8871be6baeb623c649dbb2	421	448	402	531	416	183	133	627	308	233	60	222	74	96	208	0	0	10	0	0	39	17	7	32	55	337	837	327	344	124	86	11	57	39	16	61	239	70	526	180	284	394	401	283	287	464	234	384	469
53bf5665e301057fec7a2254f0f0c304	0	0	0	0	0	0	0	0	0	0	0	0	0	0	0	0	0	0	0	0	0	0	0	0	0	0	0	0	0	0	0	0	0	0	0	0	0	0	0	0	0	0	0	0	0	0	0	0	0
7288fc0b4f1b34eb80fb084b3e6674bb	26	20	27	37	32	13	23	51	13	47	0	52	22	27	28	1506	319	844	933	1530	176	149	191	169	101	66	110	84	43	60	29	267	39	67	39	23	26	49	414	14	11	86	22	20	25	7	172	80	33
95bf3e1485628bcf2c3afba53878b07e	44	22	35	54	35	93	148	168	100	58	1102	744	886	707	920	340	103	610	822	316	176	44	100	59	72	32	16	21	34	9	125	97	161	153	24	24	39	81	5558	26	15	17	28	26	14	19	7	8	0
3215313a3e5b6da4c6da7a3451d0283a	0	0	0	0	0	0	10	0	0	0	25	0	0	0	23	49	0	0	22	135	4598	3754	3032	4731	4544	10	12	0	0	13	35	83	29	28	42	0	0	0	0	0	0	462	803	1339	439	2625	0	0	0
aa601f6187a0b34cf6d850b18b6f9dee	53	16	28	104	23	1171	2395	1165	712	1246	72	40	28	138	0	0	22	0	0	0	0	0	0	0	0	3	0	0	0	0	23	0	2	9	6	0	0	0	11	0	0	0	0	0	0	0	10	9	0
b1dc7d219e6d6aee99312b1a241b44a6	10	0	5	3	0	1150	1858	1356	790	2760	0	7	16	3	0	0	0	0	0	0	0	0	0	3	0	0	0	0	0	0	66	0	168	19	7	0	0	0	936	0	0	0	7	0	359	7	3	42	0
d38b032e92b23a4eed825731a61a0b7e	0	0	0	3	0	1357	1976	3648	3023	1699	0	0	0	0	61	0	0	0	0	0	0	0	0	0	0	0	0	0	0	0	522	110	261	144	105	0	0	0	542	0	0	0	0	0	0	0	0	0	0
bbddff59f9153d6e56b315bfe8847775	4	4	8	0	0	1484	2353	4453	3255	2183	0	0	20	0	0	0	0	0	0	0	0	0	0	0	0	0	0	0	0	0	574	72	351	155	146	0	0	0	353	0	0	0	0	0	0	0	0	0	0
f47a051e6779111a75ed9f41c9340b5a	0	0	0	0	0	5	6	5	8	0	0	0	0	0	0	0	0	0	0	0	0	0	0	0	0	0	0	0	0	0	0	3	5	0	0	0	0	0	0	0	0	0	0	0	0	0	0	0	0
13e79851a62e8402ca9e4b73b40d95c8	282	350	426	604	636	151	230	104	137	205	71	43	29	21	26	0	0	19	5	19	386	565	1128	181	596	365	169	146	245	163	346	214	658	377	336	136	110	152	35	253	381	228	186	204	203	257	34	25	17
42138878bd2ae5cece7dc7a64c81e146	0	0	0	0	0	0	0	0	0	0	0	0	0	0	0	0	0	0	0	0	0	0	0	0	0	0	0	0	0	0	0	0	0	0	0	0	0	0	0	0	0	0	0	0	0	0	0	0	0
a5f9bff8fb06b5b1fc1b50874462e788	73	94	136	180	199	0	0	0	0	0	831	850	695	990	1020	77	49	79	109	69	106	0	0	93	0	176	175	182	249	185	0	0	0	0	0	808	852	1567	0	1462	756	0	0	0	0	0	134	0	0
a86a9bea14e883832981ef97683857d7	36	41	32	46	48	589	553	1637	678	556	0	0	0	0	0	0	0	0	0	0	0	0	0	0	0	6	11	10	6	0	73	5	28	73	0	0	0	0	1770	0	0	0	0	0	32	3	203	126	115
bdcbe9bd0a523091128081ddb0032d13	32	12	6	34	26	94	129	86	53	115	55	154	70	71	197	260	17	158	328	415	220	263	398	195	115	16	10	7	0	8	9	42	27	20	52	9	10	29	378	8	5	366	814	725	319	372	1773	296	500
235ae40df26468c6b3aef8ce92ffef16	20	30	45	62	100	0	0	0	0	0	323	488	213	200	543	0	0	0	0	0	0	0	0	0	0	174	118	183	292	398	0	0	0	0	0	824	660	2287	25	1722	646	0	0	0	0	0	117	83	38
27936604eb55024c9f5e1b0e9fb14e17	0	0	0	0	0	10	16	0	0	0	152	135	125	219	283	202	31	169	172	67	38	0	16	48	17	0	0	0	0	0	0	13	0	8	7	11	4	10	190	4	0	9	0	5	6	7	5	0	0
9eb7ccc3f26e350689c84750f3f7ae54	0	0	0	0	0	0	0	0	0	0	0	0	0	0	0	0	0	0	0	0	0	0	0	0	0	0	0	0	0	0	0	0	0	0	0	0	0	0	0	0	0	0	0	0	0	0	0	0	0
ad419ef2ca8ec45cf46b859e0b006e22	142	209	270	401	553	143	179	85	90	144	0	0	0	62	55	24	7	0	0	29	301	399	1074	156	474	248	98	121	168	96	300	175	568	266	296	124	78	91	35	227	288	223	196	245	134	185	26	0	0
f74694417c92171e5c8c5d0722aee105	0	0	0	4	12	45	97	26	25	65	74	100	29	114	94	0	0	4	0	0	0	0	0	0	0	7	0	2	3	0	13	5	27	9	10	7	38	22	943	49	5	0	0	0	0	0	593	0	0
f9ad5c1f90b5b5f38def3fa2a2555561	12	22	13	33	44	99	198	81	99	163	14	0	49	24	7	13	0	4	0	0	0	0	0	0	0	14	11	0	3	0	57	10	38	14	0	0	0	0	140	2	0	0	0	0	0	0	0	4	17
51b09b5a7b53539a3cfa6707be117dd8	0	0	0	0	0	575	854	3260	2143	729	19	0	0	0	0	0	0	0	0	0	0	0	0	0	0	0	0	0	0	0	443	119	272	124	129	0	0	0	369	0	0	0	0	0	0	0	0	0	0
45941e392ede7febc68a56b9037e51fb	1307	1590	2151	2668	1949	1525	2341	1568	1275	1965	0	0	0	0	0	0	0	0	0	0	0	0	0	0	0	46	53	0	0	0	191	29	142	106	88	0	0	0	0	0	0	0	0	0	0	0	0	0	45
95afe8f359fd2cc591af548385843855	180	187	302	362	508	125	156	87	91	149	24	19	61	19	33	0	0	3	11	24	330	474	880	181	363	199	142	106	171	100	265	177	547	262	247	88	63	86	23	212	270	162	141	172	125	198	27	17	7
9b18412710848e6f0b60230d646698f7	107	98	103	148	167	300	418	1230	647	511	0	0	0	0	0	0	0	0	0	0	0	0	0	0	0	174	203	84	96	42	172	43	242	63	25	0	0	0	7	0	0	0	0	0	0	0	65	125	118
d120b24b9e9837a78db01b2d2e429970	34	67	33	58	57	26	56	295	65	49	9	0	0	6	0	0	0	0	0	0	120	54	86	51	106	121	97	90	48	18	36	10	21	14	7	0	0	0	89	0	0	929	643	1021	344	1278	132	127	131
2850642c523d0e013c25737f37cc37ea	1105	1461	1800	2329	1708	1367	2305	1443	1093	1780	0	0	0	0	0	0	0	0	0	0	0	0	0	3	0	43	42	17	8	0	161	14	156	82	36	0	0	0	0	0	0	0	0	0	0	0	25	14	39
4ca3ead35716eb6645354fde573d6371	39	37	36	31	58	32	69	68	27	31	14	27	39	48	49	156	0	99	29	36	13	19	37	20	154	12	39	15	7	0	0	13	8	6	0	0	0	9	119	0	0	55	105	280	166	222	33	13	12
739f1cc03f8dddc664768dd7b3290923	48	60	69	78	84	0	0	0	0	9	31	133	42	46	294	0	20	0	0	7	0	17	0	0	0	139	100	84	123	76	4	0	50	0	11	69	252	107	702	312	228	13	58	0	18	24	143	217	80
d873ee51c6756cabdd6943ec4937f0ff	0	0	0	0	0	0	0	0	0	0	0	30	0	0	0	0	0	0	0	0	0	0	0	0	0	0	0	0	0	0	0	0	0	0	0	0	0	0	0	0	0	0	0	0	0	0	0	0	0
969d1d71cc968ae6b24b74cc31cfa402	44	56	69	95	121	0	0	0	0	0	0	0	0	0	0	0	0	0	0	49	246	85	290	90	60	137	131	61	168	150	0	0	0	0	0	0	0	0	0	0	0	88	0	0	0	0	0	0	0
d949c9e07a9f77792cc422db29a47a52	6	0	0	7	12	11	13	11	7	7	0	0	0	0	0	0	0	0	0	0	0	0	0	0	0	9	0	0	3	3	0	0	0	0	0	0	0	0	0	0	0	0	0	0	0	0	123	77	147
c5896a8137e42cdd051c308505d47c18	62	86	129	116	150	98	110	73	63	94	333	254	278	218	373	149	80	196	824	870	58	82	99	43	54	0	19	21	16	14	38	191	55	33	134	60	118	67	55	127	71	19	0	22	26	0	76	20	0
bd3f953f9da7a5666fa716b337ee62c1	0	0	0	0	0	0	0	6	0	0	28	5	0	23	30	0	0	8	8	0	0	0	0	0	0	0	0	0	0	0	0	0	0	0	0	0	0	0	446	0	0	0	0	0	0	0	1864	0	25
9a9bb2d2db6113decf0c4c3e2e84f4e2	65	74	190	137	93	30	24	18	7	16	82	17	9	36	257	0	0	0	0	18	0	0	0	0	0	102	62	35	44	41	0	0	0	0	0	0	0	0	157	7	0	0	0	0	100	0	68	151	64
80894d9f201b73f1ffb65d3b866d4b07	0	2	0	4	0	49	71	64	48	82	6	31	0	0	42	0	0	0	0	0	3	0	57	16	0	0	0	0	0	0	0	0	0	3	4	0	0	0	734	0	0	0	33	182	444	15	68	39	0
b4e15813a10ff1c994ccbefc7221dad3	9	0	0	4	0	1073	1396	1165	1198	853	74	50	0	19	0	0	0	0	0	0	8	0	0	0	0	18	0	0	0	0	75	0	36	13	0	0	0	2	10	0	0	0	0	0	0	0	0	0	0
a40f9377b3e05db3095b223925ec820f	0	0	0	0	0	0	3	3	0	0	247	176	128	174	326	74	35	50	59	36	37	6	31	11	11	0	0	0	0	0	0	7	0	0	0	5	3	4	869	0	0	3	0	6	2	7	0	0	0
64f72d2ca2f5f8850258e2fed8482461	15	47	40	68	99	2	5	3	0	0	279	276	124	244	300	11	0	4	31	17	3	0	14	0	0	0	0	2	0	0	0	4	0	0	0	3	5	0	0	0	0	6	0	0	0	0	28	11	11
f0c7d74a82743f1aa46f8540465dfd97	0	0	0	0	0	0	0	0	0	0	0	0	0	0	0	0	0	0	0	0	0	0	0	0	0	0	0	0	0	0	0	0	0	0	0	0	0	0	0	0	0	0	0	0	0	0	0	0	0
99453573e12c877719c710839f34766c	0	0	0	0	0	0	0	0	0	0	0	0	0	0	0	0	0	0	0	0	0	0	0	0	0	0	0	0	0	0	0	0	0	0	0	0	0	0	0	0	0	0	0	0	0	0	0	0	0
02137d68904748b8063572ddf391e89f	0	0	0	12	10	0	22	0	0	0	75	22	25	29	40	338	26	233	179	66	46	27	8	29	10	14	15	0	4	0	0	22	0	4	0	9	5	7	44	0	0	0	0	0	0	0	40	6	0
1780f8007a081f443a091d0b2ca97ee0	0	0	0	0	0	0	0	0	0	0	0	0	0	0	0	0	0	0	0	0	0	0	0	0	0	0	0	0	0	0	0	0	0	0	0	0	0	0	0	0	0	0	0	0	0	0	0	0	0
211e7533236375466246f9164b36473e	10	13	0	11	6	0	6	0	5	0	0	0	0	0	0	0	0	11	0	0	0	0	0	0	0	0	0	0	0	5	21	25	0	17	9	0	5	0	73	10	8	0	0	0	0	0	0	0	0
364c1986c4f0e1bebba895a3804871e2	0	0	0	0	0	0	0	0	0	0	0	0	0	0	0	0	0	0	0	0	0	0	0	0	0	0	0	0	0	0	0	0	0	0	0	0	0	0	0	0	0	0	0	0	0	0	0	0	0
c55825019fecb272776225aee3d93a16	0	0	12	14	0	0	0	0	0	9	0	0	14	0	0	0	0	0	0	0	0	0	0	0	0	0	0	0	0	0	24	31	15	23	14	0	0	0	57	0	10	0	0	0	0	0	0	0	0
01481e7b17d08670bd8d27a17892569a	10	0	0	0	0	126	213	877	293	288	0	0	0	0	0	0	0	0	0	0	0	0	0	0	0	0	0	0	0	0	55	13	41	28	0	0	0	0	0	0	0	0	0	0	0	0	0	0	0
759bca6eb6f788fdd85cee5da1a79b68	0	0	0	0	0	0	0	0	11	0	113	44	28	105	112	546	220	702	399	354	36	46	69	60	33	0	0	12	0	0	0	52	19	0	29	13	27	20	235	15	10	78	68	111	84	180	81	53	0
54369a1591c3bd29be27fdb8a6fa6b1d	58	61	103	92	99	79	106	56	47	108	118	231	122	158	196	84	0	109	578	346	28	67	62	61	34	0	0	15	0	0	38	100	86	29	74	36	105	72	36	77	43	0	0	49	26	0	39	0	0
e7cd808adace7a3b0736ce960a6635f0	0	0	2	4	5	22	44	0	9	9	708	279	277	328	465	476	37	375	270	85	140	49	47	46	43	16	0	7	2	7	0	15	3	12	9	18	7	10	50	5	0	9	4	16	3	16	12	4	3
9da728d7ce0350a8cbb4bc8c1210b481	0	0	0	0	0	0	0	0	0	0	0	0	0	0	0	0	0	0	0	0	0	0	0	0	0	0	0	0	0	0	0	0	0	0	0	0	0	0	0	0	0	0	0	0	0	0	0	0	0
0cb53f63b0ae70811f8b6b737cf20290	45	34	32	48	19	32	38	27	23	34	190	381	210	360	199	380	51	110	412	178	206	239	382	184	119	0	0	0	0	0	14	26	6	0	15	0	0	0	0	0	0	135	73	256	21	181	67	0	0
77f568936542586b74e7046b4790db25	0	3	0	0	0	0	18	9	5	9	532	500	540	517	747	1136	233	1027	943	587	219	157	142	282	140	11	0	10	0	13	12	109	12	20	41	34	23	34	10	11	10	16	33	77	31	45	0	3	3
4b5e71fdebc899a07144f47650693184	50	44	30	52	34	32	35	42	0	49	0	0	17	0	0	0	0	0	0	0	0	0	0	8	0	21	13	0	9	0	0	0	8	0	0	0	0	0	138	0	0	0	181	19	123	7	157	124	139
e0ec3d0d30ef949e6121c97439829706	16	0	15	32	38	64	142	28	47	96	0	0	26	19	0	10	0	11	4	14	30	23	91	17	24	0	0	5	5	0	23	5	43	6	13	0	3	0	143	0	0	92	105	669	284	1229	15	40	24
665b9cd96a12bf2f708509202c476a5c	8	6	4	8	4	0	0	8	0	0	0	0	5	0	0	16	0	0	0	0	0	0	0	0	0	7	5	4	0	0	0	3	0	0	0	0	0	0	498	0	0	0	0	0	8	0	0	9	8
89805f568ad9696a68c71d2239da49e4	55	56	71	97	67	0	0	0	0	0	0	0	15	0	63	0	0	15	0	0	21	0	19	0	8	655	77	281	44	243	0	0	0	0	0	0	0	0	99	0	0	6	0	0	0	0	196	148	62
6919ba53b1170872598e7a3748a398d5	0	0	0	0	0	0	0	0	0	0	0	0	0	0	0	0	0	26	0	0	0	0	0	0	0	0	0	0	0	0	0	0	0	0	0	0	0	0	0	0	0	0	0	0	0	0	0	0	0
27c23a617459f35bf2b7a82e0fc32048	0	35	0	0	27	0	0	0	0	0	63	56	56	37	0	0	0	0	0	0	0	0	0	0	0	278	139	587	78	487	0	0	0	0	0	14	0	0	60	0	20	0	0	0	0	0	194	214	114
e525276bf18d64fd65485e8676d810cf	0	0	0	0	0	0	0	0	0	0	0	0	0	0	0	0	0	0	0	0	0	0	0	0	0	0	0	0	0	0	0	0	0	0	0	0	0	0	0	0	0	0	0	0	0	0	0	0	0
85997f69ec530040b9d95250a5e64e0d	0	0	0	0	0	0	0	32	0	0	0	0	0	0	0	0	14	9	0	0	0	0	0	0	0	0	18	0	0	0	11	0	0	0	0	0	0	0	0	0	0	0	31	0	0	0	0	0	0
1dfcde6d76434f541036fa9e8fd4877e	0	0	0	0	0	9	15	0	0	7	79	50	106	64	198	1431	286	1433	180	229	63	34	0	57	53	0	0	0	0	6	0	0	0	0	0	0	0	0	33	6	0	52	20	29	0	15	31	0	0
ba28c47cca806f7548ebe88a9711ce99	5	13	9	25	23	238	328	133	162	254	0	0	0	0	0	8	0	0	0	0	0	0	0	0	0	30	40	50	53	46	669	877	1173	848	714	0	6	6	0	7	0	0	0	0	0	0	0	16	17
0db5929ba2d3a353bb55e55a11bf15c2	42	58	45	79	94	26	37	39	29	66	0	48	0	22	11	0	0	50	0	0	0	7	0	8	0	12	15	0	0	4	0	0	0	0	0	0	0	0	0	0	0	5	0	16	58	0	0	0	0
227db9cc3214235dc15ec322979756a1	37	44	75	56	89	40	61	33	27	72	263	180	135	83	257	102	43	88	318	415	0	32	34	18	24	10	0	0	14	0	12	106	47	14	66	18	56	38	24	59	41	14	0	23	0	0	51	0	0
76cb08386ca481ebad0877a8c5625415	0	0	0	0	0	6	4	0	0	7	0	0	0	0	0	0	0	0	0	0	0	0	0	0	0	0	0	0	0	0	0	8	13	4	0	0	0	0	0	0	0	0	0	0	0	0	0	0	0
e056210846615d9aa403593e6162e92d	0	57	81	70	107	54	63	25	27	44	181	222	157	123	209	62	31	93	378	494	43	44	40	0	20	12	0	0	19	0	22	106	46	19	84	25	68	23	35	71	28	25	0	0	0	0	38	18	0
3c5a6500acb7e8ef282a1c600c43b95d	809	697	596	960	466	0	0	0	0	0	168	233	265	192	249	0	0	0	32	0	97	64	431	218	192	552	183	73	42	48	0	0	0	0	0	9	10	36	0	0	0	31	54	27	121	46	21	7	4
e3d30ab3843680e35da59198fa2edad7	0	0	0	0	0	0	0	0	0	0	0	0	0	0	0	0	0	0	0	0	0	0	0	0	0	0	0	0	0	0	0	0	0	0	0	0	0	0	0	0	0	0	0	0	0	0	0	0	0
ca2276378fb802d20df33393895f2953	0	0	0	0	0	0	0	0	0	0	0	0	0	0	0	0	0	0	0	0	0	0	0	0	0	0	0	0	0	0	0	0	0	0	0	0	0	0	0	0	0	0	0	0	0	0	0	0	0
943e756c5a16bd2a8d7254d9b62b4b80	0	0	0	0	0	0	0	2	0	0	0	0	29	0	0	306	104	523	1587	1779	118	204	220	90	26	2	0	0	0	0	4	79	0	45	13	53	15	28	2	0	3	52	12	21	0	2	73	27	4
6cb3f3076c5df94140bb23eb94e929a1	0	0	0	0	0	0	0	0	0	0	0	0	0	0	0	0	0	0	0	0	0	0	0	0	0	0	0	0	0	0	0	0	0	0	0	0	0	0	0	0	0	0	0	0	0	0	0	0	0
61e0ad2fa77ba5dd39439c81f41d6a01	0	0	0	0	0	0	0	0	0	0	0	0	0	0	0	0	0	0	0	0	0	0	0	0	0	0	0	0	0	0	0	0	0	0	0	0	0	0	0	0	0	0	0	0	0	0	0	0	0
e4ba2979e41cda40051b7a816b139666	0	0	0	0	0	0	0	0	0	0	0	0	0	0	0	0	0	0	0	0	0	0	0	0	0	0	0	0	0	0	0	0	0	0	0	0	0	0	0	0	0	0	0	0	0	0	0	0	0
e7227068d4be883330750671c96a339f	30	27	29	53	37	10	23	5	10	17	19	0	0	0	38	0	0	0	0	0	17	24	198	40	106	138	67	299	39	284	12	74	47	47	66	0	0	0	345	0	0	60	45	291	91	202	93	60	204
c7e9b5b0f6853374ce27cd02c4bb0fe3	0	0	0	0	0	4	7	0	0	0	394	329	218	235	398	161	9	93	256	148	78	14	9	9	10	0	0	0	0	2	0	11	0	6	4	15	0	5	25	4	0	13	10	12	6	5	0	0	0
a2551779a0f7eb6d887de6aa58a2180c	0	19	0	0	0	22	36	103	17	27	51	14	0	63	38	222	50	135	44	35	15	15	0	22	19	0	0	0	0	0	0	0	0	0	0	0	0	0	82	0	0	29	44	27	41	26	0	0	0
a26730cae0691afe6cb7d75667d8a41d	0	0	0	0	0	0	0	0	0	8	0	0	0	0	0	0	0	0	0	0	0	0	0	0	0	0	0	0	0	0	0	0	0	0	0	0	0	0	0	0	0	0	0	0	23	14	0	0	0
5aa753dd1fa4af232dd900bf9304436c	11	10	12	16	14	7	20	0	0	13	0	0	0	40	0	0	0	0	0	0	25	18	28	11	16	0	0	0	0	0	0	0	0	0	0	0	0	0	87	0	0	68	64	244	111	205	33	15	20
826b756f0825468e7333f88668e25bd0	0	0	0	0	0	0	0	0	0	0	0	0	0	0	0	0	0	86	0	0	0	0	0	0	2444	0	0	0	0	0	0	0	0	0	0	0	0	0	143	0	0	0	0	0	12	0	0	0	0
0ef9a6ffb89968c65813586e17451774	0	0	0	0	0	0	0	0	0	9	116	123	74	73	119	409	274	293	251	2003	32	15	18	0	6	0	0	6	0	4	0	0	10	32	9	11	4	18	9	13	16	9	0	18	0	0	90	32	0
4859300c304ded11b3355f75e6012ee4	56	84	73	112	117	9	15	15	4	10	0	0	0	0	0	0	0	0	0	0	0	0	0	0	0	290	88	201	108	106	14	21	17	27	13	0	0	0	0	0	0	0	0	0	0	0	71	68	48
fb0acfb7687af9d93dee33fdf374c152	229	295	282	430	476	0	0	3	0	0	46	0	0	0	0	29	0	20	0	0	67	80	282	307	70	132	168	104	96	127	0	0	0	0	2	28	0	0	0	26	15	73	81	136	200	118	31	12	21
962dd9f1d44d8f4a3988343072f67433	0	0	0	0	0	0	0	0	0	0	0	0	0	0	0	0	0	6	0	0	0	0	0	5	0	0	0	0	0	0	0	3	0	0	0	0	0	0	0	0	0	0	0	0	0	0	5	0	0
976254681d2e45600c3fb0fceabeacf9	9	15	6	25	16	254	320	265	218	275	62	15	48	30	24	0	0	0	0	0	0	0	0	0	0	0	0	0	0	0	0	0	0	0	0	0	0	0	0	0	0	0	0	0	0	0	0	0	0
b584219467f879e74c46847102031bf6	17	11	8	13	9	19	68	75	64	51	0	0	0	0	0	0	0	0	0	0	0	0	0	0	0	20	13	0	7	0	114	34	94	70	11	0	0	0	0	0	0	0	0	0	0	0	15	24	50
eed79ffd928df649b42df1054516bfb3	0	0	0	67	0	0	0	0	0	0	393	400	331	318	451	44	0	0	0	0	0	0	0	0	0	0	0	0	0	0	0	0	0	0	0	313	329	614	0	682	280	0	0	0	0	0	0	0	0
52c7b9de1157c2aac32e1f1f3c37a0ff	7	2	0	0	4	21	13	18	9	19	83	0	37	23	28	0	0	0	0	34	5	0	45	35	30	0	0	0	0	0	0	0	0	0	0	0	0	0	71	0	0	3	113	140	480	189	0	0	3
148809221ae33bc533e18b68b91c60e8	0	0	0	0	0	0	0	0	0	0	38	0	7	18	5	22	0	9	0	0	0	0	0	4	3	0	0	0	0	0	0	0	0	0	0	0	0	0	5	0	0	0	0	0	0	0	0	4	0
f47faa5efdb84252dd73956139694d1a	0	0	0	0	0	0	0	0	0	0	0	0	0	0	0	0	0	0	0	0	0	0	0	0	0	0	0	0	0	0	0	0	0	0	0	0	0	0	0	0	0	0	0	0	0	0	0	0	0
c9993c9385d31ab91a542ea50f3f7afa	0	0	0	0	0	3	0	0	0	0	0	0	0	0	0	0	0	0	0	11	0	0	0	0	0	0	0	0	0	0	0	0	0	0	0	5	0	0	28	0	0	0	0	0	0	0	0	0	0
0a24209939c87de1c64c418d08960827	0	0	0	0	31	0	0	0	0	0	48	0	0	0	42	0	0	0	0	0	0	0	0	0	0	51	0	0	60	27	0	37	0	0	0	30	81	31	240	108	98	0	0	0	0	0	42	62	28
536ad5294b2abb23bd6e49fd3fed7fd9	0	0	0	0	0	0	0	0	0	0	0	0	0	0	0	0	0	0	0	0	0	0	0	0	0	0	0	0	0	0	0	0	0	0	0	0	0	0	0	0	0	0	0	0	0	0	0	15	7
5c15ab6bcd7151409c463adfca0ead31	0	0	0	4	6	9	15	16	10	27	34	37	31	58	26	0	0	0	17	0	0	0	0	0	2	0	0	0	0	0	0	0	5	0	3	0	0	0	162	0	0	14	21	0	20	0	0	0	0
6f1e01f5e1e7601e711df54e826abd67	0	0	0	0	0	9	8	12	0	25	303	596	195	161	263	300	76	97	253	192	136	72	80	54	13	0	0	4	0	0	0	0	9	11	9	10	0	12	11	0	7	25	5	10	7	7	105	13	0
374346d94cadb3cd79300081cc9d4541	0	0	0	0	5	0	0	0	0	0	6	0	0	0	19	120	0	38	5	8	8	0	0	2	0	0	0	0	0	0	0	0	0	0	0	0	0	0	0	0	0	0	0	0	0	0	5	0	0
0b986bf8afc8ee884d076f6bcef21038	0	0	0	0	0	0	0	0	0	0	0	0	0	0	0	0	0	0	0	0	0	0	0	0	0	0	0	0	0	0	0	0	0	0	0	0	0	0	0	0	0	0	0	0	0	0	0	0	0
6c9fbb93e0ed1a4ab78e22835c4b098e	0	0	0	29	25	64	71	72	56	72	22	0	0	20	0	0	0	0	0	0	0	0	6	0	0	0	0	0	0	0	13	8	0	5	0	0	0	0	46	0	0	4	0	0	0	0	82	85	75
31ce4644e27dde3cc439cbe491628189	4	5	6	5	4	36	46	72	32	48	0	20	24	17	0	0	0	0	0	0	0	0	0	0	0	0	0	0	0	0	0	0	7	0	0	0	0	0	52	0	0	12	53	18	15	25	0	3	0
60c63194c1276632e9b226d5be7a04e0	0	4	2	0	0	0	8	6	10	14	110	65	55	84	125	43	0	53	0	0	0	3	0	0	3	0	0	0	0	0	0	0	0	0	0	4	0	0	15	0	0	12	4	23	10	42	97	11	0
a9bb0f6faa886c271d1e020801819e88	0	0	0	0	0	14	20	6	7	16	409	915	190	188	673	171	35	51	146	98	48	21	37	39	16	0	0	0	0	0	0	9	7	5	8	0	0	9	6	6	0	28	4	4	10	0	95	20	0
cdf6d4f70f992b2aa538aa2973390444	0	7	6	10	8	13	33	15	11	35	0	0	0	0	0	35	31	218	152	152	55	113	24	29	7	0	0	0	0	0	3	29	9	0	0	8	0	0	3	8	0	8	7	19	0	5	45	8	9
d95f558f6d757cb804e91b5ca893f5cb	0	0	0	0	26	0	0	38	0	0	0	0	0	0	0	0	25	0	0	48	0	0	0	0	0	0	0	0	0	0	0	0	0	0	0	0	0	0	53	0	0	0	0	0	0	0	0	0	0
32adad14c53af26efa15e24fdf9880bf	15	12	11	28	17	28	9	31	7	9	0	0	0	0	0	0	0	0	0	0	0	0	0	0	0	16	12	8	7	9	3	5	13	0	7	0	0	0	0	0	0	0	0	0	0	0	960	185	71
87ebab4a3606ba5361e53b31e6b7a361	0	0	0	0	0	0	0	0	0	0	0	0	0	0	0	0	0	0	0	0	0	0	0	0	0	0	0	0	0	0	0	0	0	0	0	0	0	0	0	0	0	0	0	0	0	0	0	0	0
ce5c680b467c2a2810a330af7834a143	0	0	0	0	0	0	0	0	0	0	0	0	0	0	0	0	0	0	0	0	0	0	0	0	0	0	0	0	0	0	0	0	0	0	0	0	0	0	0	0	0	0	0	0	0	0	0	0	0
fa96496b8cc5f6d5594c38bfca98f5c9	0	0	10	13	0	0	27	0	0	11	225	84	170	105	413	57	0	117	86	0	38	11	20	0	0	5	0	0	0	5	4	15	6	0	0	0	0	0	26	0	0	9	0	10	0	5	0	0	0
da5961f08c2b99743b90fcc354ee1020	22	26	0	30	0	0	21	0	0	0	0	12	10	205	29	87	0	85	12	0	0	0	0	0	0	0	0	0	0	0	6	0	0	0	0	0	0	0	121	0	0	0	0	0	19	0	0	0	0
bafaea27be10881334a2fb13fac8a612	0	0	0	3	2	41	52	214	45	47	0	0	84	5	26	114	15	132	44	15	2	0	0	3	0	0	0	0	0	0	4	3	0	0	0	0	0	9	3	0	0	3	0	0	4	4	0	2	0
018066b54ddda9a99c2e93e9ea43fc9c	0	0	0	0	0	0	0	19	0	0	0	0	0	0	0	281	207	260	181	662	32	36	60	0	0	0	0	8	0	0	0	35	17	24	35	15	9	38	0	0	0	0	0	0	0	0	0	23	7
53093fc1a7ab1862681eb0612b3b76e2	0	28	0	0	0	66	88	31	47	67	0	0	0	0	0	0	0	0	0	0	0	0	0	0	0	16	10	0	0	0	0	0	0	0	0	0	0	0	73	0	0	0	0	0	0	0	0	0	0
107b0f2f3ccf6edaa4b44182687228ae	0	49	0	30	45	418	569	321	324	461	75	0	58	84	106	0	0	0	0	0	0	0	0	0	0	0	17	0	0	0	74	74	229	30	78	0	0	0	0	0	0	0	0	0	0	0	10	0	0
1dc090f9da2b04dcd27dca221e5b27c8	0	0	0	0	8	0	0	0	0	0	0	17	0	0	0	67	57	67	17	51	34	16	49	57	35	0	0	0	0	0	0	0	0	0	8	4	0	0	11	0	0	64	116	201	90	313	6	0	0
4b77326d4239bd4046ebb2e976b6b48d	0	0	0	0	0	0	0	0	0	0	0	0	0	0	0	0	0	40	0	0	0	0	0	0	0	0	0	0	0	0	0	0	0	0	0	0	0	0	0	0	0	0	0	0	0	0	0	0	0
e81a3d31bacc9485b2694e9b40885851	0	0	0	0	0	0	13	14	3	0	22	58	40	9	42	1312	164	752	148	26	27	22	0	0	30	0	0	0	0	0	0	0	0	0	0	0	0	0	5	0	0	13	14	13	4	10	0	0	0
0c6f841399c20bdb1b862be89cf8b37c	8	17	13	24	21	0	0	0	0	0	0	0	0	0	0	0	0	0	0	0	0	0	0	0	0	201	516	364	167	650	0	0	0	0	0	0	0	0	0	0	0	0	0	0	0	0	3	71	240
c11b06c1845390ec32a04e19ceeb6fde	0	0	0	0	0	7	5	0	6	6	0	0	0	0	0	0	0	0	0	0	0	8	5	0	9	0	0	0	0	0	0	0	0	0	0	0	0	0	8	0	0	149	148	126	50	213	0	0	0
e08dce16ea2b9a99e4497668d1cf9742	0	0	0	0	0	24	54	53	17	31	0	0	0	0	0	0	0	0	0	0	0	0	0	0	0	0	0	0	0	0	15	0	15	0	0	0	0	0	0	0	0	0	0	0	0	0	0	0	0
cb7304255c29ac62a16348625fa67ae4	0	0	3	4	3	2	0	7	4	3	0	0	42	0	59	0	0	0	0	0	0	0	0	0	0	0	0	0	0	0	0	0	0	0	6	0	0	0	81	0	0	0	0	0	0	0	0	0	0
a50f65e9fc3da7a8dc0461600e6f6780	0	0	0	0	0	0	0	0	0	0	0	0	0	0	0	0	0	0	0	0	0	0	0	0	0	0	0	0	0	0	0	0	0	0	0	0	0	0	0	0	0	0	0	0	0	0	0	0	0
ab7d7a0cf93868d37b1fbdd0bb5ce667	0	0	0	0	0	0	0	10	0	14	30	31	30	17	10	421	137	149	265	180	18	36	42	50	13	0	0	0	0	0	0	11	0	15	16	11	5	13	7	0	6	27	12	0	0	0	48	14	0
0f4bb9a87e9807bc2b0d447dd8b84d93	0	0	0	0	0	40	49	24	16	60	0	0	0	0	0	22	5	0	56	33	5	0	11	35	0	0	0	0	0	0	2	13	0	10	8	0	0	4	0	0	0	3	8	0	170	7	0	0	0
10ecc93b1f95f66704e7852ea0f1fbde	0	0	0	0	0	11	25	0	9	3	32	8	48	11	49	82	18	45	51	21	36	13	0	8	14	0	0	0	0	0	0	10	0	4	0	0	0	8	18	0	0	0	0	0	0	0	0	0	0
6f95565668a36b5294c0f73b084585a8	0	0	0	0	0	0	0	0	0	0	127	65	108	64	104	287	80	257	113	58	34	14	17	18	11	0	0	0	0	0	0	7	0	0	0	0	0	0	0	0	0	6	8	0	0	8	7	0	0
e8e1c3e2b4f155b66a00dbaf34a6a50d	0	0	0	0	0	0	12	5	8	0	0	0	0	0	0	7	0	0	15	0	0	0	0	0	0	0	0	0	0	0	15	13	9	13	9	0	0	0	0	0	0	0	0	0	0	0	0	0	0
8429296fa62b554d68ca32825f47513b	0	0	0	0	0	0	18	0	0	0	132	278	132	55	135	176	44	41	186	100	36	0	40	39	0	8	0	8	0	0	0	13	0	20	0	0	0	19	0	0	0	17	0	25	0	0	67	16	0
b438c2af9ef2a814ab342ff9200c0e6d	0	0	0	0	0	3	6	4	0	0	121	134	251	89	121	54	68	115	254	81	117	25	33	12	4	0	0	0	0	0	0	20	11	24	11	2	0	7	4	3	5	9	0	5	9	7	59	39	0
56f6a744b237847bcc1f0e42605869d2	4	0	0	0	0	19	34	13	18	34	0	0	0	0	27	14	0	0	0	0	0	0	93	26	0	0	0	0	0	0	4	0	0	0	0	0	0	0	0	0	0	0	0	0	9	0	6	0	0
86659dc222ca768a05f04169ae6bf35e	0	0	0	0	0	0	0	0	0	0	0	0	0	0	0	0	0	0	0	0	0	0	0	0	0	0	0	0	0	0	0	0	0	0	0	0	0	0	0	0	0	0	0	0	0	0	0	0	0
391116cad42ba8a9165f6a36226e52aa	0	0	0	0	0	0	0	0	0	0	0	0	0	0	0	0	0	0	0	0	0	0	0	0	0	0	0	0	0	0	0	0	0	0	0	0	0	0	0	0	0	0	0	0	0	0	0	0	0
ce5845833f13f325ec5d415ce270149d	0	0	0	0	0	0	0	0	0	0	60	0	64	26	0	266	317	283	0	973	0	2	8	9	0	0	0	0	0	0	0	0	9	0	0	0	0	0	0	0	0	0	0	3	0	0	36	3	0
f18d166699982a5e7548544843d234cc	0	0	0	0	0	0	0	0	0	0	0	0	0	0	0	0	0	0	0	0	0	0	0	0	0	0	0	0	0	0	0	0	0	0	0	0	0	0	0	0	0	0	0	0	0	0	0	0	0
cedb6754d1346ebf0f5bc62543485281	5	0	0	9	5	56	84	50	66	88	32	0	31	19	0	0	0	0	0	0	0	0	0	0	0	0	5	0	0	0	9	0	16	0	0	0	0	0	4	0	0	0	0	0	0	0	0	0	0
5b40853c714f69963d07f4cd1e2034da	0	0	0	0	0	0	0	0	0	0	14	26	5	0	0	40	3	34	0	12	0	0	0	5	0	0	0	0	0	0	0	0	0	0	0	0	0	0	15	0	0	0	0	0	0	0	0	0	0
e1041129b230d6204128f727b8e2a29d	4	0	4	0	0	30	52	107	58	29	0	0	0	0	0	0	0	0	0	0	0	0	0	0	0	0	0	0	0	0	11	0	0	0	0	0	0	0	0	0	0	0	0	0	0	0	0	0	0
d1e7ba1e8aa2a0f92d38ac617b27ac80	0	0	0	0	0	85	70	290	70	63	0	0	0	0	0	0	0	0	0	0	0	0	0	0	0	0	0	0	0	0	16	0	11	19	0	0	0	0	0	0	0	0	0	0	0	0	0	0	0
ef89a2c4dfbc9e752eb0d9c29fb93f38	0	0	0	0	0	0	13	0	0	9	0	0	0	0	0	0	10	0	0	0	0	0	0	0	0	0	0	0	0	0	29	25	14	0	20	0	0	0	0	0	0	0	0	0	0	0	0	0	0
593166d8b750cc7443a7570939902d73	13	6	10	18	15	36	48	55	54	44	0	0	0	0	0	0	0	0	0	0	0	0	0	0	0	20	4	6	9	4	11	0	27	2	0	0	0	0	0	0	0	0	0	0	0	0	0	0	0
d64e116dba02f47cc56166adbe520e7e	0	0	0	0	0	0	0	13	0	0	110	215	69	88	145	181	83	71	122	115	34	35	29	27	27	0	0	0	0	0	0	0	0	0	23	0	0	0	0	0	0	13	6	0	0	0	63	0	0
1d722134b86743b48c17726ab8243908	0	0	0	30	0	0	0	0	0	0	18	0	30	0	0	11	19	40	7	36	0	0	0	0	0	0	0	0	0	0	0	0	0	3	0	0	0	0	0	0	0	0	18	0	0	14	0	0	0
636d6b03334923a79c9069b711c0ec4b	0	0	0	0	0	0	9	0	0	0	102	351	92	123	190	76	18	35	84	69	47	34	68	33	20	0	0	0	0	0	0	0	0	8	0	0	0	0	0	0	0	19	0	17	0	0	36	19	0
6cb960830dba6364d03abeb16884f9da	0	0	0	0	0	0	8	6	0	5	0	0	35	8	0	62	63	195	263	442	43	14	10	18	4	0	0	0	0	8	5	71	17	17	12	6	3	0	15	3	0	27	3	12	0	0	7	3	5
f4db56a150947db71165fe33155c8336	0	0	0	0	0	0	0	0	0	0	0	0	0	0	0	0	0	0	0	0	0	0	0	0	0	0	0	0	0	0	0	0	0	0	0	0	0	0	0	0	0	0	0	0	0	0	0	0	0
d6997374bfcf0e41343ce6949a2d2287	0	0	0	0	0	3	4	0	0	0	34	53	82	36	66	135	0	91	21	0	18	10	0	5	0	0	0	0	0	0	0	0	0	0	0	0	0	0	10	0	0	0	0	0	0	0	0	0	0
aa13710cfc1b3c0ab8ea8fcc01696064	0	0	0	0	0	0	0	0	0	0	0	0	0	0	0	0	0	0	0	0	0	4	3	0	0	0	0	0	0	0	0	0	0	0	0	0	0	0	0	0	0	0	0	0	0	0	0	0	0
ec8f21234dbdfbc86b490423ceaf1bc6	0	0	0	0	0	0	0	0	0	0	0	0	0	0	0	0	0	0	0	0	0	0	0	0	0	0	0	0	0	0	0	0	0	0	0	0	0	0	0	0	0	0	0	0	0	0	0	0	0
2415ffcbcb1d30d1cb3c0845ac916e29	36	0	52	36	43	238	292	162	176	186	28	47	91	87	78	0	0	0	0	0	0	0	0	0	0	26	0	0	0	0	56	38	84	0	0	0	0	0	0	0	10	0	0	0	0	0	0	0	7
58c14549aaafe5aadea50bbc8a824785	0	0	0	0	0	14	13	16	7	0	62	20	5	5	73	399	48	241	131	21	143	49	105	52	29	0	0	0	0	0	0	4	0	0	9	2	0	5	5	0	0	29	4	10	2	13	8	0	0
8bf8820145b4bb8cfaadd1b750d7f0a1	0	0	0	0	0	0	0	0	0	0	0	0	0	0	0	0	0	0	0	0	0	0	0	0	0	0	0	0	0	0	0	0	0	0	0	0	0	0	0	0	0	0	0	0	0	0	0	0	0
67cc7ff319b3466ee91627a47a99270a	0	0	0	0	0	0	8	8	0	0	51	194	132	107	200	108	129	271	127	59	52	17	13	21	29	0	0	0	0	0	0	14	0	0	7	3	2	9	2	0	0	6	19	8	0	0	0	0	0
d2b22e238071857719cdeb0739b6710a	0	0	0	0	0	25	47	20	9	37	0	41	0	7	9	5	0	0	27	28	0	0	0	8	0	0	0	0	0	0	0	0	0	4	0	4	0	4	0	0	0	0	2	0	0	0	0	0	0
0175df7e3f93bc3a9bb2175fb8233afd	0	0	0	0	0	3	21	0	5	5	104	38	52	83	153	122	32	20	25	19	22	5	0	0	10	3	0	0	0	0	2	0	0	0	0	4	0	3	6	0	0	0	0	0	5	5	0	0	0
e4df9497d4db610963a19b83ed191d4c	0	0	0	0	0	0	0	0	0	0	0	0	0	0	0	0	0	0	0	0	0	0	0	0	0	0	0	0	0	0	0	0	0	0	0	0	0	0	0	0	0	0	0	0	0	0	0	0	0
7f316759af9f35f15c4d8b7b17c367c5	0	0	0	0	9	42	85	54	61	88	0	0	0	27	0	0	0	0	0	0	0	0	40	13	2	0	0	0	0	0	2	0	16	0	0	0	0	0	0	0	0	0	0	12	32	0	4	0	0
afd65d69b969c852844e6238e98bf436	0	0	0	0	0	5	4	0	2	0	18	0	25	0	21	140	0	103	35	45	0	8	9	0	10	3	0	0	0	0	0	0	0	0	0	0	0	6	4	0	0	0	0	0	0	0	0	0	0
a1c1874330aa7069a01e2f594b73dc02	0	0	0	0	0	0	7	7	0	0	10	0	21	0	32	76	32	76	41	43	6	6	0	0	4	0	0	0	0	0	0	0	0	0	0	0	0	0	14	0	0	0	0	0	0	7	8	0	0
27e8309318abbda19b5cfd938aba3a94	0	0	0	0	0	0	0	0	0	47	0	0	0	0	0	0	0	0	0	0	0	0	0	0	0	0	0	0	0	0	0	0	0	0	0	0	0	0	0	0	0	0	0	0	0	0	0	0	0
a2282e8c68a05e5c51d6386cfdf38024	0	0	0	0	0	16	19	9	5	8	0	0	4	0	0	0	0	0	0	0	6	0	0	0	0	0	0	0	0	0	0	0	0	0	0	0	0	0	0	0	0	0	0	0	0	0	0	0	0
192645a40f519a8945a728eed990db5a	21	6	6	9	0	145	81	132	211	70	9	0	0	0	0	0	0	0	0	0	0	0	0	0	0	6	0	0	0	0	8	0	16	0	0	0	0	0	0	0	0	0	0	0	0	0	0	0	0
7b2dbe65d7166c8c01a6b0434c574388	0	0	0	0	0	0	10	5	0	0	38	30	28	22	45	69	7	57	58	13	7	5	8	0	5	0	0	0	0	0	0	0	0	0	0	0	0	0	13	0	0	0	0	0	0	0	0	0	0
d4ff427185a66cae86bd0d3a19d77bd8	0	0	0	0	0	36	29	149	96	50	0	0	0	0	0	0	0	0	0	0	0	0	0	0	0	0	0	0	0	0	11	9	8	4	2	0	0	0	0	0	0	0	0	0	0	0	0	4	0
ac1041b51348fc5419c3a4910177562a	0	0	0	0	0	0	0	0	0	0	0	0	0	0	0	0	0	0	0	0	0	0	0	0	0	0	0	0	0	0	0	0	0	0	0	0	0	0	0	0	0	0	0	0	0	0	0	0	0
a10878ab3d5a1b375b93db9b8b0bd5c8	0	0	0	0	0	52	75	283	98	159	0	0	0	0	0	19	18	0	0	0	0	0	0	0	0	0	0	0	0	0	10	6	18	7	0	0	0	0	0	0	0	0	0	0	0	0	0	0	0
237913c99acfe6f068162ee02cd3bcc7	0	0	3	0	0	0	0	0	0	0	215	148	130	128	157	58	4	68	90	37	104	14	15	32	25	5	0	0	0	0	0	10	0	0	0	8	0	0	0	5	0	0	0	9	14	8	0	0	0
cfea9fe369d635397c91a6276a9a6e31	0	0	0	0	0	0	0	0	0	0	0	0	0	29	0	186	94	184	250	84	0	11	15	20	8	4	0	3	0	7	4	43	0	5	24	18	6	14	0	7	0	5	4	0	0	0	39	14	3
0c828143e1bf3f038789e062e7eda6fa	0	0	0	0	0	0	0	9	0	4	95	25	13	69	141	73	18	120	35	14	22	12	6	15	0	0	0	0	0	0	0	12	0	0	10	6	0	3	0	3	0	8	0	0	0	0	0	0	0
33eca2d1d053764428ea3126de3c3072	0	0	0	0	0	0	0	0	0	0	0	0	0	0	0	0	0	0	0	0	0	0	0	0	0	0	0	0	0	0	0	0	0	0	0	0	0	0	0	0	0	0	0	0	0	0	0	0	0
d4e7d5049011bd6e5512a5e21da36bf1	0	0	0	0	0	3	19	8	0	6	0	0	0	0	0	0	0	0	0	0	0	0	4	0	0	0	0	0	0	0	0	0	0	0	0	0	0	0	68	0	0	16	12	19	16	13	0	6	0
67e9d83d5c80b52473ad99aead8fae36	0	0	0	0	0	0	3	0	0	0	34	20	17	14	42	6	0	8	0	6	0	0	0	0	0	0	0	0	0	0	0	0	0	0	0	0	0	0	22	0	0	11	0	6	3	0	49	3	0
144b0154679e09a4a6da07733dbd9f21	0	0	0	0	0	0	0	0	0	0	0	0	0	0	0	0	0	0	0	0	0	0	0	0	0	0	0	0	0	0	0	0	0	0	0	0	0	0	0	0	0	0	0	0	0	0	0	0	0
8a2e670a864b41809080a578adbe1be0	0	0	6	0	0	0	0	0	0	0	0	0	0	0	0	26	0	8	44	18	0	0	4	13	0	0	0	0	0	0	0	0	0	0	0	3	0	0	0	0	0	0	0	0	0	2	150	70	23
04856f92525a4ee083f7b5e8d8556ded	0	0	0	0	0	0	0	0	0	0	0	0	0	0	0	0	0	0	0	0	0	0	0	0	0	0	0	0	0	0	0	0	0	0	0	0	0	0	0	0	0	0	0	0	0	0	0	0	0
7206b95439d81ac5f8db4fa6c65c1116	0	0	0	0	0	41	69	0	0	56	3	0	0	0	0	0	0	0	38	0	0	0	0	5	0	0	0	0	0	0	9	6	0	13	0	0	0	0	0	0	0	0	0	0	0	0	0	0	0
7f74cb0822a73f911d08104a229d988d	0	0	0	0	0	0	5	0	0	0	30	168	77	0	74	120	12	63	38	135	14	6	17	0	6	2	0	0	0	0	0	3	5	0	0	9	0	0	0	0	5	6	2	3	2	11	50	6	0
012238f1d747e2aa83cc71a0164b8728	23	10	8	9	13	12	18	37	13	20	0	20	0	19	0	0	0	0	20	0	0	0	0	0	0	0	8	0	3	0	0	0	4	0	0	0	0	0	85	0	0	0	0	5	5	0	0	11	0
12e0c3bf924298d62f0070f57ea6b2a5	0	0	0	0	0	0	0	0	0	0	0	0	0	7	0	0	0	0	5	0	0	0	0	0	0	0	0	0	0	0	0	0	0	0	0	0	0	0	0	0	0	0	0	0	0	0	0	0	0
7257c9e376564aeac9e850beed034507	7	5	0	0	0	19	27	40	20	21	0	0	0	0	0	0	0	0	0	0	0	0	0	0	0	4	8	0	0	0	9	0	15	9	0	0	0	0	0	0	0	0	0	0	0	0	0	0	8
cc8d6703def1d438739a5617123389e8	0	0	0	0	0	0	0	0	0	0	0	0	0	0	0	0	0	0	0	0	0	0	0	0	0	0	0	0	0	0	0	0	0	0	0	0	0	0	0	0	0	0	0	0	0	0	0	0	0
9f2e8452534d94f4cc269888bd68ba37	0	0	0	0	0	0	0	9	7	5	0	0	0	0	0	86	4	9	53	0	0	10	9	16	4	0	0	0	0	0	0	0	0	0	0	0	0	0	0	0	0	3	0	0	0	0	7	0	0
36af35501965b1bca8f752a2227ab76c	0	0	0	0	0	0	0	2	0	0	0	0	0	0	0	0	0	0	0	0	0	0	0	0	0	0	0	0	0	0	0	0	0	0	0	0	0	0	0	0	0	0	0	0	0	0	0	0	0
5e939286065efd3fd459ca7451c07d5c	0	0	0	0	0	5	8	0	3	3	0	0	4	0	0	0	0	0	0	0	0	0	0	0	0	0	0	0	0	0	0	0	0	0	0	0	0	0	0	0	0	0	0	0	0	0	0	0	0
4de0bd7015d3953fabdb23cb959cca46	2	0	0	0	0	0	0	0	0	0	45	0	0	0	0	0	4	0	5	0	0	0	0	0	0	0	0	0	0	0	0	0	0	0	0	0	0	0	0	0	0	0	0	0	0	0	0	0	3
8171be13444d01e34ba1c4ed6ad6d300	22	29	28	21	30	0	0	13	11	0	0	0	0	13	15	39	46	0	40	35	0	11	8	13	0	23	34	23	17	0	0	0	0	0	0	0	0	0	39	0	0	0	0	0	0	0	10	0	16
4a473e2dc1cf49c778b2fc9d61cb7f98	0	0	0	0	0	0	0	0	0	0	0	0	0	11	40	0	13	27	0	0	0	0	0	5	7	0	0	0	0	0	0	0	0	0	0	0	0	0	8	0	0	0	0	0	0	0	4	0	0
97ab53189efdba4a211d09d8b9ea5b79	0	0	0	0	0	0	0	0	0	0	36	36	62	0	56	32	93	87	55	228	0	13	6	16	4	0	0	0	0	0	0	0	0	0	0	0	7	12	0	9	3	3	10	6	7	0	36	9	0
85490962a8dc9a05b2ef2d056e15f051	0	0	0	0	0	18	0	0	0	0	0	0	0	0	0	0	0	0	0	0	0	0	0	0	0	0	0	0	0	0	0	0	0	9	0	0	0	0	0	0	0	0	0	0	0	0	0	0	0
44992cbbcbdd41c0966c4cdd81e73d4a	0	0	0	0	0	0	0	0	0	0	0	0	0	0	0	0	0	0	0	0	0	0	0	0	0	0	0	0	0	0	0	0	0	0	0	0	0	0	0	0	0	0	0	0	0	0	0	0	0
7e18e59aff1cc631818141153c549fc2	14	0	17	19	0	0	0	0	0	0	0	0	0	0	20	0	0	0	0	0	0	0	0	0	0	30	20	71	4	68	0	0	0	0	0	0	13	14	1	0	0	0	0	0	0	0	1	12	11
b6276ed5203d4e0a7608e4bcde3f0951	0	0	0	3	0	28	16	16	9	28	0	0	0	0	0	0	0	0	0	0	0	0	24	0	0	0	0	0	0	0	0	0	0	0	0	0	0	0	0	0	0	0	0	4	0	0	0	0	0
06f6013046aec1005a88e261930c37fb	0	0	0	0	0	6	12	11	8	7	35	27	19	20	54	147	3	53	61	0	22	0	9	11	8	0	0	0	0	0	5	3	3	0	0	3	0	7	0	0	0	4	0	0	3	5	0	0	0
ab9b271c37a04d9226de0f6256d8c112	0	0	0	0	10	7	0	0	0	0	102	36	0	56	58	38	14	0	26	12	0	0	0	26	16	0	0	0	0	0	0	0	0	0	0	0	0	0	0	0	0	0	0	0	0	0	0	0	0
d84f7ad33e0fbc28322a9577a6408cca	0	0	0	0	0	0	0	0	0	0	0	0	0	0	0	0	0	0	0	0	0	0	0	0	0	0	0	0	0	0	0	0	0	0	0	0	0	0	0	0	0	0	0	0	0	0	0	0	0
03867627876848b58d10103673f86b1c	0	2	0	0	0	21	57	10	8	49	28	16	0	2	12	2	0	0	0	0	0	0	0	0	0	0	0	0	0	0	0	0	0	0	0	0	0	0	0	0	0	0	0	0	0	0	0	0	0
8449a1e2e65b32332004fd255e60e8c4	6	9	10	21	6	16	31	12	17	49	0	0	0	0	0	0	0	0	0	0	0	0	0	0	0	2	0	0	0	0	0	0	0	0	0	0	0	0	2	0	0	0	17	53	19	6	0	0	0
b3a0c083016219cc722d31e010b9b7a5	0	0	0	0	0	0	0	0	0	0	0	0	0	0	0	0	0	0	0	0	0	0	0	0	0	0	0	0	0	0	0	0	0	0	0	0	0	0	0	0	0	0	0	0	0	0	0	0	0
4a8f86977c57ed20a3a824171c8f193c	0	0	0	0	2	0	0	0	0	0	0	0	0	0	0	0	0	0	0	0	0	0	0	0	0	0	0	0	0	0	0	0	0	0	0	0	0	0	0	0	0	0	0	0	0	0	0	0	0
3eae484d32e839615d35ca4d0bf21621	0	0	0	0	0	0	0	0	0	0	0	0	0	0	0	0	0	0	0	0	0	0	0	0	0	0	0	0	0	0	16	14	0	0	4	0	0	0	0	0	0	0	0	0	0	0	0	0	0
bb9dfc6f7b672ea0334db217030bf086	0	0	0	0	0	14	17	7	14	16	0	0	0	0	0	0	0	0	0	0	0	0	0	4	0	0	0	0	0	0	0	0	0	0	0	0	0	0	0	0	0	0	0	0	0	0	0	0	0
8f9f2aa61d86c69ba9302af63e18e002	0	0	0	0	0	0	0	45	0	0	0	0	0	0	0	0	0	0	0	0	0	0	0	0	0	0	0	0	0	0	0	0	0	0	0	0	0	0	0	0	0	0	0	0	0	0	0	0	0
aeb2b6d7f95b0a374d07c30796523389	0	0	0	0	0	0	0	0	0	0	32	21	0	0	0	0	0	0	0	0	0	0	0	42	0	0	0	0	0	0	0	0	0	0	0	15	40	10	14	20	0	0	0	0	46	0	0	0	0
b6e81e42e48db3df4af74c7459e8c495	8	0	6	0	0	34	54	203	15	70	0	10	0	6	0	38	21	75	12	0	0	0	0	22	0	0	0	0	0	0	0	0	0	0	0	0	0	10	5	0	0	0	0	0	0	0	0	0	0
cd1f941bd1ab021f58284034eec738a9	0	0	0	0	0	0	0	0	0	0	0	0	0	0	0	0	0	0	0	0	0	0	0	0	0	0	0	0	0	0	0	0	0	0	0	0	0	0	0	0	0	0	0	0	0	0	0	0	0
97c7dc5abd0ea75c1e273ec408d5d36c	0	0	0	0	0	0	0	4	0	5	13	0	0	0	0	0	14	19	21	15	14	0	5	0	0	0	0	0	0	0	0	0	0	0	0	0	0	0	0	0	0	0	0	0	0	0	0	0	0
10beb74563b33e7d31e05ef42cee7835	0	0	0	0	0	0	0	0	0	0	0	0	0	0	0	0	0	0	0	0	0	0	0	0	0	0	0	0	0	0	0	0	0	0	0	0	0	0	0	0	0	0	0	0	0	0	0	0	0
aea97005eca63681a3222568ad172f42	6	4	0	8	3	8	6	4	6	8	0	0	0	0	0	0	0	0	0	0	0	0	0	0	0	0	0	0	0	0	0	0	0	0	0	0	0	0	0	0	0	0	0	0	0	0	0	11	0
63bb71a66d275faf0377b9cdb03e523a	0	4	0	0	3	0	0	0	0	0	61	61	32	88	55	100	11	43	134	83	25	12	26	19	7	0	0	0	0	0	0	0	0	0	5	4	0	3	4	0	0	21	7	4	0	0	17	0	0
6aebdb66a45c7f58aa1e41e08e330e7a	0	0	0	0	0	0	0	5	0	3	7	0	0	0	0	0	0	0	0	0	0	0	0	0	0	0	0	0	0	0	0	0	0	0	0	0	0	0	0	0	0	0	0	0	0	0	0	0	0
3dd36306ede549d45bab63d4bff84c58	0	0	0	0	0	0	0	0	0	0	0	0	0	0	0	0	0	0	0	0	0	0	0	0	0	0	0	0	0	0	0	0	0	0	0	0	0	0	15	0	0	0	0	0	0	0	0	0	0
d1b3e6035fccb0fe8ed8ac15cb057f76	0	0	0	0	0	0	0	0	7	0	0	0	0	0	0	0	0	0	23	0	0	0	0	0	0	0	0	0	0	0	0	0	0	0	0	0	0	0	0	0	0	0	0	0	0	0	0	0	0
26f210e5419a1db18c025fee4fe8d1bf	7	0	0	11	0	0	0	19	0	13	0	0	0	0	0	0	0	40	0	0	0	0	0	0	0	0	0	0	0	0	0	0	0	0	0	0	0	0	0	0	0	0	0	0	0	0	0	0	0
3db8f20d44721e32758c61d1f32365dd	0	0	0	0	0	0	0	0	0	0	0	0	0	1	0	0	0	0	0	0	0	0	0	0	0	46	36	98	5	78	0	0	0	0	0	10	0	0	3	0	0	0	0	0	0	0	8	13	11
78632cf699bfaa0f0f53b370392846b6	0	0	0	0	0	0	0	0	0	0	0	0	0	0	0	0	0	0	0	0	0	0	0	0	0	0	0	0	0	0	0	0	0	0	0	0	0	0	0	0	0	0	0	0	0	0	0	0	0
536f7696f489968b19eb8a6da53f8765	0	0	0	0	0	33	100	108	137	52	0	0	0	0	0	0	0	0	0	0	0	0	0	0	0	0	0	0	0	0	38	0	9	9	16	0	0	0	0	0	0	0	0	0	0	0	0	0	0
87bfeb79deaa86c8b527b6ad4cc63460	0	0	0	0	0	0	0	0	0	0	0	0	0	0	0	0	0	0	0	0	0	0	0	0	0	0	0	0	0	0	0	0	0	0	0	0	0	0	0	0	0	0	0	0	0	0	0	0	0
7797613d07bfb102f5d5e2d98b663ecb	0	0	0	10	0	0	0	0	0	0	51	0	45	10	35	0	0	0	0	0	0	0	0	0	0	0	0	0	0	0	0	0	0	0	0	0	0	0	0	0	0	0	0	0	0	0	0	0	0
1d99c736d694d6d7874b8edf7f2b3e04	0	0	0	0	0	0	0	0	0	0	35	0	0	0	10	0	0	0	130	83	25	15	0	3	0	0	0	0	0	0	0	7	0	0	25	7	4	0	10	7	3	15	6	0	4	4	87	6	0
61cea1dcf02faf6ca2b0e0646d82b7b6	0	0	0	0	0	21	56	37	41	36	0	0	0	0	0	63	0	25	27	0	0	0	19	0	0	0	0	0	0	0	0	0	0	0	0	0	0	0	0	0	0	0	0	0	0	0	0	0	0
cfac24c1e4b69cda2f24a4e9bbb67d68	0	0	0	0	0	0	0	0	0	0	42	64	18	24	0	41	6	74	32	0	6	0	0	0	2	0	0	0	0	0	0	0	0	0	3	0	0	2	0	0	0	0	0	0	0	0	0	0	0
7c2e408c2c9f768fe75eb072c0bc4279	0	0	0	0	0	0	0	0	0	0	0	0	0	0	0	0	0	0	0	0	0	0	0	0	0	0	0	0	0	0	0	0	0	0	0	0	0	0	0	0	0	0	0	0	0	0	0	0	0
e8a72b44b1344afb3b2a05c9c2719ed2	0	18	0	11	14	0	0	0	0	0	0	0	0	0	0	0	0	0	0	0	0	0	0	0	0	0	13	0	0	0	0	0	0	0	0	0	0	0	0	0	0	0	0	0	0	0	47	18	52
e745e28ef66380fe19fd7b26f31df6ff	0	0	0	0	2	0	0	0	0	0	0	0	0	0	0	0	0	0	0	0	0	0	0	0	0	0	0	0	0	0	0	0	0	0	0	0	0	0	0	0	0	0	0	0	0	0	0	0	0
4d9318e53e8845ae96dc0b4c27b6c21f	0	0	0	0	0	8	15	6	0	6	0	0	54	0	0	0	0	0	21	0	0	0	0	0	0	0	0	0	0	0	0	0	0	0	2	0	0	0	4	0	0	10	5	4	0	0	0	0	0
5cca18195aa7221fdff8377eab262509	0	0	0	0	0	6	0	0	0	0	82	100	34	42	87	62	30	30	37	28	0	20	40	0	0	0	0	0	0	0	0	0	0	0	0	0	0	0	0	0	0	0	0	0	0	7	0	0	0
af11317415c25111bc02b1a84f7d389e	0	0	0	0	0	0	0	0	0	2	35	0	16	20	26	36	0	56	28	9	17	4	11	3	5	0	0	0	0	0	0	0	0	0	0	0	0	0	7	0	0	0	0	2	0	0	0	0	0
19a157a1eaff68957b5b218cf4c5362c	0	0	0	0	0	0	0	0	0	0	0	0	0	0	0	0	0	0	0	0	7	0	0	0	0	0	0	0	0	0	0	0	0	0	0	0	0	0	118	0	0	0	0	0	0	0	0	0	0
e6182fca24a1cbc2cd0c32d44fcd8cfe	0	0	0	0	0	0	0	0	0	0	49	0	0	34	21	23	39	27	38	245	12	0	0	7	0	0	0	0	0	0	0	0	0	0	0	6	0	8	0	4	0	5	0	0	0	5	5	11	0
44bde2ac774a61a356c3c3920287f98f	0	0	0	0	0	0	0	0	0	0	0	0	0	0	0	0	0	0	0	0	0	0	0	0	0	0	0	0	0	0	0	0	0	0	0	0	0	0	0	0	0	0	0	0	0	0	0	0	0
88ceea296d8da19706e61f6ec1bfaf4a	0	0	0	0	0	0	0	0	0	0	0	0	0	0	0	0	0	0	0	0	0	0	0	0	0	0	0	0	0	0	0	0	0	0	0	0	0	0	0	0	0	0	0	0	0	0	0	0	0
46a608d8f4a9b3c8fa83225840712254	0	0	0	0	0	0	0	0	0	0	69	86	48	0	89	52	30	40	121	54	0	0	0	0	0	0	0	0	0	0	0	0	0	0	0	0	0	0	0	0	0	0	0	0	0	0	0	0	0
8a5df237baf9cb2b73aba62be4c39ed5	0	0	0	0	0	0	0	0	0	0	16	21	16	20	18	33	0	8	62	0	7	0	0	5	0	0	0	0	0	0	0	7	0	0	0	0	0	5	5	0	0	8	0	0	0	0	0	0	0
26e0c696b5dfea83ad8b3870c0bb6834	7	4	0	0	0	0	0	6	0	0	0	0	0	0	0	0	0	0	0	28	0	0	0	0	0	6	6	0	0	0	0	0	5	0	0	0	0	0	6	0	0	0	0	0	0	0	0	0	0
517b45cf126b407a6280656d0fcba5a2	0	0	0	0	0	0	0	3	0	11	57	16	87	46	101	0	0	0	33	8	27	12	8	5	0	0	0	0	0	0	0	0	0	0	0	0	0	0	0	0	0	16	0	9	0	5	13	3	0
69053ca2aa49f539cd2f536c0a20f052	0	0	0	0	0	0	0	0	0	0	85	11	27	21	11	0	0	40	3	0	11	0	0	4	0	0	0	0	0	0	0	0	0	0	0	3	0	0	21	0	0	0	0	2	0	0	0	0	0
fcf5e436696750ab14d584acbd0935ca	0	0	0	0	0	0	0	0	0	0	0	0	0	0	0	0	0	0	0	0	0	0	0	0	0	0	0	0	0	0	0	0	0	0	0	0	0	0	0	0	0	0	0	0	0	0	0	0	0
b6cae164f583937dca4070c463d22eee	0	0	0	0	0	0	0	0	0	0	0	0	0	0	0	0	0	0	0	0	0	0	0	0	0	0	0	0	0	0	0	0	0	0	0	0	0	0	0	0	0	0	0	0	0	0	0	0	0
069e2475f41a7759b2cd08f40172babf	0	0	0	0	0	0	0	0	0	0	93	32	34	31	89	99	0	26	84	16	32	0	0	9	5	0	0	0	0	0	0	0	0	0	0	0	0	0	0	0	0	0	0	0	0	0	0	0	0
8e0213c7538eadfa7698e241ad3ca3d1	8	3	0	4	5	0	0	0	0	0	0	0	0	0	0	0	0	0	0	0	0	0	0	0	0	0	0	0	0	0	0	0	0	0	0	0	0	0	0	0	0	0	0	0	0	0	0	0	0
6b7b9c02e1d16a9d82b691da578a61a1	0	0	0	0	0	0	0	0	0	0	0	0	0	0	0	0	0	0	0	0	0	0	0	0	0	0	0	0	0	0	0	0	0	0	0	0	0	0	0	0	0	0	0	0	0	0	0	0	0
4f34a63c03ce2fe3ebbdc4d1b46f4bf6	0	0	0	0	0	0	0	0	0	0	0	0	0	0	0	0	43	34	0	0	0	0	0	0	0	0	0	0	0	0	0	0	0	0	0	0	0	0	0	0	0	0	0	0	0	0	0	0	0
a32522841a57be46875efbac6b01352e	2	0	0	0	0	4	0	7	5	3	0	0	0	11	3	0	3	6	0	0	0	0	0	0	0	3	0	0	0	0	0	0	0	0	0	0	0	0	0	0	0	0	0	0	0	0	0	0	0
07d5e9eaedca003489ebd7641d492500	0	0	0	0	0	21	0	36	20	0	0	0	0	0	0	0	0	0	0	0	0	0	0	0	0	0	0	0	0	0	0	0	0	0	0	0	0	0	0	0	0	0	0	0	0	0	0	0	0
8ac764d85cccaefaac82fdcd7a0ee9e0	0	0	0	0	0	0	0	0	0	0	72	58	34	35	0	53	0	0	55	47	0	0	14	0	0	0	0	0	0	0	0	14	0	0	0	0	0	0	0	0	0	0	0	0	0	0	0	9	0
164ac1efdcfa270ddd877b13dbbbca79	0	0	0	0	0	0	0	0	0	0	29	0	0	12	14	225	66	75	9	20	0	0	18	0	0	0	0	0	0	0	0	0	0	0	0	0	0	0	0	0	0	0	0	0	0	0	0	0	0
278f949bb6ddac683e57cb7a6e9c7668	0	0	0	0	0	0	0	0	0	0	0	0	0	0	0	0	0	0	0	0	0	0	0	0	0	0	0	0	0	0	0	0	0	0	0	0	0	0	0	0	0	0	0	0	0	0	0	0	0
e9dc9140b96dc3a67f78018a549844d8	0	0	0	0	0	0	0	0	0	0	0	0	0	0	0	0	0	0	0	0	0	0	0	0	0	0	0	0	0	0	0	0	0	0	0	0	0	0	0	0	0	0	0	0	0	0	0	0	0
c43104bf2c556ea8c66b0f7ccda17328	0	0	0	0	0	0	0	0	0	0	0	0	17	11	6	0	0	0	10	6	0	0	8	3	0	0	0	0	0	0	0	0	0	0	0	0	0	0	6	0	0	0	0	0	0	0	0	0	0
2c8f0b8dcb75e7443c1bb50c0a956161	0	0	0	0	0	0	0	0	0	0	0	0	0	0	0	0	0	0	0	0	0	0	0	0	0	0	0	0	0	0	0	0	0	0	0	0	0	0	0	0	0	0	0	0	0	0	0	0	0
8cdc348ba170b472008ceae12dfed3c0	0	6	0	0	5	3	9	10	0	6	44	40	13	10	33	19	25	26	13	53	0	3	4	0	0	0	0	0	0	0	0	3	0	0	0	0	0	0	4	0	0	3	0	0	0	0	0	0	0
16bd934d8e0d6b00c74cc05a737d8fac	0	0	0	0	0	51	54	89	54	47	0	0	0	5	0	0	0	0	0	0	0	0	0	0	0	0	0	0	0	0	0	0	0	0	0	0	0	0	0	0	0	0	0	0	0	0	0	0	0
4bf7bed870a1883d7f2675263107f85f	0	0	0	0	0	0	0	0	0	0	0	0	0	0	0	0	0	0	0	0	0	0	0	0	0	0	0	0	0	0	0	0	0	0	0	0	0	0	0	0	0	0	0	0	0	0	0	0	0
1ddcd20fd867065550f50e97c8a408c8	0	0	0	0	0	4	5	0	0	3	0	0	0	0	0	0	0	0	0	0	0	0	0	0	3	0	0	0	0	0	0	0	0	0	0	0	0	0	19	0	0	8	0	5	7	3	0	5	0
a91dcea941df8211fb1096fb86eb9f4f	0	0	0	0	0	0	0	0	0	0	94	133	7	159	119	0	0	7	0	0	0	0	8	0	0	0	0	0	0	0	0	0	0	0	0	6	0	0	0	0	0	0	0	0	0	0	0	0	0
6f76e01e6179fa210f25be2e6b813b91	0	0	0	0	0	11	18	0	11	0	0	0	0	0	0	0	12	0	0	0	0	0	0	0	0	0	0	0	0	0	0	0	0	0	0	0	0	0	0	0	0	0	0	0	0	0	0	0	0
b4b81895018e7dd5a35f4c30421bcffa	0	0	0	0	0	27	59	107	10	48	0	0	0	0	0	0	0	0	0	0	0	0	0	0	0	0	0	0	0	0	27	0	0	18	0	0	0	0	0	0	0	0	0	0	0	0	0	0	0
46d6c4e2beffa10a83118355a36f2cd5	0	0	0	0	0	7	14	30	4	18	9	19	26	23	13	49	8	23	0	30	0	0	0	8	4	0	0	0	0	0	0	0	0	0	0	0	0	0	0	0	0	0	0	0	0	0	0	0	0
b54afe485dd732bca6e1c76b9d33c44e	0	0	0	0	0	0	0	0	0	0	0	0	0	0	0	0	0	0	0	0	0	0	0	0	0	0	0	0	0	0	0	0	0	0	0	0	0	0	0	0	0	0	0	0	0	0	0	0	0
8c381cb4f705ab1503b327fbf377df33	0	0	0	0	0	0	0	0	0	0	0	0	0	0	0	0	0	0	0	0	0	0	0	0	0	0	0	0	0	0	0	0	0	0	0	0	0	0	0	0	0	0	0	0	0	0	0	0	0
8bcca87b463cd230034e99560bc156c2	0	0	0	0	0	0	0	0	0	0	0	0	0	0	0	0	0	0	0	0	0	0	0	0	0	0	0	0	0	0	0	0	0	0	0	0	0	0	0	0	0	0	0	0	0	0	0	0	0
4cb29067f632b0e1a8240fc6ddfa1dc9	0	0	0	0	0	67	59	32	19	5	0	0	0	0	0	0	0	0	0	0	0	0	0	0	0	0	0	0	0	0	3	14	0	0	6	0	0	0	0	0	0	0	0	0	0	0	0	0	0
f37c7cd83739c0a43af87bd4d7621761	0	0	0	0	0	0	0	0	0	0	0	0	0	0	0	0	0	0	0	0	0	0	0	0	0	0	0	0	0	0	0	0	0	0	0	0	0	0	0	0	0	0	0	0	0	0	0	0	0
ff92452ba7a4b04c11ea12a1b25c07d1	8	0	0	2	0	37	33	81	57	97	10	0	0	0	0	0	0	0	0	0	7	0	0	0	0	0	0	0	0	0	4	0	7	0	0	0	0	0	0	0	0	0	0	0	0	0	0	0	0
d7d440d4ffdacb932e4580e4f3ff0799	0	0	0	0	0	0	0	0	0	0	10	0	14	27	49	80	28	12	49	0	0	0	0	0	0	0	0	0	0	0	0	0	0	0	0	0	0	0	0	0	0	0	0	0	0	0	0	7	0
4a3dfba2a7c83938f1513b05a3d30fab	0	0	0	0	0	0	6	0	2	4	0	0	0	0	0	0	0	0	0	0	0	0	0	0	0	0	0	0	0	0	0	0	0	0	0	0	0	0	0	0	0	0	0	0	0	0	0	0	0
a4334a2c72608e17ec30fdd2fa2b70b7	0	0	0	0	0	0	0	0	0	0	0	0	0	0	0	0	0	0	0	0	0	0	0	0	0	0	0	0	0	0	0	0	0	0	0	0	0	0	0	0	0	0	0	0	0	0	0	0	0
cad4326de02657b49581474cb6bee3c1	0	0	0	0	0	8	20	14	5	20	0	0	0	0	0	0	0	0	0	0	0	0	0	0	0	0	0	0	0	0	0	0	0	0	0	0	0	0	0	0	0	0	0	0	0	0	0	0	0
f017e6c4b30b35f26f5d909df2f664c7	0	0	0	0	0	0	0	0	0	0	0	0	0	0	0	0	0	0	0	0	0	0	0	0	0	0	0	0	0	0	0	0	0	0	0	0	0	0	5	0	0	0	0	0	0	0	5	8	9
3fb12ac7c155986880770dec69cae75f	0	0	0	0	0	0	7	0	3	6	17	0	20	0	0	0	0	0	0	0	0	0	0	0	0	0	0	0	0	0	0	0	0	0	0	0	0	0	24	0	0	0	0	0	0	0	0	0	0
5e61f4a828b70e3f66f6d68dc61af7a3	0	0	0	0	0	0	0	0	0	0	20	71	39	0	0	55	44	21	0	24	0	0	13	3	0	0	0	0	0	2	0	0	5	5	0	3	0	6	0	0	5	0	0	0	5	0	0	14	0
5689d68c07ae222ec9554c6e024a55df	0	0	0	0	0	0	0	0	0	0	0	0	0	0	0	0	0	0	0	0	0	0	0	0	0	0	0	0	0	0	0	0	0	0	0	0	0	0	0	0	0	0	0	0	0	0	0	0	0
5138589938bc3241db47e8e15b30a7a2	0	0	0	0	0	26	14	125	18	21	0	0	0	0	0	29	15	57	0	0	6	9	0	0	0	0	0	0	0	0	0	0	0	0	0	0	0	0	0	0	0	0	0	7	0	0	0	0	0
e9850b2616fc2b0fa4e004fc9cd608cf	0	0	0	0	0	0	0	0	0	4	22	0	0	289	0	0	0	53	16	0	0	5	0	0	0	0	0	0	0	0	0	0	0	0	0	0	0	0	0	0	0	0	0	0	0	0	0	0	0
5607991805393615599e1df3690520b5	0	0	0	0	0	0	0	0	0	0	0	0	13	16	14	0	7	9	15	197	0	7	0	0	3	0	0	0	0	0	0	3	0	0	0	0	0	0	0	2	0	0	0	0	0	0	22	0	0
59de456cae5685b5dc2f6ae5215324af	0	0	0	0	0	0	0	18	18	8	0	0	0	0	0	0	0	0	0	0	0	0	0	0	0	0	0	0	0	0	7	0	0	0	0	0	0	0	0	0	0	0	0	0	0	0	0	0	0
238bdf7504a98e7996a35dad54a445d9	0	0	0	0	0	0	0	0	0	0	0	0	0	0	0	0	0	0	0	0	0	0	0	0	0	0	0	0	0	0	0	0	0	0	0	0	0	0	0	0	0	0	0	0	0	0	0	0	0
13e55812a8ae8cfc0c9c6aea1807d0bc	0	0	0	0	0	0	0	0	0	0	0	0	0	0	0	0	0	0	0	0	0	0	0	0	0	0	0	0	0	0	0	0	0	0	0	0	0	0	0	0	0	0	0	0	0	0	0	0	0
6e3e2e136a9c435386df31a3d1861b23	0	0	0	0	0	0	0	0	0	0	0	0	0	13	28	43	10	0	39	167	0	0	0	0	0	0	0	0	0	0	0	3	0	0	0	2	0	0	0	0	2	0	0	0	0	0	13	0	0
d3e747e5818731abae2eef429fcf0578	0	0	0	0	0	0	0	0	0	0	0	0	0	0	22	33	24	19	0	188	0	0	0	3	0	0	0	0	0	0	0	0	0	0	0	0	0	0	0	0	0	0	0	0	0	0	0	3	0
072cab74312e90f895f6419ab9499344	0	0	0	0	0	6	0	0	0	0	0	0	0	0	0	0	0	43	0	0	0	0	0	0	0	0	0	0	0	0	0	0	0	0	0	0	0	0	0	0	0	0	0	0	0	0	0	0	0
f5f2b0d52de5b13a15ab7658aa519758	0	0	0	0	0	0	0	0	0	0	0	0	0	0	0	0	0	0	0	0	0	0	0	0	0	0	0	0	0	0	0	0	0	0	0	0	0	0	0	0	0	0	0	0	0	0	0	0	0
2829546acadc2aa5c1a8a4affef8fa3c	0	0	0	0	0	0	8	0	0	0	35	0	46	10	77	47	0	31	0	19	26	5	0	0	7	0	0	0	0	0	0	0	0	0	0	0	0	4	0	0	0	0	0	3	0	0	0	0	0
8ae6d16047f679a1b8392efa4c9c1bc8	0	0	0	0	0	0	0	0	0	0	0	0	0	0	0	0	0	0	0	0	0	0	0	0	0	0	0	0	0	0	0	0	0	0	0	0	0	0	0	0	0	0	0	0	0	0	0	0	0
356835bf3ed2df2345b7d2814b0a72c3	0	0	0	0	0	0	0	0	0	0	0	0	0	0	0	0	0	0	0	0	0	0	0	0	0	0	0	0	0	0	0	0	0	0	0	0	0	0	0	0	0	0	0	0	0	0	0	0	0
d18fab9981600d290e7c76e3965ec5b7	0	0	0	0	0	0	0	0	0	0	0	0	0	0	0	0	0	0	0	0	0	0	0	0	0	0	0	0	0	0	0	0	0	0	0	0	0	0	0	0	0	0	0	0	0	0	0	0	0
fe3ed4d01b463c3e08c0a02aab401213	0	0	0	0	0	0	0	0	0	0	22	38	50	0	34	0	0	10	0	0	9	0	0	0	0	0	0	0	0	0	0	0	0	14	6	0	0	0	0	0	0	0	4	0	0	0	24	13	0
180c44ef4b262a7efc2065a7e5c1358b	0	0	0	0	0	0	0	0	0	0	0	0	0	0	0	0	0	0	0	0	0	0	0	0	0	0	0	0	0	0	0	0	0	0	0	0	0	0	0	0	0	0	0	0	0	0	0	0	0
8bead3748b2246865d471371b4c3b7bc	0	0	0	0	0	0	0	0	0	0	0	0	0	0	0	0	0	0	0	0	0	0	0	0	0	0	0	0	0	0	0	0	0	0	0	0	0	0	0	0	0	0	0	0	0	0	0	0	0
5f603dacde7071cf0dcf5f19920bb514	0	0	0	0	0	0	5	0	0	0	0	86	11	38	15	68	35	60	22	19	5	0	0	0	4	0	0	0	0	0	0	0	0	0	0	0	0	0	0	0	0	0	0	0	0	0	0	0	0
975750c02f7aadb1c3aba46d95c0b202	0	0	0	0	0	0	3	2	0	4	28	0	17	9	14	43	36	124	0	0	0	0	0	0	0	0	0	0	0	0	0	0	0	0	0	0	0	0	0	0	0	0	0	0	0	0	0	0	0
2fdbbd0450a9cacaa1259bca5cb37325	0	0	0	0	0	0	0	0	0	0	0	0	0	0	0	0	0	0	0	0	0	0	0	0	0	0	0	0	0	0	0	0	0	0	0	0	0	0	0	0	0	0	0	0	0	0	377	0	0
05a9f3406cb3c49f63f66fc35bb2cae9	0	0	0	0	0	0	0	0	0	0	0	0	0	0	0	0	0	0	0	0	0	0	0	0	0	0	0	0	0	0	0	0	0	0	0	0	0	0	0	0	0	0	0	0	0	0	0	0	0
b2635d68f06c72acab62eb380546d013	0	0	0	0	0	0	0	0	0	0	0	0	0	0	0	0	0	0	0	0	0	0	0	0	0	0	0	0	0	0	0	0	0	0	0	0	0	0	0	0	0	0	0	0	0	0	0	0	0
55538a12b4ffb208f8a74ba298510e1d	0	0	0	0	0	0	0	0	0	0	28	32	38	0	33	28	0	16	29	0	0	0	0	0	0	0	0	0	0	0	0	0	0	0	12	0	0	0	0	0	5	21	0	0	3	0	0	0	0
248a8a9f718038f3a95ac9558f4dd477	0	0	0	0	0	0	0	0	0	0	0	0	0	0	0	0	0	0	0	0	0	0	0	0	0	0	0	0	0	0	0	0	0	0	0	0	0	0	0	0	0	0	0	0	0	0	0	0	0
cae4bdd07e4059bf03ded478f415852b	0	0	0	0	0	0	0	0	0	0	0	0	0	0	0	0	0	0	0	0	0	0	0	0	0	0	0	0	0	0	0	0	0	0	0	0	0	0	0	0	0	0	0	0	0	0	0	0	0
a98cfc9ff00bc2c61bdc665f34d35b86	0	8	6	0	8	0	0	0	0	0	0	0	0	0	0	0	0	0	0	0	0	0	0	0	0	0	0	0	0	0	0	0	0	0	0	0	0	0	0	0	0	0	0	0	0	0	0	0	0
78d5fd3b92046e655bb507504ee88fdd	0	0	0	0	0	12	31	66	9	18	0	0	0	0	0	0	0	0	0	0	0	0	0	0	0	0	0	0	0	0	9	0	0	0	0	0	0	0	0	0	0	0	0	0	0	0	0	0	0
c99eb548fb8624cf96c62499bbf5c05e	0	0	0	0	0	0	0	0	0	0	0	0	0	0	0	0	0	0	0	0	0	0	0	0	0	0	0	0	0	0	0	0	0	0	0	0	0	0	0	0	0	0	0	0	0	0	0	0	0
f269533814dc6ff4366ee3fa91a55aef	0	0	0	0	0	0	0	0	0	0	0	0	0	0	0	0	0	0	0	0	0	0	0	0	0	0	0	0	0	0	0	0	0	0	0	0	0	0	0	0	0	0	0	0	0	0	0	0	0
546cb104127ee813b085e517df5dae9f	0	0	0	0	0	0	0	0	0	0	0	0	0	19	0	47	78	17	0	0	0	0	4	0	0	0	0	0	0	0	0	0	0	0	0	0	0	0	0	0	0	0	0	0	0	0	0	0	0
f82b51f97641b6fcfc098db8ef2b2f33	0	0	0	0	0	0	0	0	0	0	0	0	0	0	0	0	0	0	0	0	0	0	0	0	0	0	0	0	0	0	0	0	0	0	0	0	0	0	0	0	0	0	0	0	0	0	0	0	0
cf62b1daafaacb673673e85c1bdd75d0	0	0	0	0	0	0	0	0	0	0	0	0	0	0	0	27	9	15	20	0	22	0	0	0	0	0	0	0	0	0	49	13	6	0	0	0	0	0	0	0	0	0	0	0	0	0	15	6	0
7a375e0ed3c09e9999064158cb714c03	0	0	0	0	0	22	12	35	9	17	0	0	0	0	0	0	0	0	0	0	0	0	0	0	0	0	0	0	0	0	0	0	0	0	0	0	0	0	0	0	0	0	0	0	0	0	0	0	0
017f995e7dd285f23cf06c2f55efe6ad	0	0	0	0	0	0	0	0	0	0	0	0	0	0	0	0	0	0	0	0	0	0	0	0	0	0	0	0	0	0	0	0	0	0	0	0	0	0	0	0	0	0	0	0	0	0	0	0	0
44e56c57ee1a02321b760db1dcf76b35	0	0	0	0	0	0	0	0	0	0	18	76	18	15	63	18	0	7	0	0	13	0	0	0	0	0	0	0	0	0	4	0	0	0	0	0	0	0	0	0	0	0	0	0	0	0	0	0	0
d256f8aafcda95ecfbb6ab048365eab0	0	0	0	0	0	0	0	0	0	0	0	0	0	261	0	0	0	0	0	0	0	0	0	0	0	0	0	0	0	0	0	0	0	0	0	0	0	0	0	0	0	0	0	0	0	0	0	0	0
730c68052c03491b564cce579f27c791	0	0	0	0	0	0	0	0	0	0	0	0	0	8	19	65	24	63	0	44	0	0	12	0	0	0	0	0	0	0	0	0	0	0	0	0	0	0	0	0	0	0	0	0	0	0	0	0	0
382c50eaf64d66ea0b257f3e9585d112	0	0	0	0	0	0	0	0	0	0	0	0	0	0	0	0	0	0	0	0	0	0	0	0	0	0	0	0	0	0	0	0	0	0	0	0	0	0	0	0	0	0	0	0	0	0	0	0	0
de8c182104da0b24338da844956fe22b	0	0	0	0	0	0	0	0	0	0	0	0	0	0	0	0	0	0	0	0	0	0	0	0	0	0	0	0	0	0	0	0	0	0	0	0	0	0	0	0	0	0	0	0	0	0	0	0	0
cf40bd74b962c44ed1213af6e0e20c93	0	0	0	0	0	0	0	0	0	0	0	0	0	0	0	0	12	0	0	0	0	0	0	0	0	0	0	0	0	0	0	0	0	0	0	0	0	0	0	0	0	0	0	0	0	0	0	0	0
e72685ea8f9aafae4bc4905d40770ed7	0	0	0	0	0	0	0	0	0	0	0	0	0	0	0	0	0	0	0	0	0	0	0	0	0	0	0	0	0	0	0	0	0	0	0	0	0	0	0	0	0	0	0	0	0	0	0	0	0
c3316028d5d2d328f4813a5da5da2992	0	0	0	0	0	0	0	0	0	0	0	0	0	0	0	0	0	0	0	0	0	0	0	0	0	0	0	0	0	0	0	0	0	0	0	0	0	0	0	0	0	0	0	0	0	0	0	0	0
48bd26e392dd4168a45e63ccdb11eab2	0	0	0	0	0	0	0	0	0	0	0	0	0	0	0	0	0	0	0	0	0	0	0	0	0	0	0	0	0	0	0	0	0	0	0	0	0	0	0	0	0	0	0	0	0	0	0	0	0
9b2233812a2ffbaa450bf5ec3d15db03	0	0	0	0	0	0	0	0	0	0	0	0	15	208	0	0	0	32	0	0	0	0	0	0	0	0	0	0	0	0	0	0	0	0	0	0	0	0	0	0	0	0	0	0	0	0	0	0	0
31253217206dff5511e97611f18d0753	0	0	0	0	0	0	0	0	0	0	0	0	11	56	66	0	0	12	0	39	0	0	0	0	0	0	0	0	0	0	0	0	0	5	0	0	0	0	0	0	0	0	0	0	0	0	15	0	0
1b79ba2423ca6cb35666e0a6e22e06ee	0	0	0	0	0	0	5	0	3	2	0	0	0	0	0	0	0	0	0	0	0	0	0	0	0	0	0	0	0	0	0	0	0	3	0	0	0	0	0	0	0	0	0	0	0	0	0	0	0
a4cd5581434d1d92cf8314aa4af66911	0	0	0	0	0	0	0	0	0	0	0	0	0	0	0	0	0	0	0	0	0	0	0	0	0	0	0	0	0	0	0	0	0	0	0	0	0	0	0	0	0	0	0	0	0	0	0	0	0
ecd19f7234117aa5c9ab02b66a66da9b	0	0	0	0	0	0	0	0	0	0	0	0	0	0	0	0	0	0	0	0	0	0	0	0	0	0	0	0	0	0	0	0	0	0	0	0	0	0	0	0	0	0	0	0	0	0	0	0	0
6274f231d4738c3f3288c38fef443b4f	0	0	0	0	0	0	0	0	0	0	0	0	0	0	0	0	0	9	0	0	0	0	0	0	0	0	0	0	0	0	0	0	0	0	0	0	0	0	0	0	0	0	0	0	0	0	0	0	0
eb539b6422bffca23c7d38ee1c904f1f	0	0	0	0	0	0	0	0	0	0	0	0	0	0	0	0	0	0	0	0	0	0	0	0	0	0	0	0	0	0	0	0	0	0	0	0	0	0	0	0	0	0	0	0	0	0	0	0	0
82eba455542f4be205cbdcc1ee84b1ba	0	0	0	0	0	0	0	0	0	0	7	10	9	0	43	0	20	17	42	8	0	0	0	0	4	0	0	0	0	0	0	0	0	0	0	0	0	0	0	0	0	0	0	0	0	0	0	0	0
95e79c7927b4f6fd4f710cb4e9dd5132	0	0	0	0	0	0	0	0	0	0	0	73	0	0	28	11	0	10	0	27	0	7	10	0	0	0	0	0	0	0	0	0	0	0	0	8	0	0	0	0	0	0	0	0	0	0	0	0	0
8e468daafb319f5f6b8cb6016d0ec36a	0	0	0	0	0	0	0	0	0	0	20	42	27	28	0	0	0	32	0	0	0	0	0	0	0	0	0	0	0	0	0	0	0	0	0	0	0	0	22	0	0	0	0	0	0	0	0	0	0
10b3ed894c40b4f16afaedbbf4ef4c5c	0	0	0	0	0	0	0	0	0	0	0	0	0	0	0	0	0	0	24	0	0	0	0	0	0	0	0	0	0	0	0	0	0	0	0	0	0	0	0	0	0	0	7	0	0	0	19	3	0
1e3de7a1d38faea3eb04f9aac0d16adf	0	0	0	0	0	0	0	0	0	0	0	0	0	0	0	0	0	0	0	0	0	0	0	0	0	0	0	0	0	0	0	0	0	0	0	0	0	0	0	0	0	0	0	0	0	0	0	0	0
72a60c8afde7356c676329ffa2e33146	0	0	0	0	0	0	5	0	0	4	30	8	10	29	39	21	0	0	0	0	0	6	0	0	0	0	0	0	0	0	0	0	0	3	0	0	0	0	0	0	0	0	0	0	0	0	0	0	0
90878a100929b7929e8039dd7045ca8a	0	0	0	0	0	0	0	0	0	0	0	0	0	0	0	0	0	0	0	0	0	0	0	0	0	0	0	0	0	0	0	0	0	0	0	0	0	0	4	0	0	0	0	0	0	0	0	0	0
742ce1fce6ba4385baa9c8bafffe024a	0	0	0	0	0	0	0	0	0	0	19	28	0	11	19	26	16	76	0	0	0	0	0	0	0	0	0	0	0	0	0	0	0	0	0	0	0	0	0	0	0	0	0	0	0	0	0	0	0
2f0e01f18dc48c3982d7f075a81013f1	0	0	0	0	0	0	0	0	0	0	0	0	0	83	0	0	7	73	0	17	11	0	0	0	0	0	0	0	0	0	0	0	0	0	0	0	0	0	0	0	0	0	0	0	0	0	0	0	0
5e027f3c6262c3fd3c8ebce570812f77	0	0	0	0	0	0	0	0	0	0	0	0	0	0	0	0	0	0	0	0	0	0	0	0	0	0	0	0	0	0	0	0	0	0	0	0	0	0	0	0	0	0	0	0	0	0	0	0	0
d011156c33ead3f05afbac201421d2fd	0	0	0	0	0	0	0	0	0	0	0	0	0	0	0	0	0	0	0	0	0	0	0	0	0	0	0	0	0	0	0	0	0	0	0	0	0	0	0	0	0	0	0	0	0	0	0	0	0
d2e597fdb856928ea255fc54f2270022	0	0	0	0	0	0	0	0	0	0	0	0	0	0	0	0	0	0	0	0	0	0	0	0	0	0	0	0	0	0	0	0	0	0	0	0	0	0	0	0	0	0	0	0	0	0	0	0	0
fc292972eeeaa1f79ef0bbe8ffd426da	0	0	0	0	0	0	0	0	0	0	0	0	0	0	0	0	0	0	0	0	0	0	0	0	0	0	0	0	0	0	0	0	0	0	0	0	0	0	0	0	0	0	0	0	0	0	0	0	0
c221c715e39df318299f9070d3ea5f7a	0	0	0	0	0	0	0	0	0	0	0	0	0	0	0	28	0	43	0	91	0	0	0	0	0	0	0	0	0	0	0	4	0	0	0	0	0	0	0	0	0	0	0	0	0	0	0	0	0
3fbe43712250c4bb444861952dc17ad5	0	0	0	0	0	0	0	0	0	0	0	0	0	0	0	0	0	0	0	0	0	0	0	0	0	0	0	0	0	0	0	0	0	0	0	0	0	0	0	0	0	0	0	0	0	0	0	0	0
7e2b68ebe3e771f0113317617ad3dd48	0	0	0	0	0	0	0	0	0	0	0	15	0	0	0	0	0	0	0	0	0	0	0	0	0	0	0	0	0	0	0	0	0	0	0	0	0	0	0	0	0	0	0	0	0	0	0	0	0
08b0c16d9d1e4fae1f0aaa0d36a24a7a	0	0	0	0	0	0	0	0	0	0	0	0	0	0	0	0	0	0	0	0	0	0	0	0	0	0	0	0	0	0	0	0	0	0	0	0	0	0	0	0	0	0	0	0	0	0	0	0	0
76188c9c41e213076623b04f9788f315	0	0	0	0	0	0	0	0	0	0	0	0	0	0	0	0	0	0	0	0	0	0	0	0	0	0	0	0	0	0	0	0	0	0	0	0	0	0	0	0	0	0	0	0	0	0	0	0	0
85cc1e5cd1a9f695b6c0b3ecf99ef4fb	0	0	0	0	0	0	0	0	0	0	0	0	0	0	0	0	25	29	0	51	0	0	0	0	6	0	0	0	0	0	0	0	0	0	0	0	0	0	0	0	0	0	0	0	0	0	0	3	0
ca35795c85ac39bf3c479092410f2ee4	0	0	0	0	0	0	0	0	0	0	0	0	0	0	0	0	0	0	0	0	0	0	0	0	0	0	0	0	0	0	0	0	0	0	0	0	0	0	123	0	0	0	0	0	0	0	0	0	0
d117daad223a5ce16fab2b5709ff8083	0	0	0	0	0	0	0	0	0	0	0	0	0	0	0	0	0	0	0	0	0	0	0	0	0	0	0	0	0	0	0	0	0	0	0	0	0	0	0	0	0	0	0	0	0	0	0	0	0
8b1231f35160ecf0d5229939ce1daf7c	0	0	0	0	0	0	0	0	0	0	0	0	17	0	0	0	0	0	0	0	0	0	0	0	0	0	0	0	0	0	0	0	0	0	0	0	0	0	0	0	0	0	0	0	0	0	0	0	0
a48a51e39e003651ed5ba74233fbc0a8	0	0	0	0	0	0	0	0	0	0	0	0	10	7	9	0	18	5	4	84	0	0	0	0	0	0	0	0	0	0	0	0	0	0	9	0	0	0	0	0	0	0	0	0	0	0	0	4	0
2913e3e922cab89bf8416dd0a379438b	0	0	0	0	0	0	0	0	0	0	0	0	0	0	0	0	8	35	0	0	0	0	0	0	14	0	0	0	0	0	0	0	0	0	0	0	0	0	4	0	0	0	0	0	6	14	0	0	0
57212c7dd185999332bd6f7c211b95d9	0	0	0	0	0	14	0	4	7	0	0	0	0	0	0	0	0	0	0	0	7	0	0	0	0	0	0	0	0	0	0	0	0	0	0	0	0	0	0	0	0	0	0	15	0	5	0	0	0
d6e168bf840a9c500e74d099df9226db	0	0	0	0	0	0	0	0	0	0	6	0	0	170	0	0	0	0	0	0	0	0	0	0	0	0	0	0	0	0	0	0	0	0	0	0	0	0	0	0	0	0	0	0	0	0	0	0	0
bbfdb7f0e412dbc0d5626d8c3f2fcdc9	0	0	0	0	0	0	0	0	0	0	0	0	0	0	0	0	0	0	0	0	0	0	0	0	0	0	0	0	0	0	0	0	0	0	0	0	0	0	0	0	0	0	0	0	0	0	0	0	0
80ae35938a829fc111a84b4a8f8df397	0	0	0	0	0	0	7	0	0	0	0	0	0	6	0	0	0	0	0	0	0	0	0	0	0	0	0	0	0	0	0	0	3	0	0	0	0	0	58	0	0	0	0	0	0	0	0	0	0
fe965e6594424a7099f24359f2faa8ed	0	0	0	0	0	0	0	0	0	0	6	17	16	0	0	0	0	60	0	39	5	0	0	0	0	0	0	0	0	0	0	0	0	0	0	3	0	0	0	0	0	0	0	0	0	2	0	0	0
c51e02f322121b811d5d83aa52628c0f	0	0	0	0	0	0	0	0	0	0	0	0	17	0	0	5	0	0	0	0	0	0	0	0	0	0	0	0	0	0	0	0	0	0	0	0	0	0	0	0	0	0	0	0	0	0	0	0	0
f14c92f87d45358dbb37bc459b658054	0	0	0	0	0	0	0	0	0	0	0	0	0	0	0	0	0	0	0	0	0	0	0	0	0	0	0	0	0	0	0	0	0	0	0	0	0	0	0	0	0	0	0	0	0	0	0	0	0
8b6fc85ca7453ebbdbb779709ae97a18	0	0	0	0	0	0	0	0	0	0	0	0	0	0	0	0	0	0	0	0	0	0	0	0	0	0	0	0	0	0	0	0	0	0	0	0	0	0	0	0	0	0	0	0	0	0	0	0	0
f45dcec8035f22a694f122aebdd7e722	0	0	0	0	0	0	0	0	0	0	0	0	0	0	0	0	0	0	0	0	0	0	0	0	0	0	0	0	0	0	0	0	0	0	0	0	0	0	0	0	0	0	0	0	0	0	0	0	0
ef9052628292cb4e10afcdb17abca89b	0	0	0	0	0	0	0	0	0	0	0	0	79	0	17	0	0	0	0	0	0	0	0	5	0	0	0	0	0	0	0	0	0	0	0	0	0	0	0	0	0	5	0	6	0	0	10	0	0
fbd059d46cc8d7d9ec4c44c248156f6c	0	0	0	0	0	0	0	0	0	0	0	0	0	0	0	0	0	0	0	0	0	0	0	0	0	0	0	0	0	0	0	0	0	0	0	0	0	0	0	0	0	0	0	0	0	0	0	0	0
804e266c5b051c21426927e756a71f91	0	0	0	0	0	0	0	0	0	0	0	0	0	0	0	0	0	0	0	0	0	0	0	0	0	0	0	0	0	0	0	0	0	0	0	0	0	0	0	0	0	0	0	0	0	0	0	0	0
0e7eec1562cf736bdf7a35c717c148e9	0	0	0	0	0	0	0	0	0	0	0	0	24	0	0	0	0	0	0	0	0	0	0	0	0	0	0	0	0	0	0	0	0	0	0	0	0	0	0	0	0	0	0	0	0	0	0	0	0
36953aa7ff9d902e1716ff9b64c3cfac	0	0	0	0	0	0	0	0	0	0	0	0	0	122	0	0	0	0	0	0	0	0	0	0	0	0	0	0	0	0	0	0	0	0	0	0	0	0	0	0	0	0	0	0	0	0	0	0	0
2cba390feb61381d6c0cfc2d1eb88377	0	0	0	0	0	0	0	0	0	0	0	0	0	0	0	0	0	0	0	0	7	0	0	0	0	0	0	0	0	0	0	0	0	0	0	0	0	0	0	0	0	0	0	0	0	0	0	0	0
f56e41819bf9796cedac91fedc5b3aed	0	0	0	0	0	0	0	0	0	0	0	0	0	0	0	0	0	0	0	0	0	0	0	0	0	0	0	0	0	0	0	0	0	0	0	0	0	0	0	0	0	0	0	0	0	0	0	0	0
7fdc0ced678821479e8918a57c2d2d50	0	0	0	0	0	0	0	0	0	0	0	0	0	0	0	0	40	72	0	0	0	0	0	0	0	0	0	0	0	0	0	0	0	0	0	0	0	0	0	0	0	0	0	0	0	0	0	0	0
94a0b14c41c52a53b1de4b54339015a5	0	0	0	0	3	0	3	4	0	3	0	0	0	0	0	0	0	0	0	0	0	0	0	0	0	0	0	0	0	0	0	0	0	0	0	0	0	0	0	0	0	0	0	0	0	0	0	0	0
866afb1957fdc5c160d5451f06217ab1	0	0	0	0	0	0	0	0	0	0	0	0	0	0	0	0	0	0	0	0	0	0	0	0	0	0	0	0	0	0	0	0	0	0	0	0	0	0	0	0	0	0	0	0	0	0	0	4	3
cfe35c782d907dbeaadff691286f1e3a	0	0	0	0	0	0	0	0	0	0	40	0	0	31	21	35	0	8	0	0	0	0	2	0	0	0	0	0	0	0	0	0	0	0	0	5	0	0	0	0	0	0	0	0	0	0	0	0	0
dcfdce7010992c3797f0661d3191fb17	0	0	0	0	0	0	0	0	0	0	0	0	0	0	0	29	14	0	0	37	11	0	0	0	0	0	0	0	0	0	0	0	0	0	0	0	0	0	0	0	2	0	0	0	0	0	0	0	0
9a4c5e5e3bb111827e17c853712ec8d4	0	0	0	0	0	0	0	0	0	0	0	0	0	0	0	0	0	0	0	0	0	0	0	0	0	0	0	0	0	0	0	0	0	0	0	0	0	0	0	0	0	0	0	0	0	0	0	0	0
f8fa6efa0a445b7df1aa51f121c98f7d	0	0	0	0	0	0	0	0	0	0	0	0	0	0	0	0	0	0	0	0	0	0	0	0	0	0	0	0	0	0	0	0	0	0	0	0	0	0	0	0	0	0	0	0	0	0	27	0	0
d7796fa50be95f85f168709e48acf7f0	0	0	0	0	0	0	0	0	0	0	0	0	0	0	0	0	17	0	0	0	0	0	4	0	0	0	0	0	0	3	0	0	2	0	0	0	0	0	0	0	0	0	0	0	0	0	0	0	0
a5f50b93cdaef25d33091c8837b9a909	0	0	0	0	0	0	0	0	0	0	0	0	0	0	0	0	0	0	0	0	0	0	0	0	0	0	0	0	0	0	0	0	0	0	0	0	0	0	0	0	0	0	0	0	0	0	0	0	0
3ea132d7a76d008ae84cb923c09029c2	0	0	0	0	0	0	0	0	0	0	0	0	0	0	0	0	0	0	0	0	0	0	0	0	0	0	0	0	0	0	0	0	0	0	0	0	0	0	0	0	0	0	0	0	0	0	0	0	0
df7eb6a19f8737e8977f7a868c0f8c83	0	0	0	0	0	0	0	0	0	0	0	21	0	0	0	0	0	0	0	0	0	0	0	0	0	0	0	0	0	0	0	0	0	0	0	0	0	0	0	0	0	0	0	0	0	0	0	0	0
a26ac9d318f0e48fe846ac5342940735	0	0	0	0	0	0	0	0	0	0	0	16	0	0	0	0	0	0	0	95	0	0	0	0	0	0	0	0	0	0	0	0	0	0	0	6	0	0	0	0	0	0	0	0	0	0	0	0	0
0cf25c50145fb621b34cd7b492c423ef	0	0	0	0	0	0	0	0	0	0	0	45	35	0	29	0	0	0	0	32	0	0	0	0	0	0	0	0	0	0	0	0	0	0	0	0	0	0	0	0	0	0	0	0	0	0	0	0	0
6afd14ae1e5f364a6775f0f5a073a54b	0	0	0	0	0	0	0	0	0	0	0	0	0	73	0	0	0	64	0	0	0	0	0	0	0	0	0	0	0	0	0	0	0	0	0	0	0	0	0	0	0	0	0	0	0	0	0	0	0
e21344f4977e73e8153e8f289449ffa3	0	0	0	0	0	0	0	0	0	0	0	0	0	0	0	0	0	0	0	0	0	0	0	0	0	0	0	0	0	0	0	0	0	0	0	0	0	0	0	0	0	0	0	0	0	0	0	0	0
5616047528bd6389990d1ec6e8faa07a	0	0	0	0	0	0	0	0	0	0	41	0	67	0	0	0	0	0	0	0	0	0	0	11	10	0	0	0	0	0	0	0	0	0	0	0	0	0	0	0	0	0	0	0	0	0	0	0	0
85e6238be494f2ce343d5382d6b4d42b	0	0	0	0	0	0	0	0	0	0	0	0	0	0	0	0	0	0	0	0	0	0	0	0	0	0	0	0	0	0	0	0	0	0	0	0	0	0	0	0	0	0	0	0	0	0	0	0	0
90c8e20d31dc3eebe94caf810806ba46	0	0	0	0	0	0	0	0	0	0	0	0	0	0	0	0	0	0	0	0	0	0	0	0	0	0	0	0	0	0	0	0	0	0	0	0	0	0	0	0	0	0	0	0	0	0	0	0	0
b305bc613b8a391dc4a1bd5e4814d95b	0	0	0	0	0	0	0	0	0	0	0	0	0	0	0	0	0	0	0	0	0	0	0	0	0	0	0	0	0	0	0	0	0	0	0	0	0	0	0	0	0	0	0	0	0	0	0	0	0
cc243cc5777bde4525258ff0d62d6446	0	0	0	0	0	0	0	0	0	0	0	0	0	0	0	27	0	7	29	37	0	0	0	0	0	0	0	0	0	0	0	0	6	0	0	0	0	0	0	0	0	0	0	0	0	0	0	0	0
502c6b36aab02c1277f2d9827a01c0d8	0	0	0	0	0	0	0	0	0	0	26	14	0	34	17	0	0	12	0	0	0	5	0	0	0	0	0	0	0	0	0	0	0	0	0	0	0	0	0	0	0	0	0	0	0	0	0	0	0
4329a4debe390cf367d003a7b25b1ccc	0	0	0	0	0	0	0	0	0	0	0	0	0	0	0	0	0	0	0	0	0	0	0	0	0	0	0	0	0	0	0	0	0	0	0	0	0	0	0	0	0	0	0	0	0	0	0	0	0
27b11264f2dfb88fe6be329bd2908c52	0	0	0	0	0	0	0	0	0	0	0	0	0	0	0	0	0	0	0	0	0	0	0	0	0	0	0	0	0	0	0	0	0	0	0	0	0	0	0	0	0	0	0	0	0	0	0	0	0
eacbb4f12e35ea6a0e65c09a63c78de8	0	0	0	0	0	0	0	0	0	0	0	0	0	0	0	0	0	0	0	0	0	0	0	0	0	0	0	0	0	0	0	0	0	0	0	0	0	0	0	0	0	0	0	0	0	0	0	0	0
8042c38527ab5ee15eabb9e34e9648ea	0	0	0	0	0	0	0	0	0	0	0	0	0	0	0	0	0	16	22	26	0	7	0	0	0	0	0	0	0	0	0	0	0	13	0	0	0	0	0	0	0	7	0	0	0	0	0	0	0
22dbcd46eac59ead964434735f611b99	0	0	0	0	0	0	0	0	0	0	0	0	0	0	0	0	0	0	0	0	0	0	0	0	0	0	0	0	0	0	0	0	0	0	0	0	0	0	0	0	0	0	0	0	0	0	0	0	0
faa97261abc25cf4f12c9815895009ce	0	0	0	0	0	0	0	0	0	0	14	21	0	0	54	0	0	0	0	18	0	0	0	0	0	0	0	0	0	0	0	0	0	0	0	0	0	0	0	0	0	0	0	0	0	0	0	0	0
2f591e9e1f703a08ff48cf42509f2c0e	0	0	0	0	0	0	0	0	0	0	0	18	0	13	29	0	2	14	19	0	0	0	5	0	0	0	0	0	0	0	0	0	0	0	0	0	0	0	0	0	0	0	0	0	0	0	0	0	0
488ab72309d32243eed2f1d6e9844027	0	0	0	0	0	0	0	0	0	0	0	0	18	0	0	0	0	0	9	38	7	0	0	8	0	0	0	0	0	0	0	0	0	3	0	0	0	0	0	0	0	0	0	0	0	0	0	9	0
bae431b4a593ea3f45b3d2e3599de621	0	0	0	0	0	0	0	0	0	0	0	0	0	0	0	0	0	0	0	0	0	0	0	0	0	0	0	0	0	0	0	0	0	0	35	0	0	0	0	0	0	0	0	0	0	0	0	0	0
7c28bde7e99a68c30d8297c9ef3294f8	0	0	0	0	0	0	0	0	0	0	0	0	0	0	24	0	14	6	0	20	0	0	0	0	0	0	0	0	0	0	0	0	0	0	0	0	0	0	0	0	0	0	0	3	0	0	0	0	0
c943db9925d32b1949dfc154c03f9b4e	0	0	0	0	0	0	0	0	0	0	0	0	0	0	0	0	0	0	0	0	0	0	0	0	0	0	0	0	0	0	0	0	0	0	0	0	0	0	0	0	0	0	0	0	0	0	0	0	0
80c8576b0483d8061c4f8d4e7a4b0093	0	0	0	0	0	0	0	0	0	0	0	0	14	27	0	19	0	25	0	0	0	0	0	6	0	0	0	0	0	0	0	0	0	0	0	0	0	0	0	0	0	0	0	0	0	0	0	0	0
ab28875e455b39a7d8605e972921328e	0	0	0	0	0	0	0	0	0	0	0	0	0	0	0	33	22	0	0	30	0	0	0	0	0	0	0	0	0	0	0	0	0	0	0	0	0	3	0	0	0	0	0	0	0	0	0	0	0
39916076ed5d996ff633e572bb6e7827	0	0	0	0	0	0	0	0	0	0	0	0	0	0	0	5	19	0	44	0	0	0	0	5	0	0	0	0	0	0	0	0	0	0	0	0	0	0	0	0	0	0	0	6	0	0	0	14	0
9a853242087d7c61c71af494307118f5	0	0	0	0	0	0	0	0	0	0	14	0	13	11	0	0	0	0	0	14	5	0	0	0	0	0	0	0	0	0	0	0	0	0	0	0	0	0	0	0	0	0	0	0	0	0	0	0	0
490bd622a63ada734cc5b85b774aeb5d	0	0	0	0	0	0	0	0	0	0	0	0	0	0	0	0	0	0	0	0	0	0	0	0	0	0	0	0	0	0	0	0	0	0	0	0	0	0	0	0	0	0	0	0	0	0	0	0	0
d40eeaaa0c5f8042e85da15cc3334eb1	0	0	0	0	0	0	0	0	0	0	0	0	0	0	0	0	0	0	0	0	0	0	0	0	0	0	0	0	0	0	0	0	0	0	0	0	0	0	0	0	0	0	0	0	0	0	0	0	0
6f3bbd8f130acbec58b7f890dae19da2	0	0	0	0	0	0	0	0	0	0	0	0	0	114	0	0	0	0	0	0	0	0	0	0	0	0	0	0	0	0	0	0	0	0	0	0	0	0	0	0	0	0	0	0	0	0	0	0	0
d47c12f770d1438f00fd35d873bb08eb	0	0	0	0	0	0	0	0	0	0	0	0	0	0	0	40	0	39	0	0	0	0	0	0	0	0	0	0	0	0	0	0	0	0	0	0	0	0	0	0	0	0	0	0	0	0	0	0	0
c319c1094cd39ca38f4ebe1ac7f714d6	0	0	0	0	0	0	0	0	0	0	0	0	0	15	0	0	4	7	25	0	0	0	0	0	0	0	0	0	0	0	0	0	0	0	0	7	0	0	0	0	0	4	0	0	0	0	16	0	0
90f41b41f4d0362bd8ac3fc9f2b3b9b4	0	0	0	0	0	0	0	0	0	0	0	0	0	0	0	28	0	10	14	0	0	0	0	0	0	0	0	0	0	0	0	5	0	0	0	0	0	0	0	0	0	0	0	5	0	0	0	0	0
8b6d897cb7fe79c91fe794c368ddbfc0	0	0	0	0	0	0	0	0	0	0	0	0	0	0	0	0	0	0	0	0	0	0	0	0	0	0	0	0	0	0	0	0	0	0	0	0	0	0	0	0	0	0	0	0	0	0	0	0	0
145b526c2e0aa5d283d5bb1f04e0dbfc	0	0	0	0	0	0	0	0	0	0	0	0	0	0	0	0	0	0	0	0	0	0	0	0	0	0	0	0	0	0	0	0	0	0	0	0	0	0	0	0	0	0	0	0	0	0	0	0	0
d6e051f39779b462e9f0e875a47f2562	0	0	0	0	0	0	0	0	0	0	0	0	0	0	0	0	0	0	89	0	0	0	0	0	0	0	0	0	0	0	0	0	0	0	0	0	0	0	0	0	0	0	0	0	0	0	18	0	0
18dac27a5bb6808db9dd3fd58a806088	0	0	0	0	0	0	0	0	0	0	7	0	0	0	14	0	0	18	0	0	0	0	0	0	0	0	0	0	0	0	0	0	0	0	0	0	0	0	0	0	0	0	0	0	0	0	0	0	0
39ab05393b68018900824b69ad2741fc	0	0	0	0	0	0	0	0	0	0	0	0	0	0	52	0	0	0	0	0	0	7	0	0	0	0	0	0	0	0	0	0	0	0	0	0	0	0	0	0	0	0	0	0	0	0	0	0	0
705726ba7f730c32db4563f289b26077	0	0	0	0	0	0	0	0	0	0	0	0	0	0	0	0	9	0	0	0	0	0	0	0	0	0	0	0	0	0	0	0	0	0	0	0	0	0	0	0	0	0	0	0	0	0	0	0	0
4a8259db19f9a38c57522caedc69901b	0	0	0	0	0	0	0	0	0	0	0	0	0	75	0	32	0	0	0	0	0	0	0	0	0	0	0	0	0	0	0	0	0	0	0	0	0	0	0	0	0	0	0	0	0	0	0	0	0
5f06d152a68a12508320328f3d3253c6	0	0	0	0	0	0	0	0	0	0	0	0	0	44	0	33	0	0	0	24	0	0	0	0	0	0	0	0	0	0	0	0	0	0	0	0	0	0	0	0	0	0	0	0	0	0	0	0	0
166d19c62bbe16fbc6c15e11068816b6	0	0	0	0	0	0	0	0	0	0	0	35	0	3	0	0	0	0	19	53	0	0	0	0	0	0	0	0	0	0	0	0	0	0	0	0	0	0	0	0	0	0	0	0	0	0	0	0	0
2b82aed1af7e6baf27e32cf9b95b2a47	0	0	0	0	0	0	0	0	0	0	0	0	0	0	0	0	17	17	0	0	0	0	0	0	0	0	0	0	0	0	0	0	0	0	0	0	0	0	0	0	0	0	0	0	0	0	0	0	0
fd0d7876807410ac38993bac7d564914	0	0	0	0	0	0	0	0	0	0	0	0	0	0	0	0	0	0	0	0	0	0	0	0	0	0	0	0	0	0	0	0	0	0	0	0	0	0	0	0	0	0	0	0	0	0	0	0	0
09bf7dcf7020756399a18293a2a5651c	0	0	0	0	0	0	0	0	0	0	0	0	0	0	0	0	0	0	0	0	0	0	0	0	0	0	0	0	0	0	0	0	0	0	0	0	0	0	0	0	0	0	0	0	0	0	0	0	0
d4a84011226fb240bda3fb7c93e6cf83	0	0	0	0	0	0	0	0	0	0	0	0	0	13	0	53	0	0	0	0	0	0	0	0	0	0	0	0	0	0	0	0	0	0	0	0	0	0	0	0	0	0	0	0	0	0	0	0	0
d70ef755347902a7f84cf62f59087532	0	0	0	0	0	0	0	0	0	0	0	0	0	0	0	0	0	0	0	0	0	0	0	0	0	0	0	0	0	0	0	0	0	0	0	0	0	0	0	0	0	0	0	0	0	0	0	0	0
bebd0cbe50104a019af896730de040dd	0	0	0	0	0	0	0	0	0	0	0	0	0	0	0	69	3	14	0	0	0	0	0	0	0	0	0	0	0	0	0	0	0	0	0	0	0	0	0	0	0	0	0	0	0	0	0	0	0
d902e15e19f61214707dbe4f3b41f4d5	0	0	0	0	0	0	0	0	0	0	0	0	0	0	0	0	0	0	0	0	0	0	0	0	0	0	0	0	0	0	0	0	0	0	0	0	0	0	0	0	0	0	0	0	0	0	0	0	0
be8af3aa9a27f98b8b2603ff36f086c4	0	0	0	0	0	0	0	0	0	0	12	0	0	9	40	0	0	0	28	0	0	0	0	3	0	0	0	0	0	0	0	0	0	0	0	0	0	0	0	0	0	0	0	0	0	0	0	0	0
d2c3e60732a1fa530204276b80f6e19e	0	0	0	0	0	0	0	0	0	0	0	0	36	0	0	9	0	0	22	0	0	0	0	0	0	0	0	0	0	0	0	0	0	0	0	0	0	0	0	0	0	0	0	0	0	0	5	0	0
57f495c2ebbedf21b8358f976b601aca	0	0	0	0	0	0	0	0	6	0	0	0	0	0	0	0	0	0	0	0	0	0	0	0	0	0	0	0	0	0	26	0	0	0	27	0	0	0	0	0	0	0	0	0	0	0	0	0	0
99f25b01545c33788397f0be0a2a6a30	0	0	0	0	0	0	0	0	0	0	21	11	0	3	9	4	0	0	0	0	0	0	0	0	0	0	0	0	0	0	0	0	0	0	0	0	0	0	17	0	0	0	0	0	0	0	0	0	0
7d2737b6fd3764d8dab0c6661990d475	0	0	0	0	0	0	0	0	0	0	0	34	0	0	0	0	0	0	0	0	0	0	0	0	0	0	0	0	0	0	0	0	0	0	0	0	0	0	0	0	0	0	0	0	0	0	0	0	0
5333862aaae1ea8bfd0de4ab770383cc	0	0	0	0	0	0	0	63	9	0	0	0	0	0	0	0	0	0	0	0	0	0	0	0	0	0	0	0	0	0	0	0	0	0	0	0	0	0	0	0	0	0	0	0	0	0	0	0	0
25f327a33d6d65319945106c4b6ede93	0	0	0	0	0	0	0	0	0	0	0	7	0	8	0	0	0	0	11	11	4	0	0	0	0	0	0	0	0	0	0	0	0	0	0	0	0	0	0	0	0	0	0	0	0	0	18	0	0
f864103baebcd80f02c6e5e2d939f998	0	0	0	0	0	0	0	0	0	0	0	0	0	0	0	0	0	0	0	0	0	0	0	0	0	0	0	0	0	0	0	0	0	0	0	0	0	0	0	0	0	0	0	0	0	0	0	0	0
1f2131bab2eeea9333085db0f6d49ecb	0	0	0	0	0	0	0	0	0	0	0	0	10	0	0	0	0	0	0	0	0	0	0	0	0	0	0	0	0	0	0	0	0	0	0	0	0	0	0	0	0	0	0	0	0	0	0	0	0
1760a2da043ab24726af3f08fe0f630c	0	0	0	0	0	0	0	0	0	0	0	0	0	99	0	0	0	0	0	0	0	0	0	0	0	0	0	0	0	0	0	0	0	0	0	0	0	0	0	0	0	0	0	0	0	0	0	0	0
fcab67c6c632286fc052ca4cd971de25	0	0	0	0	0	0	0	0	0	0	0	0	0	0	0	0	0	0	0	0	0	0	0	0	0	0	0	0	0	0	0	0	0	0	0	0	0	0	0	0	0	0	0	0	0	0	0	0	0
336e11ef1dd20f913414677e74467997	0	0	0	0	0	0	0	0	0	0	0	0	0	0	0	0	0	0	0	0	0	0	0	0	0	0	0	0	0	0	0	0	0	0	0	0	0	0	0	0	0	0	0	0	0	0	0	0	0
33999f2c04cbc61e1fae320a227e398d	0	0	0	0	0	0	0	0	0	0	0	0	0	0	12	0	0	0	0	70	0	0	0	0	0	0	0	0	0	0	0	0	0	0	0	0	0	0	2	0	0	0	0	0	0	0	14	0	0
983595261cdfb44f884ff65b32dc8cd1	0	0	0	0	0	0	0	0	0	0	0	0	0	0	0	0	0	0	0	0	0	0	0	0	0	0	0	0	0	0	0	0	0	0	0	0	0	0	0	0	0	4	0	0	0	0	9	0	0
1df8e71528354d657057928fcb12b2ad	0	0	0	0	0	0	0	0	0	0	46	0	4	21	15	0	0	11	0	0	0	0	0	0	0	0	0	0	0	0	0	0	0	0	0	0	0	0	0	0	0	0	0	0	0	0	0	0	0
04450537abfdbcf8a0e1d0c8b46f22d4	0	0	0	0	0	2	0	0	0	0	0	0	0	0	0	0	0	0	0	0	0	0	0	0	0	0	0	0	0	0	0	0	0	0	0	0	0	0	0	0	0	0	0	0	0	0	0	0	0
12cfad9de46303e34798bcf31ba5db4d	0	0	0	0	0	0	0	0	0	0	0	0	0	41	0	0	0	0	0	0	0	0	0	15	0	0	0	0	0	0	0	0	0	0	0	10	0	0	0	0	0	0	0	0	0	0	0	0	0
57adf8cef0632d04f403ef29c70cb1e6	0	0	0	0	0	0	0	0	0	0	0	0	0	0	95	0	0	0	0	0	0	0	0	0	0	0	0	0	0	0	0	0	0	0	0	0	0	0	0	0	0	0	0	0	0	0	0	0	0
eefd1c4d3ae61640cf6d7fc72bfe01e7	0	0	0	0	0	0	0	0	0	0	0	0	0	0	11	29	0	55	0	0	0	0	0	0	0	0	0	0	0	0	0	0	0	0	0	0	0	0	0	0	0	0	0	0	0	0	0	0	0
29d93cc52e1d9638ebfe53a61e9f2979	0	0	0	0	0	0	0	0	0	0	0	0	0	0	0	28	18	15	0	0	0	0	0	0	0	0	0	0	0	0	0	0	0	0	0	0	0	0	0	0	0	0	0	0	0	0	0	0	0
d0a59a7d8e8cca3b4370c4252be6e6fb	0	0	0	0	0	0	0	0	0	0	0	0	11	0	0	0	0	17	0	32	0	0	0	0	0	0	0	0	0	0	0	0	0	0	0	0	0	0	0	0	0	0	0	0	0	0	0	0	0
b9c8a68dba312171a1b3502c077f16d6	0	0	0	0	0	0	0	0	0	0	0	47	10	0	9	0	7	8	0	0	0	0	0	0	0	0	0	0	0	0	0	0	0	0	0	0	0	0	0	0	0	0	0	0	0	0	0	0	0
9bbc212da510dfb4b064b4898c04f472	0	0	0	0	0	0	0	0	0	0	27	0	7	0	0	41	0	0	10	0	0	0	0	0	0	0	0	0	0	0	0	0	0	0	0	0	0	0	0	0	0	0	0	0	0	0	0	0	0
77f737131e758654fa88ba045e91f22e	0	0	0	0	0	0	0	0	0	0	0	20	0	0	0	0	0	26	0	0	9	0	6	10	0	0	0	0	0	0	0	0	0	0	0	0	0	0	0	0	0	0	0	0	0	0	0	0	0
ecaa037861e45cc3788daaba8bea34c2	0	0	0	0	0	0	0	0	0	0	0	0	0	0	0	0	0	0	0	0	0	0	0	0	0	0	0	0	0	0	0	0	0	0	0	0	0	0	0	0	0	0	0	0	0	0	0	0	0
5daacbb262515bd4e47a23ed736654d4	0	0	0	0	0	0	0	0	0	0	0	39	0	0	0	0	16	0	0	0	0	0	0	0	0	0	0	0	0	0	0	0	0	7	0	0	0	0	0	0	0	0	0	0	0	0	0	0	0
739cf5060f949cebea8f83660d1fa53f	0	0	0	0	0	0	0	0	0	0	20	27	0	13	0	0	0	0	0	0	0	0	0	0	0	0	0	0	0	0	0	0	0	0	0	0	0	0	0	0	0	0	0	0	0	0	0	0	0
b9e41157759dd93bb994552beebb0cca	0	0	0	0	0	0	0	0	0	0	0	0	0	0	0	0	0	0	0	0	0	0	0	0	0	0	0	0	0	0	0	0	0	0	10	0	0	0	0	0	0	0	0	0	0	0	0	0	0
3c2ee04b685244aca713905779f683f4	0	0	0	0	0	0	0	0	0	0	0	0	0	31	0	0	0	0	0	0	0	0	0	0	0	0	0	0	0	0	0	0	0	12	0	0	0	0	0	0	0	0	0	0	0	0	0	0	0
32586d79d507ba29c2e9aebd05894225	0	0	0	0	0	0	0	0	0	0	0	0	0	0	0	0	0	16	0	30	0	0	0	0	0	0	0	0	0	0	0	0	0	0	0	0	0	0	0	0	0	0	0	0	0	0	0	0	0
59d831d6f6b1686ef4e3f6c511cffe67	0	0	0	0	0	0	0	0	0	0	0	0	0	0	0	0	0	0	0	0	0	0	9	0	0	0	0	0	0	0	0	0	0	0	0	0	0	0	0	0	0	0	0	0	0	0	0	0	0
a6dfd34ccafa9171ac861f964dfc167b	0	0	0	0	0	0	0	0	0	0	0	0	0	0	0	0	0	0	0	0	0	0	0	0	0	0	0	0	0	0	0	0	0	0	0	0	0	0	0	0	0	0	0	0	0	0	89	0	0
73d8aae41b794ea4372af51f0aac456c	0	0	0	0	0	0	0	0	0	0	0	13	0	44	0	0	0	0	0	0	0	6	0	0	0	0	0	0	0	0	0	0	0	0	0	0	0	0	0	0	0	0	0	0	0	0	0	0	0
f6e8d8f78d7451886a0725c1bdefee2c	0	0	0	0	0	0	0	0	0	0	0	12	8	0	0	0	2	0	0	52	0	0	0	0	0	0	0	0	0	0	0	0	0	0	0	0	0	0	0	0	0	0	0	0	0	0	0	0	0
6cde33fba45ce5ee0a523dca40125094	0	0	0	0	0	0	0	0	0	0	0	10	0	0	0	0	0	43	8	0	0	0	0	0	0	0	0	0	0	0	0	0	0	0	0	0	0	0	0	0	0	0	0	0	0	0	0	0	0
bf059f2547fd4cfb2a94249041c62ca1	0	0	0	0	0	0	0	0	0	0	0	0	0	34	0	0	0	0	0	0	0	0	0	0	0	0	0	0	0	0	0	0	0	0	0	0	0	0	0	0	0	0	0	0	0	0	0	0	0
b36c58e033dcdba1428d887969596eff	0	0	0	0	0	0	0	0	0	0	0	0	13	0	0	0	0	0	0	0	0	0	0	0	0	0	0	0	0	0	0	0	0	0	0	0	0	0	0	0	0	0	0	0	0	0	0	0	0
6fa6cd3794b92d517cd6b58882ba1549	0	0	0	0	0	0	0	0	0	0	0	0	0	0	30	0	0	0	0	47	0	0	0	0	0	0	0	0	0	0	0	0	0	0	8	0	0	0	0	0	0	0	0	0	0	0	0	0	0
8467e4e0a5466888cc8f030419bbef08	0	0	0	0	0	0	0	0	0	0	0	0	0	0	0	0	0	0	9	0	0	0	0	0	0	0	0	0	0	0	0	0	0	0	0	0	0	0	0	0	13	0	0	0	0	0	0	0	0
3e9b2c2695ce17056123a7430c77983a	0	0	0	0	0	0	0	0	0	0	0	0	0	0	0	0	0	0	74	0	0	0	0	0	0	0	0	0	0	0	0	0	0	0	0	0	0	0	10	0	0	0	0	0	0	0	0	0	0
0c8e2fba53788750b2f2fce56c907fd1	0	0	0	0	0	0	0	0	0	0	0	0	0	8	0	0	0	0	0	44	0	0	0	0	0	0	0	0	0	0	0	0	0	0	0	0	0	0	0	0	0	0	0	0	0	0	16	0	0
d071b09efe20fc3a096b4981b6c1e171	0	0	0	2	0	0	0	0	0	0	0	0	0	0	0	0	0	0	0	0	0	0	0	0	0	0	0	0	0	0	0	0	0	0	0	0	0	0	0	0	0	0	0	0	0	0	22	0	0
06a0dba122ff3844acead95603ba339e	0	0	0	0	0	0	0	0	0	0	0	0	0	22	17	0	0	0	0	0	0	0	0	0	0	0	0	0	0	0	0	0	0	0	0	0	0	0	0	0	0	0	0	0	0	0	0	0	0
b99331991a6d638a785d26168900f79c	0	3	0	0	0	0	0	0	0	0	0	0	0	0	0	0	0	31	0	0	0	0	0	0	0	0	0	0	0	0	0	0	0	0	0	0	0	0	0	0	0	0	0	0	0	0	0	0	0
19e15fb2408c700b441cee4982cfd96b	0	0	0	0	0	0	0	0	0	0	0	0	0	12	0	0	0	0	0	0	0	0	0	0	0	0	0	0	0	0	0	0	0	0	0	0	0	0	0	0	0	0	0	0	0	0	0	0	0
7e63aeadf66ea708e09f18a8d8d0aa78	0	0	0	0	0	0	0	0	0	0	0	0	0	0	0	0	0	0	29	24	23	0	0	0	0	0	0	0	0	0	0	0	0	0	0	0	0	0	0	0	0	0	0	0	0	0	0	0	0
633cea589c85a6ef81073c6e57589079	0	0	0	0	0	0	0	0	0	0	0	0	0	0	0	0	0	0	0	72	0	0	0	0	0	0	0	0	0	0	0	0	0	0	0	0	0	0	0	0	0	0	0	0	0	0	9	0	0
cf5e9692d00352b0f75e0d6e5f979bb5	0	0	0	0	0	0	0	0	0	0	0	14	0	0	18	0	0	19	0	0	0	0	0	0	0	0	0	0	0	0	0	0	0	0	0	0	0	0	0	0	0	0	0	0	0	0	0	0	0
2824acca3bd12b873c3ac1aa5761799e	0	0	0	0	0	0	0	0	0	0	0	0	0	0	0	28	0	10	0	0	0	0	0	0	0	0	0	0	0	0	0	0	0	0	0	0	0	0	0	0	0	0	0	0	0	0	0	0	0
7b7cfc495e64e3b9568cceca5c63e84b	0	0	0	0	0	0	0	0	0	0	0	0	0	0	0	71	0	0	0	0	0	0	0	0	0	0	0	0	0	0	0	0	0	0	0	0	0	0	0	0	0	0	0	0	0	0	0	0	0
f4a5caf740610171eab77651a7f437bb	0	0	0	0	0	0	0	0	0	0	0	0	0	0	0	0	0	0	0	73	0	0	0	0	0	0	0	0	0	0	0	0	0	0	0	0	0	0	0	0	0	0	0	0	0	0	0	0	0
d69c7ef8d60f5509572043149e2f2d94	0	0	0	0	0	0	0	0	0	0	0	0	0	0	0	0	0	0	0	0	0	0	0	0	0	0	0	0	0	0	0	0	0	0	0	0	0	0	0	0	0	0	0	0	0	0	10	0	0
338de4d80a0ed6df4d6a0b731decc5df	0	0	0	0	0	0	0	0	0	0	0	0	0	0	0	16	6	0	0	0	0	0	0	0	0	0	0	0	0	0	0	0	0	0	0	0	0	0	0	0	0	0	0	0	0	0	0	0	0
91a5e5627e8d2cb78e616a8923a00d60	0	0	0	0	0	0	0	0	0	0	0	0	0	0	0	0	0	0	0	0	0	0	0	0	0	0	0	0	0	0	0	0	0	0	0	0	0	0	0	0	0	0	0	0	0	0	0	0	0
fc1f62f3b8d453535fd568f6d920479c	0	0	0	0	0	0	0	0	0	0	0	0	0	0	0	30	0	0	0	46	0	0	0	0	0	0	0	0	0	0	0	0	0	0	0	0	0	0	0	0	0	0	0	0	0	0	0	0	0
f650d31166d44b4194130c33ef61056b	0	0	0	0	0	0	0	0	0	0	0	0	0	0	0	0	0	24	0	31	0	0	0	0	0	0	0	0	0	0	0	0	0	0	5	0	0	0	0	0	0	0	0	0	0	0	0	0	0
a75fdc0716741df440e64446cab2ad5b	0	0	0	0	0	10	11	0	0	13	0	0	0	0	0	0	0	0	0	0	0	0	0	0	0	0	0	0	0	0	0	0	0	0	0	0	0	0	0	0	0	0	0	0	0	0	0	0	0
1fa8962eeaa33da09990b946b460ae86	0	0	0	0	0	0	0	4	8	9	0	0	0	0	0	0	0	0	0	0	0	0	0	0	0	0	0	0	0	0	0	0	0	0	0	0	0	0	0	0	0	0	0	0	0	0	0	0	0
c856e22630d6c0c4f458cd70dcc88c50	0	0	0	0	0	0	0	0	0	0	7	0	0	0	0	0	0	0	0	42	0	0	0	0	0	0	0	0	0	0	0	0	0	0	0	0	0	0	0	0	0	0	0	0	0	0	0	0	0
7f6679a04298039dc52b8a624163cf42	0	0	0	0	0	0	0	0	0	0	0	0	0	0	0	38	0	0	0	0	0	0	0	0	0	0	0	0	0	0	0	0	0	0	0	0	0	0	0	0	0	0	0	0	0	0	0	0	0
869ec5bc0e70070dc071e6ed090de49f	0	0	0	0	0	0	0	0	0	0	19	13	0	0	0	0	0	0	0	0	0	0	0	0	0	0	0	0	0	0	0	0	0	0	0	0	0	0	0	0	0	0	0	0	0	0	0	0	0
23502722f5f8bc02b7dbdd23b6ca3e67	0	0	0	0	0	0	0	0	0	0	11	0	0	0	0	0	0	0	17	0	0	0	0	0	0	0	0	0	0	0	0	0	0	0	0	0	0	0	0	0	0	0	0	32	0	0	0	0	0
93305c0c9a4efe31621dbd42c1c0e4f4	0	0	0	0	0	0	0	0	0	0	0	0	0	74	0	0	0	0	0	0	0	0	0	0	0	0	0	0	0	0	0	0	0	0	0	0	0	0	0	0	0	0	0	0	0	0	0	0	0
5c22d251718498800bdaa0c46eb79fda	0	0	0	0	0	0	0	0	0	0	0	0	0	0	0	0	0	0	0	60	0	0	0	0	0	0	0	0	0	0	0	0	0	0	0	0	0	0	0	0	0	0	0	0	0	0	0	0	0
d00c2d708dcee18dc0e94564c035a53b	0	0	0	0	0	0	0	0	0	0	0	17	12	0	21	0	0	0	0	0	5	8	0	4	0	0	0	0	0	0	0	0	0	0	0	0	0	0	0	0	0	0	0	0	0	0	0	0	0
dd45b9f5fc6b478e7ecd1915210ea16d	0	0	0	0	0	0	0	0	0	0	0	0	0	0	0	0	0	0	0	0	0	0	0	0	0	0	0	0	0	0	0	0	0	0	0	0	0	0	0	0	0	0	0	0	0	0	0	0	0
a73287f74fec4937ec41b753272e97b3	0	0	0	0	0	0	5	10	0	0	0	0	0	0	0	0	0	0	0	0	0	0	0	0	0	0	0	0	0	0	0	0	0	0	0	0	0	0	0	0	0	0	0	0	0	0	0	0	0
65313c2731706c271803cd6d72e34377	0	0	0	0	0	0	0	5	0	0	0	0	0	0	0	0	0	0	0	0	0	0	0	0	0	0	0	0	0	0	0	0	0	0	0	0	0	0	0	0	0	0	0	0	0	0	0	0	0
43e4c601e77d7f73deb8e6c329eb267f	0	0	0	0	0	0	0	0	0	0	0	18	0	0	21	0	0	0	0	25	8	0	0	0	0	0	0	0	0	0	0	0	0	0	0	0	0	0	0	0	0	0	0	0	0	0	0	0	0
15f8c498f9815fe08195a2658b8c5788	0	0	0	0	0	0	0	0	0	0	0	0	22	41	0	0	0	0	0	0	0	0	0	0	0	0	0	0	0	0	0	0	0	0	0	0	0	0	0	0	0	0	0	0	0	0	0	0	0
5dc68ae0bb67c383e3043ea4c06a5547	0	0	0	0	0	0	0	0	0	0	0	0	0	0	0	0	0	0	0	0	17	0	0	0	0	0	0	0	0	0	0	0	0	0	0	0	0	0	7	0	0	0	3	0	0	0	0	0	0
e5e351a89015c6b9888d3b61b27dd694	0	0	0	0	0	0	0	0	0	0	0	0	0	0	0	0	0	0	0	0	0	0	0	0	0	0	0	0	0	0	0	0	0	0	0	0	0	0	0	0	0	0	0	0	0	0	0	0	0
109117d352f74403a8e139d0894f8b50	0	0	0	0	0	4	7	0	0	6	0	0	0	0	0	0	0	0	0	0	0	0	0	0	0	0	0	0	0	0	0	0	0	0	0	0	0	0	0	0	0	0	0	0	0	0	0	2	0
69517e60bdaa361bec4479afc456c9f2	0	0	0	0	0	0	0	0	0	0	0	0	64	0	0	0	0	0	0	0	0	0	0	0	0	0	0	0	0	0	0	0	0	0	0	0	0	0	0	0	0	0	0	0	0	0	0	0	0
b1a57bd3bc68984ba83b42ad94418ba8	0	0	0	0	0	0	0	0	0	0	0	0	17	19	0	0	5	12	0	0	0	0	0	0	0	0	0	0	0	0	0	0	0	0	0	0	0	0	0	0	0	0	0	0	0	0	0	0	0
4539f318d82822c0810b40747ff0284f	0	0	0	0	0	0	0	0	0	0	0	0	0	0	0	0	0	0	0	0	0	0	0	0	0	0	0	0	0	0	0	0	0	0	41	0	0	0	0	0	0	0	0	0	0	0	0	0	0
c9ae4347043466681dd99c60c475b340	0	0	0	0	0	0	0	0	0	0	0	0	0	0	0	0	0	0	0	0	0	0	0	0	0	0	0	0	0	0	0	0	0	0	0	0	0	0	0	0	8	0	0	0	0	0	0	0	0
f96d7596546809f87f7ae6a54b2128fc	0	0	0	0	0	0	0	0	0	0	0	0	0	0	0	0	0	0	0	0	0	0	0	0	0	0	0	0	0	0	0	0	0	0	0	0	0	0	0	0	0	0	0	0	0	0	0	0	0
e34cf315b8baa6a217dd1124782abb3d	0	0	0	0	0	0	0	0	0	0	0	0	0	0	17	20	0	0	0	0	0	0	0	0	0	0	0	0	0	0	0	0	0	0	0	0	0	0	0	0	0	0	0	0	0	0	0	0	0
f95cd9f7eeb3b4d8d009d372ed666151	0	0	0	0	0	0	0	0	0	0	0	0	0	0	0	0	0	11	0	0	0	0	0	7	0	0	0	0	0	0	0	0	0	0	0	0	0	0	0	0	0	0	0	0	0	0	9	0	0
881746ee1463068b4185c8ea91f967f2	0	0	0	0	0	0	0	0	0	0	0	0	0	0	0	0	0	0	0	70	0	0	0	0	0	0	0	0	0	0	0	0	0	0	0	0	0	0	0	0	0	0	0	0	0	0	0	0	0
13f7a215247b1eda1eb81deec0cac543	0	0	0	0	0	0	0	0	0	0	0	0	0	0	0	0	0	0	0	0	0	0	0	0	0	0	0	0	0	0	0	0	0	0	0	0	0	0	0	0	0	0	0	0	0	0	0	0	0
15d1000514f4a1e8d16eed5d513a52c8	0	0	0	0	0	0	0	0	0	0	0	0	0	0	0	39	8	0	0	0	0	0	0	0	0	0	0	0	0	0	0	0	0	0	0	0	0	0	0	0	0	0	0	0	0	0	0	0	0
f19604506497de1e6024335ea42201b5	0	0	0	0	0	0	0	0	0	0	0	0	0	0	0	27	0	0	18	0	0	0	0	0	0	6	0	0	0	0	0	0	0	0	0	0	0	0	0	0	0	0	0	0	0	0	0	0	0
695f6d833e781b846a6733e01b56ed74	0	0	0	0	0	0	0	0	0	0	0	0	0	0	0	0	0	0	0	31	0	0	14	0	0	0	0	0	0	0	0	0	0	0	0	0	0	0	0	0	0	0	0	0	0	0	0	0	0
16f77552b8422bd262bcefafac4468ab	0	0	0	0	0	0	0	0	0	0	0	0	0	15	0	0	0	0	0	0	0	0	0	0	0	0	0	0	0	0	0	0	0	0	0	0	0	0	0	0	0	0	0	0	0	0	28	0	0
eb27a935762d09ff924e34d6ba7fe15f	0	0	0	0	0	0	0	0	0	0	0	0	0	0	29	0	0	0	0	39	0	0	0	0	0	0	0	0	0	0	0	0	0	0	0	0	0	0	0	0	0	0	0	0	0	0	0	0	0
1c115a5ddeda64b8f88810682f3336ff	0	0	0	0	0	0	0	0	0	0	0	0	0	0	0	55	0	0	0	0	0	0	0	0	0	0	0	0	0	0	0	0	0	0	0	0	0	0	0	0	0	0	0	0	0	0	0	0	0
95676fa4c5e0ee5097630e0c689b3a00	0	0	0	0	0	0	0	0	0	0	13	0	0	0	0	0	15	15	0	0	0	0	0	0	0	0	0	0	0	0	0	0	0	0	0	0	0	0	0	0	0	0	0	0	0	0	11	0	0
6af8a50aa5e1184cf362142844a54e10	0	0	0	0	0	0	0	0	0	0	0	30	37	0	0	0	0	0	0	0	0	0	0	0	0	0	0	0	0	0	0	0	0	0	0	0	0	0	0	0	0	0	0	0	0	0	0	0	0
6ec46b50f9922d62777cfbafcf347eef	0	0	0	0	0	0	0	0	0	0	0	0	0	0	0	67	0	0	0	0	0	0	0	0	0	0	0	0	0	0	0	0	0	0	0	0	0	0	0	0	0	0	0	0	0	0	0	0	0
3550734ab18e63d9b805bf4ae37dfd67	0	0	0	0	0	0	0	0	0	0	0	0	0	0	0	0	0	0	0	63	0	0	0	0	0	0	0	0	0	0	0	0	0	0	0	0	0	0	0	0	0	0	0	0	0	0	0	0	0
1604bcd28b0362c790502e50dfa08a8c	0	0	0	0	0	0	0	0	0	0	0	0	0	0	0	0	9	11	4	23	0	0	0	0	0	0	0	0	0	0	0	0	0	0	0	0	0	0	0	0	0	0	0	0	0	0	6	0	0
3f2591c438e3c6c864fc69a581ec6372	0	0	0	0	0	0	0	0	0	0	0	0	0	0	0	0	0	0	0	0	0	0	0	0	0	0	0	0	0	0	0	0	0	0	0	0	0	0	0	0	0	0	0	0	0	0	0	0	0
55e9b736eca2587e98c4290f1d5ebaf1	0	0	0	0	0	0	0	0	0	0	0	52	0	0	0	0	0	13	0	0	0	0	0	0	0	0	0	0	0	0	0	0	0	0	0	0	0	0	0	0	0	0	0	0	0	0	0	0	0
a63f630be448f356535d5dc8e82936b6	0	0	0	0	0	0	0	0	0	0	0	0	0	0	0	0	0	0	0	0	0	0	0	0	0	0	0	0	0	0	0	0	0	0	0	0	0	0	0	0	0	0	0	0	0	0	0	0	0
b187f487bb64ed3d5bd37901b4afacdf	0	0	0	0	0	0	0	0	0	0	0	18	0	0	24	0	15	0	0	0	0	0	0	0	0	0	0	0	0	0	0	0	0	0	0	0	0	0	0	0	0	0	0	0	0	0	0	0	0
f4c07276c20dc1d36e0b6cbbceb3aac5	0	0	0	0	0	0	0	0	0	0	0	0	0	15	16	0	0	0	0	0	8	0	0	0	0	0	0	0	0	0	0	0	0	0	0	0	0	0	0	0	0	0	0	0	0	0	0	0	0
9c88819a1eb331eb031e18a4d113600e	0	0	0	0	0	0	0	0	0	0	0	0	0	9	0	0	0	0	0	0	0	0	0	0	0	0	0	0	0	0	0	0	0	0	0	0	0	0	0	0	0	0	0	0	0	0	0	0	0
a94f5fc12fe7fe7182f6cba6f767d834	0	0	0	0	0	0	0	0	0	0	0	0	0	0	0	6	0	7	0	0	0	0	0	0	0	0	0	0	0	0	6	0	0	0	0	0	0	0	0	0	0	0	0	0	0	0	0	0	0
e613b64b6dab9bf12858b8e93fda1b0a	0	0	0	0	0	0	0	0	0	0	0	0	0	0	0	0	0	0	0	64	0	0	0	0	0	0	0	0	0	0	0	0	0	0	0	0	0	0	0	0	0	0	0	0	0	0	0	0	0
f963b7ea48244dbb154b5bde5a0126b9	0	0	0	0	0	0	0	0	0	0	0	0	0	0	0	0	0	0	0	64	0	0	0	0	0	0	0	0	0	0	0	0	0	0	0	0	0	0	0	0	0	0	0	0	0	0	0	0	0
872877eb1a21f73b9bb7a46c48f4c9d8	0	0	0	0	0	0	0	0	0	0	0	0	0	0	0	0	0	0	0	0	0	0	0	0	0	0	0	0	0	0	0	0	0	0	0	0	0	0	0	0	0	0	0	0	0	0	0	0	0
48442c6fa53612023e01c639303d602d	0	0	0	0	0	0	0	0	0	0	20	0	0	15	0	8	0	3	0	0	0	0	0	0	0	0	0	0	0	0	0	0	0	0	0	0	0	0	0	0	0	0	0	2	0	0	0	0	0
b62b26cee9fbc53012c78555ec40dc91	0	0	0	0	0	0	0	0	0	0	0	13	0	0	0	0	0	50	0	0	0	0	0	0	0	0	0	0	0	0	0	0	0	0	0	0	0	0	0	0	0	0	0	0	0	0	0	0	0
74f6d34fcd88a97def48b3e5c8e818e7	0	0	0	0	0	0	0	0	0	0	0	0	4	10	0	0	0	0	0	6	0	0	0	0	0	0	0	0	0	0	0	0	0	0	0	0	0	0	0	0	0	0	0	0	0	0	0	0	0
e71595af2aac8d50ac387772f4e1961a	0	0	0	0	0	0	0	0	0	0	0	0	0	0	0	0	0	0	0	58	0	0	0	0	0	0	0	0	0	0	0	0	0	0	0	0	0	0	0	0	0	0	0	0	0	0	0	0	0
905a100deb6e8ad25bf27efa020136be	0	0	0	0	0	0	0	0	0	0	0	0	0	0	0	0	0	0	0	0	0	0	0	0	0	0	0	0	0	0	0	0	0	0	0	0	0	0	0	0	0	0	0	0	0	0	0	0	0
47996040d150f2b60641198e5c7d358f	0	0	0	0	0	11	4	0	0	25	0	0	0	0	0	0	0	0	0	0	0	0	0	0	0	0	0	0	0	0	0	0	0	0	0	0	0	0	0	0	0	0	0	0	0	0	0	0	0
41f288bdde83a51ae60488dca3f60280	0	0	0	0	0	0	0	0	0	0	0	22	0	15	0	0	0	0	0	2	4	0	0	0	0	0	0	0	0	0	0	0	0	0	0	0	0	0	0	0	0	0	0	0	0	0	0	0	0
ffc01a0fd2f0736bbee6d63cc84a5dfd	0	0	0	0	0	0	0	0	0	0	0	0	0	0	0	0	0	0	0	62	0	0	0	0	0	0	0	0	0	0	0	0	0	0	0	0	0	0	0	0	0	0	0	0	0	0	0	0	0
e3e89f459b8aa4b76fec7ecd0d101479	0	0	0	0	0	0	0	0	0	0	0	0	0	0	0	0	0	0	0	62	0	0	0	0	0	0	0	0	0	0	0	0	0	0	0	0	0	0	0	0	0	0	0	0	0	0	0	0	0
e3764e69d961eaaba13950c764614f11	0	0	0	0	0	0	0	0	0	0	14	0	18	0	4	0	0	6	0	0	5	0	0	0	0	0	0	0	0	0	0	0	0	0	0	0	0	0	0	0	0	0	0	0	0	0	0	0	0
86df5eee32ab12b904112060005968b3	0	0	0	0	0	0	0	0	0	0	0	0	17	0	0	0	0	0	0	0	0	0	0	0	0	0	0	0	0	0	0	0	0	0	0	5	0	0	0	9	0	0	0	0	0	0	0	0	0
412dbbed106d4745555e31d35fe17e27	0	0	0	0	0	0	0	0	0	0	0	0	0	24	0	0	0	0	13	0	0	0	0	0	0	0	0	0	0	0	0	0	0	0	0	0	0	0	0	0	0	0	0	0	0	0	0	0	0
f085b51c07cffa2f03caed5210a449e5	0	0	0	0	0	0	0	0	0	0	0	0	0	0	0	0	0	0	0	0	0	0	0	0	0	0	0	0	0	0	0	0	0	0	0	0	0	0	0	0	0	0	0	0	0	0	9	0	0
62624fcfea7bad0a28734093d7dfe8cc	0	0	0	0	0	0	0	0	0	0	0	0	0	0	0	0	0	0	0	0	0	0	0	0	0	0	0	0	0	0	0	0	0	0	0	0	0	0	0	0	0	0	0	0	0	0	0	0	0
40b22adbd0f7e0237077243c99f47b55	0	0	0	0	0	0	0	0	0	0	0	0	7	0	0	0	0	0	0	16	0	0	0	0	0	0	0	0	0	0	0	0	0	0	0	0	0	0	0	0	0	0	0	0	0	0	0	0	0
114f27283dc29e9cdbf072d888cfa92e	0	0	0	0	0	0	0	0	0	0	0	0	0	0	0	22	0	0	0	0	0	0	0	0	0	0	0	0	0	0	0	0	4	0	0	0	0	0	0	0	0	0	0	0	0	0	0	0	0
78cedeb927120f6725d057b2b2e0dac6	0	0	0	0	0	0	0	0	0	0	0	0	0	0	0	0	0	17	0	0	0	0	0	0	0	0	0	0	0	0	0	0	0	0	0	0	0	0	0	0	0	0	0	0	0	0	0	0	0
12603cdcacbb7d55c6f70bedbd0c9ef5	0	0	0	0	0	0	0	0	0	0	0	0	0	0	0	0	0	0	0	0	0	0	0	4	0	0	0	0	0	0	0	0	0	0	0	0	0	0	0	0	0	0	0	0	0	0	23	0	0
babb2565ef962c22de1e75f42d6a0e53	0	0	0	0	0	0	0	0	0	0	0	35	0	0	0	0	0	0	23	0	0	0	0	0	0	0	0	0	0	0	0	0	0	0	0	0	0	0	0	0	0	0	0	0	0	0	0	0	0
8a276e5a3847efda295cf06f06485968	0	0	0	0	0	0	0	0	0	0	0	15	0	6	0	33	0	0	0	0	0	0	0	0	0	0	0	0	0	0	0	0	0	0	0	0	0	0	0	0	0	0	0	0	0	0	0	0	0
33860d2ee158020c8fa43738a21c740b	0	0	0	0	0	0	0	0	0	0	0	0	0	0	0	0	21	8	0	27	0	0	0	0	0	0	0	0	0	0	0	0	0	0	0	0	0	0	0	0	0	0	0	0	0	0	0	0	0
a2bad529b5daccb6f49ba1d89facac86	0	0	0	0	0	0	0	0	0	0	0	0	0	0	0	0	0	0	0	27	0	0	0	0	0	0	0	0	0	0	0	0	0	0	0	0	0	0	0	0	0	0	0	0	0	0	0	2	0
8e31a7c8916edc624426abd323d419cd	0	0	0	0	0	0	0	0	0	0	0	0	0	0	0	34	0	3	0	0	0	0	0	0	0	0	0	0	0	0	0	0	0	9	0	0	0	0	0	0	0	0	0	0	0	0	0	0	0
b1b42f1275f5b12cc6cbb16689354d8d	0	0	0	0	0	0	0	0	0	0	0	0	0	0	0	32	0	18	0	0	0	0	0	0	0	0	0	0	0	0	0	0	0	0	0	0	0	0	0	0	0	0	0	0	0	0	0	0	0
20a39268a852eeaa32c3030cd26cb30e	0	0	0	0	0	0	0	0	0	0	0	0	0	0	0	0	23	0	0	18	16	0	0	0	0	0	0	0	0	0	0	0	0	0	0	0	0	0	0	0	0	0	0	0	0	0	0	0	0
263a079d2ce214f0c257f2306b95197f	0	0	0	0	0	0	0	0	0	0	0	0	0	0	0	0	0	0	9	0	0	0	0	0	0	0	0	0	0	0	0	0	0	0	5	0	0	0	0	0	0	0	0	0	0	0	23	4	0
d93cfa614827ce3311de42ac22c4d227	0	0	0	0	0	0	0	0	0	0	0	0	0	0	0	0	0	0	0	57	0	0	0	0	0	0	0	0	0	0	0	0	0	0	0	0	0	0	0	0	0	0	0	0	0	0	0	0	0
4fce092888cc938244d4cb5229a1b7a8	0	0	0	0	0	0	0	0	0	0	0	0	0	0	0	0	0	0	0	57	0	0	0	0	0	0	0	0	0	0	0	0	0	0	0	0	0	0	0	0	0	0	0	0	0	0	0	0	0
364ed9438e5a976aa6596908ff32e35e	0	0	0	0	0	0	0	0	0	0	0	0	0	0	0	0	0	0	0	47	0	0	0	0	0	0	0	0	0	0	0	0	0	0	0	0	0	4	0	0	0	0	0	0	0	0	0	0	0
2c68d013ec8e70e4d62babc913ed4bda	0	0	0	0	0	0	0	0	0	0	0	0	0	0	0	0	0	0	0	0	0	0	0	0	0	0	0	0	0	0	0	0	0	0	0	0	0	0	0	0	0	0	0	0	0	0	57	0	0
5f7164c9b30711324f5de695cbf5d968	0	0	0	0	0	0	0	0	0	0	0	0	0	0	0	18	0	0	0	0	0	0	0	0	0	0	0	0	0	0	0	0	0	0	0	0	0	0	0	0	0	0	0	4	0	0	3	0	0
7534c4c6653a0f916e9c71a34b782b78	0	0	0	0	0	0	0	0	0	0	0	0	0	0	0	0	0	0	16	0	0	0	0	0	0	0	0	0	0	0	0	0	0	0	0	0	0	0	0	0	0	0	0	0	0	0	0	0	0
8d5c8dc9618ccc3be995d238eb0ddffb	0	0	0	0	0	0	0	0	0	0	0	0	0	0	0	0	0	0	0	0	0	0	0	0	0	0	0	0	0	0	0	0	0	0	0	0	0	0	0	0	0	0	0	0	0	0	0	0	0
c4d6a200995e6b7ae66a8cd72fcb37e7	0	0	0	0	0	0	0	0	0	0	0	12	0	0	28	15	0	0	0	0	0	0	0	0	0	0	0	0	0	0	0	0	0	0	0	0	0	0	0	0	0	0	0	0	0	0	0	0	0
9f2b1a655b67b694b99c13f3a5849342	0	0	0	0	0	0	0	0	0	0	0	0	24	15	0	0	0	0	0	0	0	0	0	0	0	0	0	0	0	0	0	0	0	0	0	0	0	0	0	0	0	0	0	0	0	0	0	0	0
cd72de7227cf7851f0f2256a7266cfd6	0	0	0	0	0	0	0	0	0	0	0	0	0	31	0	0	0	0	0	0	0	0	0	0	0	0	0	0	0	0	0	0	0	0	0	0	0	0	0	0	0	0	0	0	0	0	0	0	0
1a97aef922e48e9f8a279f83cda8ff61	0	0	0	0	0	0	0	0	0	0	0	0	0	0	15	0	0	0	30	0	0	0	0	0	0	0	0	0	0	0	0	0	0	0	0	0	0	0	0	0	0	0	0	0	0	0	0	0	0
8b40de844a16e60e6125fd92a51ce0d7	0	0	0	0	0	0	0	0	0	0	0	0	0	0	0	55	0	0	0	0	0	0	0	0	0	0	0	0	0	0	0	0	0	0	0	0	0	0	0	0	0	0	0	0	0	0	0	0	0
9cdd75f105a86c26c0c03112bb9c359b	0	0	0	0	0	0	0	0	0	0	0	0	0	0	0	16	0	39	0	0	0	0	0	0	0	0	0	0	0	0	0	0	0	0	0	0	0	0	0	0	0	0	0	0	0	0	0	0	0
8842f284f2d3417b50ef7eacb572f21a	0	0	0	0	0	0	0	0	0	0	0	0	0	0	0	0	0	0	55	0	0	0	0	0	0	0	0	0	0	0	0	0	0	0	0	0	0	0	0	0	0	0	0	0	0	0	0	0	0
08d16f9b92f286bc2930fa0c4bd4ac6b	0	0	0	0	0	0	0	0	0	0	0	0	0	0	0	0	0	0	0	55	0	0	0	0	0	0	0	0	0	0	0	0	0	0	0	0	0	0	0	0	0	0	0	0	0	0	0	0	0
5b2caa3328d88f76593f285f1071addd	0	0	0	0	0	0	0	0	0	0	0	0	0	0	0	0	0	0	0	55	0	0	0	0	0	0	0	0	0	0	0	0	0	0	0	0	0	0	0	0	0	0	0	0	0	0	0	0	0
185ad111e061bfd1fa4473bd88fcc843	0	0	0	0	0	0	0	0	0	0	0	0	0	0	0	0	0	0	0	0	0	0	0	0	0	0	0	0	0	0	0	0	0	0	0	0	0	0	0	0	0	0	0	0	0	0	0	0	0
548eb246d0cabfb6a6863b77a3c0bd01	0	0	0	0	0	0	0	0	0	0	0	0	0	0	0	0	0	0	0	0	0	0	0	0	0	0	0	0	0	0	0	0	0	0	0	0	0	0	0	0	0	0	0	0	0	0	0	0	0
2b4d5799f71e0b36234d222719b4f097	0	0	0	0	0	0	0	0	0	0	0	0	0	0	0	0	0	0	0	0	0	0	0	0	0	0	0	0	0	0	0	0	0	0	0	0	0	0	0	0	0	0	0	0	0	0	0	0	0
088fb3ff7d7e9a6cbd327805081475a4	0	0	0	0	0	0	0	0	0	0	0	0	14	0	0	0	0	0	0	0	0	0	0	0	0	0	0	0	0	0	0	0	0	0	0	0	0	0	0	0	0	0	0	0	0	0	0	0	0
b72d8f9d4076b9601f91b134441b5f51	0	0	0	0	0	0	0	0	0	0	0	0	0	0	26	0	0	0	0	0	0	0	0	0	0	0	0	0	0	0	0	0	0	0	0	0	0	0	0	0	0	0	0	0	0	0	0	0	0
10e40e81886d408cbe40d2ac165defa4	0	0	0	0	0	0	0	0	0	0	0	0	0	0	0	0	0	0	0	0	0	0	0	0	0	0	0	0	0	0	0	0	0	0	0	0	0	0	0	0	0	0	0	0	0	0	0	0	0
15b843b1cb70e1095d5b830f56bec5fd	0	0	0	0	0	0	0	0	0	0	0	0	0	0	0	20	14	0	0	0	0	0	0	0	0	0	0	0	0	0	0	0	0	0	0	0	0	0	0	0	0	0	0	0	0	0	0	0	0
fb3701e08a9620eada1ed4147dcf6e7a	0	0	0	0	0	0	0	0	0	0	0	0	0	0	0	0	23	0	0	30	0	0	0	0	0	0	0	0	0	0	0	0	0	0	0	0	0	0	0	0	0	0	0	0	0	0	0	0	0
7cff24e051a1737a827393dfa067e196	0	0	0	0	0	0	0	0	0	0	0	0	0	0	0	0	17	0	0	0	0	0	0	0	0	0	0	0	0	0	0	2	0	0	0	0	0	0	0	0	0	0	0	0	0	0	0	15	0
893d3c5b59accbffdd83a6402442f29e	0	0	0	0	0	0	0	0	0	0	0	40	0	0	0	0	0	0	0	0	0	0	0	0	0	0	0	0	0	0	0	0	0	0	0	0	0	0	0	0	0	0	0	0	0	0	12	0	0
4f0e1a20de9f356a7efc919478401b7b	0	0	0	0	0	0	0	0	0	0	0	0	0	22	0	0	10	0	0	0	0	0	0	0	0	0	0	0	0	0	0	0	0	0	0	0	0	0	0	0	0	0	0	0	0	0	0	0	0
2c2c8dd06bafc8b4b350618f1c75fd2b	0	0	0	0	0	0	0	0	0	0	0	0	0	0	0	22	19	0	0	0	0	0	0	0	0	0	0	0	0	0	0	0	0	0	0	0	0	0	0	0	0	0	0	0	0	0	0	0	0
60f540985429831d5a2733de238b10c4	0	0	0	0	0	0	0	0	0	0	0	0	0	0	0	0	0	0	0	52	0	0	0	0	0	0	0	0	0	0	0	0	0	0	0	0	0	0	0	0	0	0	0	0	0	0	0	0	0
e65954c50dbd8f465b9a3d71dd4536c5	0	0	0	0	0	0	0	0	0	0	0	0	0	0	0	0	0	0	0	47	0	0	0	0	0	0	0	0	0	0	0	0	0	0	2	0	0	0	0	0	0	0	0	0	0	0	0	0	0
0d34b65effad5fe62b3cedb8e075ad02	0	0	0	0	0	0	0	0	0	0	0	0	0	0	0	0	0	0	0	0	0	0	0	0	0	0	0	0	0	0	0	0	0	0	0	0	0	0	0	0	0	0	0	0	0	0	0	0	0
20198c67f5349ba04ee5ce015673eb86	0	0	0	0	0	0	0	0	0	0	32	0	0	0	0	19	0	0	0	0	0	0	0	0	0	0	0	0	0	0	0	0	0	0	0	0	0	0	0	0	0	0	0	0	0	0	0	0	0
d5f9578bfd4e9d7d3372653637862c28	0	0	0	0	0	0	0	0	0	0	0	0	0	43	0	0	0	0	0	0	0	0	0	0	0	0	0	0	0	0	0	0	0	0	0	0	0	0	0	0	0	0	0	0	0	0	0	0	0
61e2af08cf4b4c9e5b8812b84b0e8b6f	0	0	0	0	0	0	0	0	0	0	0	0	0	0	0	17	0	22	0	0	0	0	0	0	0	0	0	0	0	0	0	0	0	0	0	0	0	0	0	0	0	0	0	0	0	0	0	0	0
5776ed4ed31a93d5cea92dc67d2d99c9	0	0	0	0	0	0	0	0	0	0	0	0	0	0	0	6	0	7	0	15	0	0	0	0	0	0	0	0	0	0	0	0	0	0	0	0	0	0	0	0	0	0	0	0	0	0	0	0	0
39ae628046a2be65b3f8e9bef6762117	0	0	0	0	0	0	0	0	0	0	0	0	0	0	0	0	10	41	0	0	0	0	0	0	0	0	0	0	0	0	0	0	0	0	0	0	0	0	0	0	0	0	0	0	0	0	0	0	0
f4a3178a4aca06132abc2fdbec7df294	0	0	0	0	0	0	0	0	0	0	0	0	0	0	0	0	0	0	0	31	0	0	0	0	0	0	0	0	0	0	0	0	0	0	0	0	0	0	0	0	0	0	0	0	0	0	0	0	0
376c3cf732e33472e6ee296370530245	0	0	0	0	0	0	0	0	0	0	0	0	0	0	0	0	0	0	0	0	0	0	0	0	0	0	0	0	0	0	0	0	0	0	0	0	0	0	0	0	0	0	0	0	0	0	0	0	0
fee9c7da60016cce554a740e4a0fd9b7	0	0	0	0	0	15	0	2	0	3	0	0	0	0	0	0	0	0	0	0	0	0	0	0	0	0	0	0	0	0	0	0	0	0	0	0	0	0	0	0	0	0	0	0	0	0	0	0	0
7ed48449cb54136be2417581fa5297b9	0	0	0	0	0	0	0	0	0	0	4	0	0	0	0	0	0	7	0	0	8	0	0	0	0	0	0	0	0	0	0	0	0	0	0	0	0	0	0	0	0	0	0	0	0	0	12	0	0
bea3c5fcb7591cd35feca80caf9572fc	0	0	0	0	0	0	0	0	0	0	0	0	0	0	35	0	0	0	0	0	0	0	0	0	0	0	0	0	0	0	0	0	0	0	0	0	0	0	0	0	0	0	0	0	0	0	0	0	0
c152d25aa00806eb20c8bacd70ecd885	0	0	0	0	0	0	0	0	0	0	0	0	0	0	0	50	0	0	0	0	0	0	0	0	0	0	0	0	0	0	0	0	0	0	0	0	0	0	0	0	0	0	0	0	0	0	0	0	0
396338f561e5d042e05a119e34b747e9	0	0	0	0	0	0	0	0	0	0	0	0	0	0	0	22	0	0	0	7	0	0	0	0	0	0	0	0	0	0	0	0	0	0	0	0	0	0	0	0	0	0	0	0	0	0	0	0	0
1dde5f90ec85f55b2a4bebbac301fccc	0	0	0	0	0	0	0	0	0	0	0	0	0	0	0	0	0	0	0	50	0	0	0	0	0	0	0	0	0	0	0	0	0	0	0	0	0	0	0	0	0	0	0	0	0	0	0	0	0
cd115ba11e23a2b14f399cfd50440e8a	0	0	0	0	0	0	0	0	0	0	0	0	0	0	0	0	0	0	0	0	0	0	0	0	0	0	0	0	0	0	0	0	0	0	0	0	0	0	0	0	0	0	0	0	0	0	0	0	0
ae98c054f82835f2ef7b84a1329f80a3	0	0	0	0	0	0	0	0	0	0	0	0	0	0	0	0	0	0	0	0	0	0	0	0	0	0	0	0	0	0	0	0	0	0	0	0	0	0	0	0	0	0	0	0	0	0	0	0	0
311f53d9ff1b6b615779e94abaf9d47b	0	0	0	0	0	0	0	0	0	0	0	0	0	0	0	0	0	0	0	0	0	0	0	0	0	0	0	0	0	0	0	0	0	0	0	0	0	0	0	0	0	0	0	0	0	0	0	0	0
5a8e412e7e6abd980a8173d2b7baf73e	0	0	0	0	0	0	6	2	0	0	0	0	0	0	0	0	0	0	0	0	0	0	0	0	0	0	0	0	0	0	0	0	0	0	0	0	0	0	0	0	0	0	0	0	0	0	0	0	0
c49e88c677839cdd1920e0018019febd	0	0	0	0	0	0	0	0	0	0	0	0	0	0	0	18	0	0	0	0	0	0	0	0	0	0	0	0	0	0	0	0	0	0	0	0	0	0	0	0	0	0	0	0	0	0	0	0	0
5e4f8cfd64cef1f9d13feda2fa693030	0	0	0	0	0	0	0	0	0	0	0	0	0	0	0	0	0	8	0	0	0	0	3	0	0	0	0	0	0	0	0	0	0	0	0	0	0	0	0	0	3	0	0	0	0	0	0	0	0
51548eadc58bbfd662bf767612617a71	0	0	0	0	0	0	0	0	0	0	0	0	0	0	0	0	0	0	0	0	0	0	0	0	0	0	0	0	0	0	0	0	0	0	0	0	0	0	0	0	0	0	0	0	49	0	0	0	0
40393816af48ddde51cc0eddd5c23dbf	0	0	0	0	0	0	0	0	0	0	0	0	0	0	0	0	0	0	0	0	0	0	0	0	0	0	0	0	0	0	0	0	0	0	0	0	0	0	0	0	0	0	0	0	0	0	49	0	0
9a4b612b8d4816ba6dbd49ac1a1a1978	0	0	0	0	0	0	9	0	0	0	0	0	0	0	0	25	0	7	0	0	0	0	0	0	0	0	0	0	0	0	0	0	0	0	0	0	0	0	0	0	0	0	0	0	0	0	0	0	0
c0350f3af406bf4af1940efddb231414	0	0	0	0	0	0	0	0	0	0	18	0	0	0	0	0	11	0	0	0	0	0	0	0	0	0	0	0	0	0	0	0	0	0	0	0	0	0	0	0	2	0	0	0	0	0	0	0	0
fc4a8486e07ce2a65d539569fca634f2	0	0	0	0	0	0	0	0	0	0	0	0	12	0	15	0	0	0	0	0	0	0	0	0	0	0	0	0	0	0	0	0	0	0	0	0	0	0	0	0	0	0	0	0	0	0	0	0	0
61bbf7636f924374df318c827434ed9b	0	0	0	0	0	0	0	0	0	0	0	0	0	0	0	0	14	0	0	22	0	0	0	0	0	0	0	0	0	0	0	0	0	0	0	0	0	0	0	0	0	0	0	0	0	0	0	0	0
e7dd43d3b6ed98a9517a63569c8d9ae9	0	0	0	0	0	0	0	0	0	0	0	0	0	0	0	0	0	4	0	32	0	0	0	0	0	0	0	0	0	0	0	0	0	0	0	0	0	0	0	0	0	0	0	0	0	0	12	0	0
15818034536bf4b5ca02b3e7ebf380e4	0	0	0	0	0	0	0	0	0	0	0	0	0	0	0	0	0	0	0	0	0	0	0	0	0	0	0	0	0	0	0	0	0	0	0	0	0	0	0	0	0	0	0	0	0	0	12	0	0
d6f56eba0f1a33158a860ed081aaf1d4	0	0	0	0	0	0	0	0	0	0	0	0	0	0	0	19	0	19	9	0	0	0	0	0	0	0	0	0	0	0	0	0	0	0	0	0	0	0	0	0	0	0	0	0	0	0	0	0	0
f7fcc773f76735a4751a049788ba669b	0	0	0	0	0	0	0	0	0	0	0	0	0	0	0	0	0	0	0	0	0	0	0	0	0	0	0	0	0	0	0	0	0	0	0	0	0	0	0	0	0	0	0	0	0	0	0	0	0
e82cd7b23018320d7606979cc6e71d83	0	0	0	0	0	0	0	0	0	0	0	0	0	0	0	0	0	0	0	0	0	0	0	0	0	0	0	0	0	0	0	0	0	0	0	0	0	0	0	0	0	0	0	0	0	0	0	0	0
0422ee06f55dee7fe8ffa589c2a42ac6	0	0	0	0	0	2	6	0	3	8	0	0	0	0	3	0	0	0	0	0	0	0	0	0	0	0	0	0	0	0	0	0	0	0	0	0	0	0	0	0	0	0	0	0	0	0	0	0	0
08423865bce1909eadac5ca24cb9f15e	0	0	0	0	0	0	0	6	0	0	0	0	0	0	0	0	0	0	0	0	0	0	0	0	0	0	0	0	0	0	0	0	0	0	0	0	0	0	0	0	0	0	0	0	0	0	0	0	0
9a9ee27eeb68f18629af71a4b5ccfff3	0	0	0	0	0	0	0	0	0	0	14	0	0	0	0	0	0	7	0	0	0	0	0	0	0	0	0	0	0	0	0	0	0	0	0	0	0	0	0	0	0	0	0	0	0	0	0	0	0
202a2ed8b1d3f7070a0085b6850562bd	0	0	0	0	0	0	0	0	0	0	0	9	0	13	0	8	0	0	0	0	0	0	0	0	0	0	0	0	0	0	0	0	0	0	0	0	0	0	0	0	0	0	0	0	0	0	0	0	0
ac9e6989eae8cffe144d909b41dc7296	0	0	0	0	0	0	0	0	0	0	0	0	0	0	0	0	0	0	0	0	0	0	0	0	0	0	0	0	0	0	0	0	0	0	0	0	0	0	0	0	0	0	0	0	0	0	46	0	0
c8b87d647e58855e69a460d9d44d3853	0	0	0	0	0	0	0	0	0	0	0	0	0	0	0	0	0	0	0	0	0	0	0	0	0	0	0	0	0	0	0	0	0	0	0	0	0	0	0	0	0	0	0	0	0	0	0	0	0
07706f4c98187166cf88f10b4c7a0b96	0	0	0	0	0	0	0	0	0	0	28	0	0	0	0	0	14	0	0	0	0	0	0	0	0	0	0	0	0	0	0	0	0	0	0	0	0	0	0	0	0	0	0	0	0	0	0	0	0
33adbd299806a59a2ff74a3a58c34496	0	0	0	0	0	0	0	0	0	0	0	0	15	8	20	0	0	0	0	0	0	0	0	0	0	0	0	0	0	0	0	0	0	0	0	0	0	0	0	2	0	0	0	0	0	0	0	0	0
cbceaf4db41e6cbceabdaede8abe77f7	0	0	0	0	0	0	0	0	0	0	0	0	0	34	0	0	0	0	0	0	0	0	0	0	0	0	0	0	0	0	0	0	0	0	0	0	0	0	0	0	0	0	0	0	0	0	0	0	0
bcfccd56e89717e97aff9711fa3f8229	0	0	0	0	0	0	0	0	0	0	0	0	0	0	0	45	0	0	0	0	0	0	0	0	0	0	0	0	0	0	0	0	0	0	0	0	0	0	0	0	0	0	0	0	0	0	0	0	0
2f8c5ab5b908924325e96234ba011a95	0	0	0	0	0	0	0	0	0	0	0	0	0	0	0	0	0	0	0	0	0	0	0	0	0	0	0	0	0	0	0	0	0	0	0	0	0	0	0	0	0	0	0	0	0	0	0	0	0
ea4761bf2492995b6162c5ec349507a5	0	0	0	0	0	0	0	0	0	0	0	0	0	0	0	0	0	0	0	0	0	0	0	0	0	0	0	0	0	0	0	0	0	0	0	0	0	0	0	0	0	0	0	0	0	0	0	0	0
074a49370151a8dd9655d211af18e7cc	0	0	0	0	0	0	0	0	0	0	0	0	0	14	0	0	5	0	0	0	0	6	0	7	0	0	0	0	0	0	0	0	0	0	0	0	0	0	0	0	0	5	0	0	0	0	0	0	0
89886651c0888dc519f923332890b7fb	0	0	0	0	0	0	0	0	0	0	0	0	0	0	0	20	0	0	0	0	0	0	0	0	0	0	0	0	0	0	0	0	0	0	0	0	0	0	0	0	0	0	0	0	0	0	0	0	0
876c07da6059955516b08aea6cc8035f	0	0	0	0	0	0	0	0	0	0	0	0	0	0	0	0	0	0	44	0	0	0	0	0	0	0	0	0	0	0	0	0	0	0	0	0	0	0	0	0	0	0	0	0	0	0	0	0	0
6036eb01d0e8e27744d2a148e3d1e63d	0	0	0	0	0	0	0	0	0	0	0	0	0	0	0	0	0	0	0	44	0	0	0	0	0	0	0	0	0	0	0	0	0	0	0	0	0	0	0	0	0	0	0	0	0	0	0	0	0
99330f8f76b58bf665605070d2827701	0	0	0	0	0	0	0	0	0	0	0	0	0	0	0	0	0	0	0	10	0	0	0	0	0	0	0	0	0	0	0	0	0	4	0	0	0	0	0	0	0	0	0	0	0	0	0	0	0
0a88b0fd0b57126c85eac45f97e8cf68	0	0	0	0	0	0	0	0	0	0	0	0	0	0	0	0	0	0	0	0	0	0	0	0	0	0	0	0	0	0	0	0	0	0	0	0	0	0	0	0	0	0	0	0	0	0	18	0	0
c123b556648019ce86161f3972086f3c	0	0	0	0	0	0	0	0	0	0	0	0	0	0	0	0	0	0	0	0	0	0	0	0	0	0	0	0	0	0	0	0	0	0	0	0	0	0	0	0	0	0	0	0	0	0	0	0	0
42163b55a77cb0c2d485a83c1753b7e5	0	0	0	0	0	0	0	0	0	0	0	0	0	0	0	0	0	0	0	0	0	0	0	0	0	0	0	0	0	0	0	0	0	0	0	0	0	0	0	0	0	0	0	0	0	0	0	0	0
8ecb7ef779987547d5c968016054865f	0	0	0	0	0	0	0	0	0	0	8	0	0	23	0	0	0	0	0	0	0	0	0	12	0	0	0	0	0	0	0	0	0	0	0	0	0	0	0	0	0	0	0	0	0	0	0	0	0
2751a728d506372b98c54dfdcfbddd7e	0	0	0	0	0	0	0	0	0	0	0	0	0	0	0	0	0	43	0	0	0	0	0	0	0	0	0	0	0	0	0	0	0	0	0	0	0	0	0	0	0	0	0	0	0	0	0	0	0
55f6f3111ed1da68c44e08e5ef099f76	0	0	0	0	0	0	0	0	0	0	0	0	0	0	0	0	0	0	0	43	0	0	0	0	0	0	0	0	0	0	0	0	0	0	0	0	0	0	0	0	0	0	0	0	0	0	0	0	0
0c9a9845b8f6a541abd7ab9ad00d426d	0	0	0	0	0	0	0	0	0	0	0	0	0	0	0	0	0	0	0	43	0	0	0	0	0	0	0	0	0	0	0	0	0	0	0	0	0	0	0	0	0	0	0	0	0	0	0	0	0
36efd38cf5b526e9955cf24a526af60f	0	0	0	0	0	0	0	0	0	0	0	0	0	0	0	0	0	0	0	0	0	0	0	0	0	0	0	0	0	0	0	0	0	0	0	0	0	0	0	0	0	0	0	0	0	0	0	0	0
9cc424f5267ad3000069698f031e7eb4	0	0	0	0	0	0	0	0	0	0	0	0	0	15	24	0	0	0	0	0	0	0	0	0	0	0	0	0	0	0	0	0	0	0	0	0	0	0	0	0	0	0	0	0	0	0	0	0	0
41c29ce41c826b028dcb3cd1d727beee	0	0	0	0	0	0	0	0	0	0	0	0	0	0	0	0	0	0	42	0	0	0	0	0	0	0	0	0	0	0	0	0	0	0	0	0	0	0	0	0	0	0	0	0	0	0	0	0	0
aacf928407279ee93bf24deb2733cca4	0	0	0	0	0	0	0	0	0	0	0	0	0	0	0	0	0	0	42	0	0	0	0	0	0	0	0	0	0	0	0	0	0	0	0	0	0	0	0	0	0	0	0	0	0	0	0	0	0
03b5e97e3cfa029d825da2ee658061b0	0	0	0	0	0	0	0	0	0	0	0	0	0	0	0	0	0	0	0	42	0	0	0	0	0	0	0	0	0	0	0	0	0	0	0	0	0	0	0	0	0	0	0	0	0	0	0	0	0
246bd7c8a3de6d79e42cc5656e6f2856	0	0	0	0	0	0	0	0	0	0	0	0	0	0	0	0	0	0	0	42	0	0	0	0	0	0	0	0	0	0	0	0	0	0	0	0	0	0	0	0	0	0	0	0	0	0	0	0	0
cb38415cba38a77a6158c5912af0e15a	0	0	0	0	0	0	0	0	0	0	0	0	0	0	0	0	0	0	0	42	0	0	0	0	0	0	0	0	0	0	0	0	0	0	0	0	0	0	0	0	0	0	0	0	0	0	0	0	0
a45f4911f52f415356ba31f5429cb385	0	0	0	0	0	0	0	0	0	0	0	0	0	0	0	0	0	0	0	30	0	0	0	0	0	0	0	0	0	0	0	0	0	0	0	0	0	0	0	0	0	0	0	0	0	0	0	0	0
b03f47a3c4060d2f652a3b2a63933dc9	0	0	0	0	0	0	0	0	0	0	0	0	0	0	0	0	0	0	0	0	0	0	0	0	0	0	0	0	0	0	0	0	0	0	0	0	0	0	0	0	0	0	0	0	0	0	0	0	0
eb749136af0584f6af58a72bb7f35350	0	0	0	0	0	0	0	0	0	0	0	41	0	0	0	0	0	0	0	0	0	0	0	0	0	0	0	0	0	0	0	0	0	0	0	0	0	0	0	0	0	0	0	0	0	0	0	0	0
376c2aba31c1701ab4ca8c1da276f2fb	0	0	0	0	0	0	0	0	0	0	0	41	0	0	0	0	0	0	0	0	0	0	0	0	0	0	0	0	0	0	0	0	0	0	0	0	0	0	0	0	0	0	0	0	0	0	0	0	0
e876a3e5002e27bef0355b95567bf519	0	0	0	0	0	0	0	0	0	0	0	0	41	0	0	0	0	0	0	0	0	0	0	0	0	0	0	0	0	0	0	0	0	0	0	0	0	0	0	0	0	0	0	0	0	0	0	0	0
506d951d0813bf3375dbec1d70f53619	0	0	0	0	0	0	0	0	0	0	0	0	0	20	0	0	0	0	19	0	0	0	0	0	0	0	0	0	0	0	0	0	2	0	0	0	0	0	0	0	0	0	0	0	0	0	0	0	0
65e20c37618594e9be7b243f9caf6ee1	0	0	0	0	0	0	0	0	0	0	0	0	0	15	20	0	0	0	0	0	0	0	0	0	0	0	0	0	0	0	0	0	0	0	0	0	0	0	0	0	0	0	0	0	0	0	0	0	0
4a246a0dfedeb52ce5f04eaf81d62cc1	0	0	0	0	0	0	0	0	0	0	0	0	0	0	41	0	0	0	0	0	0	0	0	0	0	0	0	0	0	0	0	0	0	0	0	0	0	0	0	0	0	0	0	0	0	0	0	0	0
91e82bb4c5aa574cab2994874654f830	0	0	0	0	0	0	0	0	0	0	0	0	0	0	41	0	0	0	0	0	0	0	0	0	0	0	0	0	0	0	0	0	0	0	0	0	0	0	0	0	0	0	0	0	0	0	0	0	0
498d025e48a7b287c93bdec054e4b630	0	0	0	0	0	0	0	0	0	0	0	0	0	0	0	23	0	0	0	0	0	0	0	0	0	0	0	0	0	0	0	0	0	0	0	0	0	0	0	0	0	0	0	0	0	0	8	0	0
e52aa4ee00185fc718eb23f16521819b	0	0	0	0	0	0	0	0	0	0	0	0	0	0	0	0	0	0	0	41	0	0	0	0	0	0	0	0	0	0	0	0	0	0	0	0	0	0	0	0	0	0	0	0	0	0	0	0	0
7f1d487d11f5c9aa5a8d49afc6914e51	0	0	0	0	0	0	0	0	0	0	15	13	0	0	0	0	0	4	0	0	0	0	0	0	0	0	0	0	0	0	0	0	0	0	0	0	0	0	0	0	0	0	0	0	0	0	0	0	0
c52a49f8fd02472e91bc9d5774a1380e	0	0	0	0	0	0	0	0	0	0	0	0	8	0	0	0	0	0	0	0	0	0	0	0	0	0	0	0	0	0	0	0	0	0	0	0	0	0	0	0	0	0	0	0	0	0	0	0	0
0c47627e4e973e8876d67dbe27e30a44	0	0	0	0	0	0	0	0	0	0	0	0	0	0	0	40	0	0	0	0	0	0	0	0	0	0	0	0	0	0	0	0	0	0	0	0	0	0	0	0	0	0	0	0	0	0	0	0	0
281da1b2299714b900ac857044aaf225	0	0	0	0	0	0	0	0	0	0	0	0	0	0	0	40	0	0	0	0	0	0	0	0	0	0	0	0	0	0	0	0	0	0	0	0	0	0	0	0	0	0	0	0	0	0	0	0	0
6ebe32927502da76c0b2dd1914cb0c1f	0	0	0	0	0	0	0	0	0	0	0	0	0	0	0	40	0	0	0	0	0	0	0	0	0	0	0	0	0	0	0	0	0	0	0	0	0	0	0	0	0	0	0	0	0	0	0	0	0
c48080ad34fc3641e3683ac1f6cfecb8	0	0	0	0	0	0	0	0	0	0	0	0	0	0	0	0	40	0	0	0	0	0	0	0	0	0	0	0	0	0	0	0	0	0	0	0	0	0	0	0	0	0	0	0	0	0	0	0	0
4cc5cc139ca732a5ccd4563bbeb1a1dd	0	0	0	0	0	0	0	0	0	0	0	0	0	0	0	0	0	0	0	40	0	0	0	0	0	0	0	0	0	0	0	0	0	0	0	0	0	0	0	0	0	0	0	0	0	0	0	0	0
770dba9f664135682d1ecfba89f02154	0	0	0	0	0	0	0	0	0	0	0	0	0	0	0	0	0	0	0	0	0	0	0	0	0	0	0	0	0	0	0	0	0	0	0	0	0	0	0	0	0	0	0	0	0	0	0	0	0
884e612e8e0fd0f48021106c05ed3c4c	0	0	0	0	0	0	0	0	0	0	39	0	0	0	0	0	0	0	0	0	0	0	0	0	0	0	0	0	0	0	0	0	0	0	0	0	0	0	0	0	0	0	0	0	0	0	0	0	0
cdc9992e9b2f65a6be0c9369fa78510f	0	0	0	0	0	0	0	0	0	0	5	5	0	0	0	0	0	0	0	0	0	0	0	0	0	0	0	0	0	0	0	0	0	0	0	0	0	0	0	0	0	0	0	0	0	0	0	0	0
4291823cecbc40ec2ab1909f51782295	0	0	0	0	0	0	0	0	0	0	0	39	0	0	0	0	0	0	0	0	0	0	0	0	0	0	0	0	0	0	0	0	0	0	0	0	0	0	0	0	0	0	0	0	0	0	0	0	0
90828d51d0a499704fe537d59607925a	0	0	0	0	0	0	0	0	0	0	0	39	0	0	0	0	0	0	0	0	0	0	0	0	0	0	0	0	0	0	0	0	0	0	0	0	0	0	0	0	0	0	0	0	0	0	0	0	0
a67d8566fd1c792227142459ddadc3ba	0	0	0	0	0	0	0	0	0	0	0	0	0	28	0	0	0	0	0	0	0	0	0	0	0	0	0	0	0	0	0	0	0	0	0	0	0	0	0	0	0	0	0	0	0	0	0	0	0
d2f61c3438f8ddd6f788b25e87030a09	0	0	0	0	0	0	0	0	0	0	0	0	0	0	0	39	0	0	0	0	0	0	0	0	0	0	0	0	0	0	0	0	0	0	0	0	0	0	0	0	0	0	0	0	0	0	0	0	0
04bfd3125580e20d8f8bfa133fce8a1f	0	0	0	0	0	0	0	0	0	0	0	0	0	0	0	39	0	0	0	0	0	0	0	0	0	0	0	0	0	0	0	0	0	0	0	0	0	0	0	0	0	0	0	0	0	0	0	0	0
5b4d5d86abf7070efa63654568c12740	0	0	0	0	0	0	0	0	0	0	0	0	0	0	0	39	0	0	0	0	0	0	0	0	0	0	0	0	0	0	0	0	0	0	0	0	0	0	0	0	0	0	0	0	0	0	0	0	0
b26f85a76dc75a0d942f7fdabfb1d3cd	0	0	0	0	0	0	0	0	0	0	0	0	0	0	0	20	0	19	0	0	0	0	0	0	0	0	0	0	0	0	0	0	0	0	0	0	0	0	0	0	0	0	0	0	0	0	0	0	0
0953474591b9960c9c81a99ee4909f79	0	0	0	0	0	0	0	0	0	0	0	0	0	0	0	10	16	0	0	0	0	0	0	0	0	0	0	0	0	0	0	0	0	0	0	0	0	0	0	0	0	0	0	0	0	0	0	0	0
a134b131ab940c906ed5cce8c8e62d48	0	0	0	0	0	0	0	0	0	0	0	0	0	0	0	0	33	0	0	0	0	0	0	0	6	0	0	0	0	0	0	0	0	0	0	0	0	0	0	0	0	0	0	0	0	0	0	0	0
a33ca699640d2f148747f8dabfaa772e	0	0	0	0	0	0	0	0	0	0	0	0	0	0	0	0	0	39	0	0	0	0	0	0	0	0	0	0	0	0	0	0	0	0	0	0	0	0	0	0	0	0	0	0	0	0	0	0	0
2825e6c4e4af3a6786ae6ac1d005b750	0	0	0	0	0	0	0	0	0	0	0	0	0	0	0	0	0	0	39	0	0	0	0	0	0	0	0	0	0	0	0	0	0	0	0	0	0	0	0	0	0	0	0	0	0	0	0	0	0
462fc4477d45510d1581976370606ec0	0	0	0	0	0	0	0	0	0	0	0	0	0	0	0	0	0	0	39	0	0	0	0	0	0	0	0	0	0	0	0	0	0	0	0	0	0	0	0	0	0	0	0	0	0	0	0	0	0
f72140bcb575098b755a14c0693076b0	0	0	0	0	0	0	0	0	0	0	0	0	0	0	0	0	0	0	7	0	0	0	0	0	0	0	0	0	0	0	0	0	0	0	0	0	0	0	0	0	0	0	0	0	0	0	0	0	0
d11aaf4af8ab036f81cfb8ba8133dfeb	0	0	0	0	0	0	0	0	0	0	0	0	0	0	0	0	0	0	0	0	3	0	0	0	0	0	0	0	0	0	0	0	0	0	0	0	0	0	0	0	0	0	0	0	0	0	0	0	0
444404a9b35291ed453649294d23425d	0	0	0	0	0	0	0	0	0	0	0	0	0	0	0	0	0	0	0	0	0	0	0	0	0	0	0	0	0	0	0	0	0	0	0	0	0	0	0	0	0	2	0	0	0	0	0	0	0
10aee30835efce97a70439f96d86651f	0	0	0	0	0	0	0	0	0	0	0	0	0	0	0	0	0	0	17	21	0	0	0	0	0	0	0	0	0	0	0	0	0	0	0	0	0	0	0	0	0	0	0	0	0	0	0	0	0
7aec88e8fc4f1ceb5c77d9215f1b9920	0	0	0	0	0	0	0	0	0	0	0	0	0	0	0	0	0	0	0	38	0	0	0	0	0	0	0	0	0	0	0	0	0	0	0	0	0	0	0	0	0	0	0	0	0	0	0	0	0
5c5cdc699d5438b4f7d5af865bbf0a1f	0	0	0	0	0	0	0	0	0	0	0	0	0	0	0	0	0	0	0	38	0	0	0	0	0	0	0	0	0	0	0	0	0	0	0	0	0	0	0	0	0	0	0	0	0	0	0	0	0
b2a302522947117e756376bde19194c8	0	0	0	0	0	0	0	0	0	0	0	0	0	0	0	0	0	0	0	0	0	0	0	0	0	0	0	0	0	0	0	0	0	0	0	0	0	0	0	0	0	0	0	0	0	0	12	0	0
9c23ef1c443e184ff710b28cc570ea5f	0	0	0	0	0	0	0	0	0	0	0	0	0	0	0	0	0	0	0	0	0	0	0	0	0	0	0	0	0	0	0	0	0	0	0	0	0	0	0	0	0	0	0	0	0	0	0	0	0
f05ef3ff4433947afb8a8cb7f9745e50	0	0	0	0	0	0	0	0	0	0	0	0	0	0	0	0	0	0	0	0	0	0	0	0	0	0	0	0	0	0	0	0	0	0	0	0	0	0	0	0	0	0	0	0	0	0	0	0	0
72a4507cda9fa5ce6b0d2cb805423592	0	0	0	0	0	0	0	0	0	0	0	37	0	0	0	0	0	0	0	0	0	0	0	0	0	0	0	0	0	0	0	0	0	0	0	0	0	0	0	0	0	0	0	0	0	0	0	0	0
653172d411fa1107112a33aebe58aceb	0	0	0	0	0	0	0	0	0	0	0	27	0	0	0	0	0	0	0	0	0	0	6	0	0	0	0	0	0	0	0	0	0	0	0	0	0	0	0	0	0	0	0	0	0	0	0	0	0
e60c262bbd6887fdffe5894f4935d9ea	0	0	0	0	0	0	0	0	0	0	0	0	0	37	0	0	0	0	0	0	0	0	0	0	0	0	0	0	0	0	0	0	0	0	0	0	0	0	0	0	0	0	0	0	0	0	0	0	0
e0729c10249364469fab7a65cb2bca24	0	0	0	0	0	0	0	0	0	0	0	0	0	0	0	34	0	0	0	0	0	0	0	0	0	0	0	0	0	0	0	0	0	0	0	0	0	0	0	0	0	0	0	0	0	0	0	0	0
57a42ff50a51f97ed49db9cb43c03049	0	0	0	0	0	0	0	0	0	0	0	0	0	0	0	0	19	0	0	0	0	0	0	0	0	0	0	0	0	0	0	0	0	0	0	0	0	0	0	0	0	0	0	0	0	0	0	0	0
17aded0362e80d8815ab988a10346d58	0	0	0	0	0	0	0	0	0	0	0	0	0	0	0	0	0	0	0	37	0	0	0	0	0	0	0	0	0	0	0	0	0	0	0	0	0	0	0	0	0	0	0	0	0	0	0	0	0
40e70dc862760fa71d1c02954173d3f5	0	0	0	0	0	0	0	0	0	0	0	0	0	0	0	0	0	0	0	37	0	0	0	0	0	0	0	0	0	0	0	0	0	0	0	0	0	0	0	0	0	0	0	0	0	0	0	0	0
2e8f74bc8c9e3e84be154765b90db6e4	0	0	0	0	0	0	0	0	0	0	0	0	0	0	0	0	0	0	0	0	8	0	0	0	0	0	0	0	0	0	0	0	0	0	0	3	0	0	2	0	0	0	0	0	0	0	0	0	0
08fae261c1ece577bad547bd4298b9c8	0	0	0	0	0	0	0	0	0	0	0	0	0	0	0	0	0	0	0	0	0	0	0	0	0	0	0	0	0	0	0	0	0	0	0	0	0	0	0	0	0	0	0	0	0	0	0	0	0
620d428719dc3fba3a20056d8cd8b5fe	0	0	0	0	0	0	0	0	0	0	0	0	0	0	0	0	0	0	0	0	0	0	0	0	0	0	0	0	0	0	0	0	0	0	0	0	0	0	0	0	0	0	0	0	0	0	0	0	0
7df65de8ab2b501de50118572306b742	0	0	0	0	0	0	0	0	0	0	0	36	0	0	0	0	0	0	0	0	0	0	0	0	0	0	0	0	0	0	0	0	0	0	0	0	0	0	0	0	0	0	0	0	0	0	0	0	0
380120e4b3653463820ef02835f5d7f6	0	0	0	0	0	0	0	0	0	0	0	0	12	24	0	0	0	0	0	0	0	0	0	0	0	0	0	0	0	0	0	0	0	0	0	0	0	0	0	0	0	0	0	0	0	0	0	0	0
29330a668ad9f694f3749b8abbb612fc	0	0	0	0	0	0	0	0	0	0	0	0	0	0	0	0	0	0	0	36	0	0	0	0	0	0	0	0	0	0	0	0	0	0	0	0	0	0	0	0	0	0	0	0	0	0	0	0	0
6ae1bc4b4b27a51ac6c742b7ba0e9c6a	0	0	0	0	0	0	0	0	0	0	0	0	0	0	0	0	0	0	0	36	0	0	0	0	0	0	0	0	0	0	0	0	0	0	0	0	0	0	0	0	0	0	0	0	0	0	0	0	0
556bc609d9644084eb0ffea55fd5cc2e	0	0	0	0	0	0	0	0	0	0	0	0	0	0	0	0	0	0	0	36	0	0	0	0	0	0	0	0	0	0	0	0	0	0	0	0	0	0	0	0	0	0	0	0	0	0	0	0	0
d271472323feba506d94199cc9734c39	0	0	0	0	0	0	0	0	0	0	0	0	0	0	0	0	0	0	0	14	0	0	0	0	0	0	0	0	0	0	0	0	0	0	0	0	0	0	0	0	0	0	0	0	0	0	0	0	0
73410da1f0c233832f4e8ee7bd23fe15	0	0	0	0	0	0	0	0	0	0	0	0	0	0	0	0	0	0	0	0	0	0	0	0	0	0	0	0	0	0	0	0	0	0	0	0	0	0	0	0	0	0	0	0	0	0	0	0	0
cbe894f7a946b8cd50aebc61fb652754	0	0	0	0	0	0	0	0	0	0	0	0	0	0	0	0	0	0	0	0	0	0	0	0	0	0	0	0	0	0	0	0	0	0	0	0	0	0	0	0	0	0	0	0	0	0	0	0	0
b95b630c801f394623fe69de42a54409	0	0	0	0	0	0	0	0	0	0	0	0	0	0	0	0	0	0	0	0	0	0	0	0	0	0	0	0	0	0	0	0	0	0	0	0	0	0	0	0	0	0	0	0	0	0	0	0	0
ae13d54ec1e8bc4cb2346bde9a6999ec	0	0	0	0	0	0	0	0	0	2	0	0	0	0	0	0	0	0	0	0	0	0	0	0	0	0	0	0	0	0	0	0	0	0	0	0	0	0	0	0	0	0	0	0	0	0	0	0	0
4431e063749133cb2422cc72ead048db	0	0	0	0	0	0	0	0	0	0	7	0	10	0	0	0	0	0	12	0	0	0	0	0	0	0	0	0	0	0	0	0	0	0	0	0	0	0	0	0	0	0	0	0	0	0	0	0	0
350c7a8d2adc895c74584fe569f2ca3d	0	0	0	0	0	0	0	0	0	0	0	0	17	0	0	0	0	6	0	0	0	0	0	0	2	0	0	0	0	0	0	0	0	0	0	0	0	0	0	0	0	0	0	0	0	0	0	0	0
ded0cf3f372c1b05abc60b1554547f32	0	0	0	0	0	0	0	0	0	0	0	0	10	0	0	0	0	0	0	0	0	0	0	0	0	0	0	0	0	0	0	0	0	0	0	0	0	0	0	0	0	0	0	0	0	0	0	0	0
e9fb5249c37fb368acea4779ed630f6c	0	0	0	0	0	0	0	0	0	0	0	0	0	0	0	35	0	0	0	0	0	0	0	0	0	0	0	0	0	0	0	0	0	0	0	0	0	0	0	0	0	0	0	0	0	0	0	0	0
4a50bbb1ca151171bee40a41df43a320	0	0	0	0	0	0	0	0	0	0	0	0	0	0	0	24	0	0	0	11	0	0	0	0	0	0	0	0	0	0	0	0	0	0	0	0	0	0	0	0	0	0	0	0	0	0	0	0	0
3d2fb00912ca0f5c8957d61da32b7b1e	0	0	0	0	0	0	0	0	0	0	0	0	0	0	0	22	7	6	0	0	0	0	0	0	0	0	0	0	0	0	0	0	0	0	0	0	0	0	0	0	0	0	0	0	0	0	0	0	0
84a1cbabf6a48dd8e2f5fc1ec212b00f	0	0	0	0	0	0	0	0	0	0	0	0	0	0	0	0	0	0	35	0	0	0	0	0	0	0	0	0	0	0	0	0	0	0	0	0	0	0	0	0	0	0	0	0	0	0	0	0	0
66806ee56ecc3030ac6ec6cedb09d18e	0	0	0	0	0	0	0	0	0	0	0	0	0	0	0	0	0	0	35	0	0	0	0	0	0	0	0	0	0	0	0	0	0	0	0	0	0	0	0	0	0	0	0	0	0	0	0	0	0
0ff382db5775f25a251d3698bb2fe050	0	0	0	0	0	0	0	0	0	0	0	0	0	0	0	0	0	0	0	35	0	0	0	0	0	0	0	0	0	0	0	0	0	0	0	0	0	0	0	0	0	0	0	0	0	0	0	0	0
2f63e05bfd9ae1a7764516c5484b29c4	0	0	0	0	0	0	0	0	0	0	0	0	0	0	0	0	0	0	0	35	0	0	0	0	0	0	0	0	0	0	0	0	0	0	0	0	0	0	0	0	0	0	0	0	0	0	0	0	0
f4be9ebe0dace9a905f321585c745c77	0	0	0	0	0	0	0	0	0	0	0	0	0	0	0	0	0	0	0	32	0	0	0	0	0	0	0	0	0	0	0	0	0	0	0	0	0	0	0	0	0	0	0	0	0	0	0	0	0
3c619f4424c2473d8923270e68085392	0	0	0	0	0	0	0	0	0	0	0	0	0	0	0	0	0	0	0	0	0	0	0	0	0	0	0	0	0	0	0	0	0	0	0	0	0	0	0	0	0	0	0	0	0	0	0	0	0
b72ee761e76d3d3fd2ef0661bdefa3ed	0	0	0	0	0	0	0	0	0	0	0	0	0	0	0	0	0	0	0	0	0	0	0	0	0	0	0	0	0	0	0	0	0	0	0	0	0	0	0	0	0	0	0	0	0	0	0	0	0
a00140663dd5040ed0e579ac14f82b96	0	0	0	0	0	0	0	0	0	0	0	0	0	0	0	0	0	0	0	0	0	0	0	0	0	0	0	0	0	0	0	0	0	0	0	0	0	0	0	0	0	0	0	0	0	0	0	0	0
0c5eb983e53c21ad1804eb35e276bed8	0	0	0	0	0	0	0	0	0	0	0	0	0	0	0	0	0	0	0	0	0	0	0	0	0	0	0	0	0	0	0	0	0	0	0	0	0	0	0	0	0	0	0	0	0	0	0	0	0
ec5b5256620905f170c953946beee152	0	0	0	0	0	0	0	0	0	0	0	34	0	0	0	0	0	0	0	0	0	0	0	0	0	0	0	0	0	0	0	0	0	0	0	0	0	0	0	0	0	0	0	0	0	0	0	0	0
db0358bce7823e4eb4f5255bfe613b7c	0	0	0	0	0	0	0	0	0	0	0	34	0	0	0	0	0	0	0	0	0	0	0	0	0	0	0	0	0	0	0	0	0	0	0	0	0	0	0	0	0	0	0	0	0	0	0	0	0
6f843ff12b08d5b7f76226fff6082008	0	0	0	0	0	0	0	0	0	0	0	34	0	0	0	0	0	0	0	0	0	0	0	0	0	0	0	0	0	0	0	0	0	0	0	0	0	0	0	0	0	0	0	0	0	0	0	0	0
9c511b90bf3e30b665c485ca7bf6516e	0	0	0	0	0	0	0	0	0	0	0	15	0	0	0	11	0	0	0	0	0	0	0	0	0	0	0	0	0	0	0	0	0	0	0	0	0	0	0	0	0	0	0	0	0	0	0	0	0
e84afb8fc3c8cc9b97cb1335fc3628dd	0	0	0	0	0	0	0	0	0	0	0	0	0	13	0	0	0	0	0	0	0	0	0	0	0	0	0	0	0	0	0	0	0	0	0	0	0	0	0	0	0	0	0	0	0	0	0	0	0
3117d3018ecee3ad4afd3ea4498b98a9	0	0	0	0	0	0	0	0	0	0	0	0	0	0	0	34	0	0	0	0	0	0	0	0	0	0	0	0	0	0	0	0	0	0	0	0	0	0	0	0	0	0	0	0	0	0	0	0	0
1f25420b05db7af0f11ed64fd3cdcc0a	0	0	0	0	0	0	0	0	0	0	0	0	0	0	0	4	0	0	0	0	12	0	0	0	0	0	0	0	0	0	0	0	0	0	0	0	0	0	0	0	0	0	0	0	0	0	0	0	0
e0a2b6d4b9a5cf0c7e587b8215d29a03	0	0	0	0	0	0	0	0	0	0	0	0	0	0	0	0	0	0	30	0	0	0	0	0	0	0	0	0	0	0	0	0	0	0	0	0	0	0	0	0	0	0	0	0	0	0	0	0	0
48b3e6d646c33d349d9ec8c7a6b2a458	0	0	0	0	0	0	0	0	0	0	0	0	0	0	0	0	0	0	0	34	0	0	0	0	0	0	0	0	0	0	0	0	0	0	0	0	0	0	0	0	0	0	0	0	0	0	0	0	0
fd4a38abe1d424a8fb145d03452a82d7	0	0	0	0	0	0	0	0	0	0	0	0	0	0	0	0	0	0	0	34	0	0	0	0	0	0	0	0	0	0	0	0	0	0	0	0	0	0	0	0	0	0	0	0	0	0	0	0	0
235c43bd07c12625ae4a890b6e1f67b0	0	0	0	0	0	0	0	0	0	0	0	0	0	0	0	0	0	0	0	17	0	0	0	0	0	0	0	0	0	0	0	0	0	0	0	0	0	0	0	0	0	0	0	2	0	0	0	4	0
e63ec4e63ae5f7ec6a2ee3a7ac76edd1	0	0	0	0	0	0	0	0	0	0	0	0	0	0	0	0	0	0	0	0	0	9	0	0	0	0	0	0	0	0	0	0	0	0	0	0	0	0	0	0	0	0	0	0	0	0	0	0	0
2e6199785ca3cfcad4f36042ef605974	0	0	0	0	0	0	0	0	0	0	0	0	0	0	0	0	0	0	0	0	0	0	0	0	0	0	0	0	0	0	0	2	0	0	0	0	0	0	0	0	0	0	0	0	0	0	0	0	0
b2de0c20c1c505c1ff48e2ffc8111ac1	0	0	0	0	0	0	0	0	0	0	0	0	0	0	0	0	0	0	0	0	0	0	0	0	0	0	0	0	0	0	0	0	0	0	0	0	0	0	0	0	0	0	0	3	0	0	0	0	0
1a78ee151b84233169b0b7afe5a0878d	0	0	0	0	0	0	0	0	0	0	0	0	0	0	0	0	0	0	0	0	0	0	0	0	0	0	0	0	0	0	0	0	0	0	0	0	0	0	0	0	0	0	0	0	0	0	8	6	0
a69e0f48be3fc4ceae904b1d552ab38e	0	0	0	0	0	0	0	0	0	0	0	0	0	0	0	0	0	0	0	0	0	0	0	0	0	0	0	0	0	0	0	0	0	0	0	0	0	0	0	0	0	0	0	0	0	0	0	0	0
f2489de068fee6e5b1be0bc7884df5b4	0	0	0	0	0	0	0	0	0	0	0	0	0	0	0	0	0	0	0	0	0	0	0	0	0	0	0	0	0	0	0	0	0	0	0	0	0	0	0	0	0	0	0	0	0	0	0	0	0
894b06b0a22baac56910c4270817e667	0	0	0	0	0	0	0	0	0	0	0	0	0	0	0	0	0	0	0	0	0	0	0	0	0	0	0	0	0	0	0	0	0	0	0	0	0	0	0	0	0	0	0	0	0	0	0	0	0
2a740f8d845fd5b8a1faba598ed3eea9	0	0	0	0	0	0	0	0	0	0	24	0	0	0	0	0	0	9	0	0	0	0	0	0	0	0	0	0	0	0	0	0	0	0	0	0	0	0	0	0	0	0	0	0	0	0	0	0	0
21434373433131fac019275d14a810fa	0	0	0	0	0	0	0	0	0	0	11	0	0	0	0	0	0	0	0	22	0	0	0	0	0	0	0	0	0	0	0	0	0	0	0	0	0	0	0	0	0	0	0	0	0	0	0	0	0
fdae80dc2383fe16d79820281abd2734	0	0	0	0	0	0	0	0	0	0	0	27	0	0	0	0	0	0	0	0	0	0	0	0	0	0	0	0	0	0	0	0	0	0	0	0	0	0	0	0	0	0	0	0	0	0	0	0	0
77263f94fb0ae54489ab8f77b601b584	0	0	0	0	0	0	0	0	0	0	0	0	0	7	0	0	0	0	14	0	0	0	0	0	0	0	0	0	0	0	0	0	0	0	0	0	0	3	0	0	0	0	0	0	0	0	0	0	0
467d1f9cd4dd0f04286d54423e7afee7	0	0	0	0	0	0	0	0	0	0	0	0	0	0	0	0	26	0	0	0	0	0	0	0	0	0	0	0	0	0	0	0	0	3	0	0	0	0	0	0	0	0	0	0	0	0	0	0	0
dd42350000a381c0678290e34acaa56e	0	0	0	0	0	0	0	0	0	0	0	0	0	0	0	0	22	3	0	0	0	0	0	0	0	0	0	0	0	0	0	0	0	0	0	0	0	0	0	0	0	0	0	0	0	0	0	0	0
37ea7f41f4e4ecaee201fa4c2222112d	0	0	0	0	0	0	0	0	0	0	0	0	0	0	0	0	12	0	0	0	0	0	0	0	0	0	0	0	0	0	0	0	0	0	0	0	0	0	0	0	0	0	0	0	0	0	0	0	0
27855cf97c6a4f8cac85a04858120a35	0	0	0	0	0	0	0	0	0	0	0	0	0	0	0	0	0	0	33	0	0	0	0	0	0	0	0	0	0	0	0	0	0	0	0	0	0	0	0	0	0	0	0	0	0	0	0	0	0
17bd2efa51bbf0b9ef5bdc333a485e77	0	0	0	0	0	0	0	0	0	0	0	0	0	0	0	0	0	0	0	33	0	0	0	0	0	0	0	0	0	0	0	0	0	0	0	0	0	0	0	0	0	0	0	0	0	0	0	0	0
954a6053836222d93370ac4a61357eb7	0	0	0	0	0	0	0	0	0	0	0	0	0	0	0	0	0	0	0	33	0	0	0	0	0	0	0	0	0	0	0	0	0	0	0	0	0	0	0	0	0	0	0	0	0	0	0	0	0
e808bb5b457fda4e41ffdf97e70ee4d0	0	0	0	0	0	0	0	0	0	0	0	0	0	0	0	0	0	0	0	21	0	0	0	0	0	0	0	0	0	0	0	0	0	0	0	0	0	0	0	0	0	0	0	0	0	0	0	0	0
64376d0a9e02f24a27faf2ea6d4cc705	0	0	0	0	0	0	0	0	0	0	0	0	0	0	0	0	0	0	0	11	9	0	0	0	0	0	0	0	0	0	0	0	0	0	0	0	0	0	0	0	0	0	0	0	0	0	0	0	0
305467eef905e938bc67d9b8eb9c8384	0	0	0	0	0	0	0	0	0	0	0	0	0	0	0	0	0	0	0	0	0	0	0	0	0	0	0	0	0	0	0	0	0	0	0	0	0	0	0	0	0	0	0	0	0	0	0	0	0
cced72ea5fc8f6e75bcb5d45b7e01802	0	0	0	0	0	0	0	0	0	0	0	0	0	0	0	0	0	0	0	0	0	0	0	0	0	0	0	0	0	0	0	0	0	0	0	0	0	0	0	0	0	0	0	0	0	0	0	0	0
2b7ee4d4ac694170b4b5181e8bf94fb1	0	0	0	0	0	0	0	0	0	0	0	0	0	0	0	0	0	0	0	0	0	0	0	0	0	0	0	0	0	0	0	0	0	0	0	0	0	0	0	0	0	0	0	0	0	0	0	0	0
8e9000d2383d620ed9cf1f281a910290	0	0	0	0	0	0	0	0	0	0	32	0	0	0	0	0	0	0	0	0	0	0	0	0	0	0	0	0	0	0	0	0	0	0	0	0	0	0	0	0	0	0	0	0	0	0	0	0	0
857c64584ab07c14de72174ba3ee86dd	0	0	0	0	0	0	0	0	0	0	0	32	0	0	0	0	0	0	0	0	0	0	0	0	0	0	0	0	0	0	0	0	0	0	0	0	0	0	0	0	0	0	0	0	0	0	0	0	0
c54b9805a1b98bd0cbc3e0152eb20540	0	0	0	0	0	0	0	0	0	0	0	0	0	32	0	0	0	0	0	0	0	0	0	0	0	0	0	0	0	0	0	0	0	0	0	0	0	0	0	0	0	0	0	0	0	0	0	0	0
bdf06b533a7759758afbe4e2a44de999	0	0	0	0	0	0	0	0	0	0	0	0	0	0	0	30	0	0	0	0	0	0	0	0	0	0	0	0	0	0	0	0	0	0	0	0	0	0	0	0	0	0	0	0	0	0	0	0	0
9ddb77199fab9589a6330f19222a1b65	0	0	0	0	0	0	0	0	0	0	0	0	0	0	0	0	9	0	0	23	0	0	0	0	0	0	0	0	0	0	0	0	0	0	0	0	0	0	0	0	0	0	0	0	0	0	0	0	0
4cd611b8ed9c1ccb642dca0434c317d7	0	0	0	0	0	0	0	0	0	0	0	0	0	0	0	0	8	12	0	0	0	0	0	12	0	0	0	0	0	0	0	0	0	0	0	0	0	0	0	0	0	0	0	0	0	0	0	0	0
19be8c7d7b8b2862ca9ae21b79e8849e	0	0	0	0	0	0	0	0	0	0	0	0	0	0	0	0	0	0	32	0	0	0	0	0	0	0	0	0	0	0	0	0	0	0	0	0	0	0	0	0	0	0	0	0	0	0	0	0	0
d783f5c6a327a5b2425f10105ae9c6bb	0	0	0	0	0	0	0	0	0	0	0	0	0	0	0	0	0	0	0	32	0	0	0	0	0	0	0	0	0	0	0	0	0	0	0	0	0	0	0	0	0	0	0	0	0	0	0	0	0
9d6ddfb86ff9938a6fd06104d179c172	0	0	0	0	0	0	0	0	0	0	0	0	0	0	0	0	0	0	0	26	0	0	0	0	0	0	0	0	0	0	0	0	0	0	0	0	0	0	0	0	0	0	0	0	0	0	0	0	0
52ff749e3710e398f0ea43c14a77a2af	0	0	0	0	0	0	0	0	0	0	0	0	0	0	0	0	0	0	0	0	0	0	0	0	0	0	0	0	0	0	0	0	0	0	0	0	0	0	0	0	0	0	0	0	0	0	0	0	0
062782bf723f5f0c6d6172e9bc6cb17e	0	0	0	0	0	0	0	0	0	0	0	0	0	0	0	0	0	0	0	0	0	0	0	0	0	0	0	0	0	0	0	0	0	0	0	0	0	0	0	0	0	0	0	0	0	0	0	0	0
6618756e5b1f30077a7314a5077e042a	0	0	0	0	0	0	0	0	0	0	0	31	0	0	0	0	0	0	0	0	0	0	0	0	0	0	0	0	0	0	0	0	0	0	0	0	0	0	0	0	0	0	0	0	0	0	0	0	0
e7ec3aec3c01f898fc2526b6cd13b51a	0	0	0	0	0	0	0	0	0	0	0	28	0	0	0	0	0	0	0	0	0	0	0	0	0	0	0	0	0	0	0	0	0	0	0	0	0	0	0	0	0	0	0	0	0	0	0	0	0
c38f42662dfe43efcf835ed6774b228a	0	0	0	0	0	0	0	0	0	0	0	0	31	0	0	0	0	0	0	0	0	0	0	0	0	0	0	0	0	0	0	0	0	0	0	0	0	0	0	0	0	0	0	0	0	0	0	0	0
a0f3b2eaea15f095cf6e3323ee8c5b52	0	0	0	0	0	0	0	0	0	0	0	0	0	29	0	0	0	0	0	0	0	0	0	0	0	0	0	0	0	0	0	0	0	0	0	0	0	0	0	0	0	0	0	0	0	0	0	0	0
81fa037cd38d49e7df950a2641a9282d	0	0	0	0	0	0	0	0	0	0	0	0	0	0	31	0	0	0	0	0	0	0	0	0	0	0	0	0	0	0	0	0	0	0	0	0	0	0	0	0	0	0	0	0	0	0	0	0	0
d297d146fdd99bf8b080f3c19a768755	0	0	0	0	0	0	0	0	0	0	0	0	0	0	31	0	0	0	0	0	0	0	0	0	0	0	0	0	0	0	0	0	0	0	0	0	0	0	0	0	0	0	0	0	0	0	0	0	0
1835743c7dc75c141e29dd83f12bb593	0	0	0	0	0	0	0	0	0	0	0	0	0	0	24	0	0	0	0	0	0	0	0	0	0	0	0	0	0	0	0	0	0	0	0	0	0	0	0	0	0	0	0	0	0	0	0	0	0
f3af69d07096b2a5c1d920f41ed10c47	0	0	0	0	0	0	0	0	0	0	0	0	0	0	0	31	0	0	0	0	0	0	0	0	0	0	0	0	0	0	0	0	0	0	0	0	0	0	0	0	0	0	0	0	0	0	0	0	0
600c23de6edf2cf40eafa0644b532d14	0	0	0	0	0	0	0	0	0	0	0	0	0	0	0	15	0	0	0	0	0	0	0	0	0	0	0	0	0	0	0	0	0	0	0	0	0	0	0	0	0	0	0	0	0	0	0	0	0
cf1699d12c58938867d5be2de318658d	0	0	0	0	0	0	0	0	0	0	0	0	0	0	0	0	7	0	0	0	0	0	0	0	0	0	0	0	0	0	0	0	0	0	0	2	0	0	0	0	0	0	0	0	0	0	14	0	0
79244c4b7b24187fcf33344380c09645	0	0	0	0	0	0	0	0	0	0	0	0	0	0	0	0	0	31	0	0	0	0	0	0	0	0	0	0	0	0	0	0	0	0	0	0	0	0	0	0	0	0	0	0	0	0	0	0	0
6763001e4b84a9fe53d63129500c28a6	0	0	0	0	0	0	0	0	0	0	0	0	0	0	0	0	0	27	0	0	0	0	0	0	0	0	0	0	0	0	0	0	0	0	0	0	0	0	0	0	0	0	0	4	0	0	0	0	0
cc745d62761cf9d690b9d9a4344aeec3	0	0	0	0	0	0	0	0	0	0	0	0	0	0	0	0	0	0	0	31	0	0	0	0	0	0	0	0	0	0	0	0	0	0	0	0	0	0	0	0	0	0	0	0	0	0	0	0	0
7030ec882de608a022e18fde4e311d29	0	0	0	0	0	0	0	0	0	0	0	0	0	0	0	0	0	0	0	31	0	0	0	0	0	0	0	0	0	0	0	0	0	0	0	0	0	0	0	0	0	0	0	0	0	0	0	0	0
231542724f54da288180e512bcbd9ef6	0	0	0	0	0	0	0	0	0	0	0	0	0	0	0	0	0	0	0	31	0	0	0	0	0	0	0	0	0	0	0	0	0	0	0	0	0	0	0	0	0	0	0	0	0	0	0	0	0
cc3159322f4b4ec76310cec7c7f06146	0	0	0	0	0	0	0	0	0	0	0	0	0	0	0	0	0	0	0	31	0	0	0	0	0	0	0	0	0	0	0	0	0	0	0	0	0	0	0	0	0	0	0	0	0	0	0	0	0
7864ef6cef9c80d729034caf18fa14a8	0	0	0	0	0	0	0	0	0	0	0	0	0	0	0	0	0	0	0	31	0	0	0	0	0	0	0	0	0	0	0	0	0	0	0	0	0	0	0	0	0	0	0	0	0	0	0	0	0
4e68741fbb0ef4748f5cb8ab9a5f7e44	0	0	0	0	0	0	0	0	0	0	0	0	0	0	0	0	0	0	0	0	0	0	0	0	0	0	0	0	0	0	0	0	0	0	0	0	0	0	0	0	0	0	0	0	0	0	0	0	0
0d7cbbd327397a22f6cc341641d1ca2b	0	0	0	0	0	0	0	0	0	0	0	0	0	0	0	0	0	0	0	0	0	0	0	0	0	0	0	0	0	0	0	0	0	0	0	0	0	0	0	0	0	0	0	0	0	0	0	0	0
9407c290029378b510cdc7547276a5e4	0	0	0	0	0	0	0	0	0	0	0	0	0	0	0	0	0	0	0	0	0	0	0	0	0	0	0	0	0	0	0	0	0	0	0	0	0	0	0	0	0	0	0	0	0	0	0	0	0
b8f7d1d46a7ed829cd932256869706b2	0	0	0	0	0	0	0	0	0	0	0	0	0	0	0	0	0	0	0	0	0	0	0	0	0	0	0	0	0	0	0	0	0	0	0	0	0	0	0	0	0	0	0	0	0	0	0	0	0
7c17fb2e17e1031042fb1d54957fd4df	0	0	0	0	0	0	0	0	0	0	0	0	0	0	0	0	0	0	0	0	0	0	0	0	0	0	0	0	0	0	0	0	0	0	0	0	0	0	0	0	0	0	0	0	0	0	0	0	0
1f606a1eeb639473d239968ea34737b5	0	0	0	0	0	0	0	0	0	0	0	30	0	0	0	0	0	0	0	0	0	0	0	0	0	0	0	0	0	0	0	0	0	0	0	0	0	0	0	0	0	0	0	0	0	0	0	0	0
d8a880bc3f38187f66e115b9b2b0f518	0	0	0	0	0	0	0	0	0	0	0	21	0	0	0	0	0	0	0	0	0	0	0	0	0	0	0	0	0	0	0	0	0	0	0	0	0	0	0	0	0	0	0	0	0	0	9	0	0
347b8a2c0cf42f8857aa1142fdb363c0	0	0	0	0	0	0	0	0	0	0	0	0	0	0	30	0	0	0	0	0	0	0	0	0	0	0	0	0	0	0	0	0	0	0	0	0	0	0	0	0	0	0	0	0	0	0	0	0	0
c2ae4cd4cb4bbd1ae4087915b87b170a	0	0	0	0	0	0	0	0	0	0	0	0	0	0	0	30	0	0	0	0	0	0	0	0	0	0	0	0	0	0	0	0	0	0	0	0	0	0	0	0	0	0	0	0	0	0	0	0	0
880872821e85fd06d11d52d3700a6d81	0	0	0	0	0	0	0	0	0	0	0	0	0	0	0	0	16	0	0	0	0	0	0	0	0	0	0	0	0	0	0	0	0	0	0	0	0	0	0	0	0	0	0	0	0	0	0	0	0
581dd7efa3e1fecfd69f51c03cdc082a	0	0	0	0	0	0	0	0	0	0	0	0	0	0	0	0	0	0	30	0	0	0	0	0	0	0	0	0	0	0	0	0	0	0	0	0	0	0	0	0	0	0	0	0	0	0	0	0	0
10ef1bc41bae3de5a0d795ee365d7e82	0	0	0	0	0	0	0	0	0	0	0	0	0	0	0	0	0	0	30	0	0	0	0	0	0	0	0	0	0	0	0	0	0	0	0	0	0	0	0	0	0	0	0	0	0	0	0	0	0
725820ea1b735a345a65ebd8cc7b52e9	0	0	0	0	0	0	0	0	0	0	0	0	0	0	0	0	0	0	0	30	0	0	0	0	0	0	0	0	0	0	0	0	0	0	0	0	0	0	0	0	0	0	0	0	0	0	0	0	0
dac43c2ac103f63005a0f530e9f6e590	0	0	0	0	0	0	0	0	0	0	0	0	0	0	0	0	0	0	0	30	0	0	0	0	0	0	0	0	0	0	0	0	0	0	0	0	0	0	0	0	0	0	0	0	0	0	0	0	0
ba9bbe88da32e7a6ac1c9ed88c02d3e4	0	0	0	0	0	0	0	0	0	0	0	0	0	0	0	0	0	0	0	0	0	0	0	0	0	0	0	0	0	0	0	0	0	0	0	0	0	0	0	0	0	0	0	0	0	0	30	0	0
44f152a182e5ccd14de1cc141297b0e7	0	0	0	0	0	0	0	0	0	0	0	0	0	0	0	0	0	0	0	0	0	0	0	0	0	0	0	0	0	0	0	0	0	0	0	0	0	0	0	0	0	0	0	0	0	0	0	0	0
9ecc2334fcab5982db93ddc942a3d270	0	0	0	0	0	0	0	0	0	0	0	0	0	0	0	0	0	0	0	0	0	0	0	0	0	0	0	0	0	0	0	0	0	0	0	0	0	0	0	0	0	0	0	0	0	0	0	0	0
78ec975c7d2f2cad4a5b9c3df14d7cf5	0	0	0	0	0	0	0	0	0	0	0	0	0	0	0	0	0	0	0	0	0	0	0	0	0	0	0	0	0	0	0	0	0	0	0	0	0	0	0	0	0	0	0	0	0	0	0	0	0
7beeee974147e4873c47984aa83f1fc4	0	0	0	0	0	0	0	0	0	0	0	0	0	0	0	0	0	0	0	0	0	0	0	0	0	0	0	0	0	0	0	0	0	0	0	0	0	0	0	0	0	0	0	0	0	0	0	0	0
7062bf9bb2a33354e76312acf051e1c6	0	0	0	0	0	0	0	0	0	0	15	0	0	0	0	0	0	0	0	0	0	0	0	0	0	0	0	0	0	0	0	0	0	0	0	0	0	0	0	0	0	0	0	0	0	0	0	0	0
b0ed7ec64e873c9936d8ab7a13ce55f1	0	0	0	0	0	0	0	0	0	0	0	29	0	0	0	0	0	0	0	0	0	0	0	0	0	0	0	0	0	0	0	0	0	0	0	0	0	0	0	0	0	0	0	0	0	0	0	0	0
4848e025c386f858e6f4fa1beb22d894	0	0	0	0	0	0	0	0	0	0	0	0	0	0	29	0	0	0	0	0	0	0	0	0	0	0	0	0	0	0	0	0	0	0	0	0	0	0	0	0	0	0	0	0	0	0	0	0	0
b7b33fc7bd539d6f775026d2718c9a47	0	0	0	0	0	0	0	0	0	0	0	0	0	0	29	0	0	0	0	0	0	0	0	0	0	0	0	0	0	0	0	0	0	0	0	0	0	0	0	0	0	0	0	0	0	0	0	0	0
353d90657b0a831bed2fe3da890c22f7	0	0	0	0	0	0	0	0	0	0	0	0	0	0	16	0	0	0	0	0	0	0	0	0	0	0	0	0	0	0	0	0	0	0	0	0	0	0	0	0	0	0	0	0	0	0	0	0	0
da6b323b49aa5bbfc8d9a3834876af27	0	0	0	0	0	0	0	0	0	0	0	0	0	0	0	29	0	0	0	0	0	0	0	0	0	0	0	0	0	0	0	0	0	0	0	0	0	0	0	0	0	0	0	0	0	0	0	0	0
6fb75ea1af9d3e5d5101bb696d37a82b	0	0	0	0	0	0	0	0	0	0	0	0	0	0	0	29	0	0	0	0	0	0	0	0	0	0	0	0	0	0	0	0	0	0	0	0	0	0	0	0	0	0	0	0	0	0	0	0	0
fdd269a897d0d216687219e46e6e88ec	0	0	0	0	0	0	0	0	0	0	0	0	0	0	0	29	0	0	0	0	0	0	0	0	0	0	0	0	0	0	0	0	0	0	0	0	0	0	0	0	0	0	0	0	0	0	0	0	0
d1ffbf6939ed76166b144b78df186ba6	0	0	0	0	0	0	0	0	0	0	0	0	0	0	0	25	0	0	0	0	0	0	0	0	0	0	0	0	0	0	0	0	0	0	0	0	0	0	0	0	0	0	0	0	0	0	0	0	0
78b073d4e65fecb518fdac3552f48035	0	0	0	0	0	0	0	0	0	0	0	0	0	0	0	0	0	29	0	0	0	0	0	0	0	0	0	0	0	0	0	0	0	0	0	0	0	0	0	0	0	0	0	0	0	0	0	0	0
c78fbc714edade84081cfa86f8e75729	0	0	0	0	0	0	0	0	0	0	0	0	0	0	0	0	0	0	29	0	0	0	0	0	0	0	0	0	0	0	0	0	0	0	0	0	0	0	0	0	0	0	0	0	0	0	0	0	0
d01a89382f0a7149a13f51d81e4edb8b	0	0	0	0	0	0	0	0	0	0	0	0	0	0	0	0	0	0	0	29	0	0	0	0	0	0	0	0	0	0	0	0	0	0	0	0	0	0	0	0	0	0	0	0	0	0	0	0	0
60417eca2bc41782fd48d367695bdf38	0	0	0	0	0	0	0	0	0	0	0	0	0	0	0	0	0	0	0	29	0	0	0	0	0	0	0	0	0	0	0	0	0	0	0	0	0	0	0	0	0	0	0	0	0	0	0	0	0
b3d76959bb0289a480c988c383eaeb02	0	0	0	0	0	0	0	0	0	0	0	0	0	0	0	0	0	0	0	29	0	0	0	0	0	0	0	0	0	0	0	0	0	0	0	0	0	0	0	0	0	0	0	0	0	0	0	0	0
08cb2ba04e2fdf002620914e17d15a68	0	0	0	0	0	0	0	0	0	0	0	0	0	0	0	0	0	0	0	0	0	0	0	0	0	0	0	0	0	0	0	0	0	0	5	0	0	0	0	0	0	0	0	0	0	0	0	0	0
65b28eb890d014279d1485319ec3b658	0	0	0	0	0	0	0	0	0	0	0	0	0	0	0	0	0	0	0	0	0	0	0	0	0	0	0	0	0	0	0	0	0	0	0	0	0	0	0	0	0	0	0	0	0	0	29	0	0
946d351105f468bab3c878a48719f9ab	0	0	0	0	0	0	0	0	0	0	0	0	0	0	0	0	0	0	0	0	0	0	0	0	0	0	0	0	0	0	0	0	0	0	0	0	0	0	0	0	0	0	0	0	0	0	0	0	0
58d6a231d7eebc137c9ae7a8ce9909b3	0	0	0	0	0	0	0	0	0	0	0	0	0	0	0	0	0	0	0	0	0	0	0	0	0	0	0	0	0	0	0	0	0	0	0	0	0	0	0	0	0	0	0	0	0	0	0	0	0
9463dc460d7d46f7a54e6d7aafde26d0	0	0	0	0	0	0	0	0	0	0	0	0	0	0	0	0	0	0	0	0	0	0	0	0	0	0	0	0	0	0	0	0	0	0	0	0	0	0	0	0	0	0	0	0	0	0	0	0	0
4c6d2ef4baf90acf5477e87211792e09	0	0	0	0	0	0	0	0	0	0	0	0	0	0	0	0	0	0	0	0	0	0	0	0	0	0	0	0	0	0	0	0	0	0	0	0	0	0	0	0	0	0	0	0	0	0	0	0	0
99627418b0643f4cbf0391e157e1e5e5	0	0	0	0	0	0	0	0	0	0	0	0	0	0	0	0	0	0	0	0	0	0	0	0	0	0	0	0	0	0	0	0	0	0	0	0	0	0	0	0	0	0	0	0	0	0	0	0	0
8f5f95171cbe254a5186e2fa5aa55b30	0	0	0	0	0	0	0	0	0	0	0	0	0	0	0	0	0	0	0	0	0	0	0	0	0	0	0	0	0	0	0	0	0	0	0	0	0	0	0	0	0	0	0	0	0	0	0	0	0
1af84921d622affdd1dc3fac29a512ba	0	0	0	0	0	0	0	0	0	0	0	0	0	0	0	0	0	0	0	0	0	0	0	0	0	0	0	0	0	0	0	0	0	0	0	0	0	0	0	0	0	0	0	0	0	0	0	0	0
f17d1d9fe52a71bc33bb299d1d270733	0	0	0	0	0	0	0	0	0	0	10	0	0	0	0	0	10	0	0	0	0	0	0	0	0	0	0	0	0	0	0	0	0	0	0	0	0	0	0	0	0	0	0	0	0	0	0	0	0
6165ee899e159cbaa6a4fbe3d29e5412	0	0	0	0	0	0	0	0	0	0	0	28	0	0	0	0	0	0	0	0	0	0	0	0	0	0	0	0	0	0	0	0	0	0	0	0	0	0	0	0	0	0	0	0	0	0	0	0	0
0733c292c90387958831a21ec657cb75	0	0	0	0	0	0	0	0	0	0	0	0	28	0	0	0	0	0	0	0	0	0	0	0	0	0	0	0	0	0	0	0	0	0	0	0	0	0	0	0	0	0	0	0	0	0	0	0	0
3a1c0657226ed1a1ece40b7e1b96e5a3	0	0	0	0	0	0	0	0	0	0	0	0	25	0	0	0	0	0	0	0	0	0	0	0	0	0	0	0	0	0	0	0	0	0	0	0	0	0	0	0	0	0	0	0	0	0	0	0	0
cd07aa6d549af0ef2349f2b68a2dd2a7	0	0	0	0	0	0	0	0	0	0	0	0	0	20	0	8	0	0	0	0	0	0	0	0	0	0	0	0	0	0	0	0	0	0	0	0	0	0	0	0	0	0	0	0	0	0	0	0	0
4e6872634cd84233423f931f676c4f3b	0	0	0	0	0	0	0	0	0	0	0	0	0	12	0	3	0	0	0	0	0	0	0	0	0	0	0	0	0	0	0	0	0	0	0	0	0	0	0	0	0	0	0	0	0	0	6	0	0
ee757ba3aed474d0a3dc5a31f1e2c8b2	0	0	0	0	0	0	0	0	0	0	0	0	0	0	21	0	0	0	0	0	0	0	0	0	0	0	0	0	0	0	0	0	0	0	0	0	0	0	0	0	0	0	0	0	0	0	0	0	0
1324322bc42ee2696e60f2c9f3fbea1b	0	0	0	0	0	0	0	0	0	0	0	0	0	0	0	0	0	0	0	28	0	0	0	0	0	0	0	0	0	0	0	0	0	0	0	0	0	0	0	0	0	0	0	0	0	0	0	0	0
f0e9d495cbefb485cedf2d366a9d598f	0	0	0	0	0	0	0	0	0	0	0	0	0	0	0	0	0	0	0	28	0	0	0	0	0	0	0	0	0	0	0	0	0	0	0	0	0	0	0	0	0	0	0	0	0	0	0	0	0
60adeeae6b54084d4773c9b6ecb83d1a	0	0	0	0	0	0	0	0	0	0	0	0	0	0	0	0	0	0	0	28	0	0	0	0	0	0	0	0	0	0	0	0	0	0	0	0	0	0	0	0	0	0	0	0	0	0	0	0	0
9e38ea3dffb2c361ac9e78624314af14	0	0	0	0	0	0	0	0	0	0	0	0	0	0	0	0	0	0	0	28	0	0	0	0	0	0	0	0	0	0	0	0	0	0	0	0	0	0	0	0	0	0	0	0	0	0	0	0	0
8c5b95f2ef4a0965ea863840637c1ca5	0	0	0	0	0	0	0	0	0	0	0	0	0	0	0	0	0	0	0	28	0	0	0	0	0	0	0	0	0	0	0	0	0	0	0	0	0	0	0	0	0	0	0	0	0	0	0	0	0
a9e80047bddea8f87e3fa59b5e7616a5	0	0	0	0	0	0	0	0	0	0	0	0	0	0	0	0	0	0	0	28	0	0	0	0	0	0	0	0	0	0	0	0	0	0	0	0	0	0	0	0	0	0	0	0	0	0	0	0	0
8913cc50ee06b1305307c3eff0ea34b0	0	0	0	0	0	0	0	0	0	0	0	0	0	0	0	0	0	0	0	28	0	0	0	0	0	0	0	0	0	0	0	0	0	0	0	0	0	0	0	0	0	0	0	0	0	0	0	0	0
2e6952de703e83780c84fca57a35fb65	0	0	0	0	0	0	0	0	0	0	0	0	0	0	0	0	0	0	0	28	0	0	0	0	0	0	0	0	0	0	0	0	0	0	0	0	0	0	0	0	0	0	0	0	0	0	0	0	0
10e232291c895d2650ce12a63fa8f292	0	0	0	0	0	0	0	0	0	0	0	0	0	0	0	0	0	0	0	0	0	0	0	0	0	0	0	0	0	0	0	0	0	0	0	0	0	0	0	0	0	0	0	0	0	0	25	0	0
3c7ab98718bad2ac705fbc87d43e49f2	0	0	0	0	0	0	0	0	0	0	0	0	0	0	0	0	0	0	0	0	0	0	0	0	0	0	0	0	0	0	0	0	0	0	0	0	0	0	0	0	0	0	0	0	0	0	0	0	0
b2e5f0cee2277c038f219fa415dcac4e	0	0	0	0	0	0	0	0	0	0	0	0	0	0	0	0	0	0	0	0	0	0	0	0	0	0	0	0	0	0	0	0	0	0	0	0	0	0	0	0	0	0	0	0	0	0	0	0	0
7f4cab100809a16053cedd7622788fd2	0	0	0	0	0	0	0	0	0	0	0	0	0	0	0	0	0	0	0	0	0	0	0	0	0	0	0	0	0	0	0	0	0	0	0	0	0	0	0	0	0	0	0	0	0	0	0	0	0
70cd512e3cc44560fa976981dabe98db	0	0	0	0	0	0	0	0	0	0	0	0	0	0	0	0	0	0	0	0	0	0	0	0	0	0	0	0	0	0	0	0	0	0	0	0	0	0	0	0	0	0	0	0	0	0	0	0	0
1906f92e46475b2b0e64e52fd81f49ad	0	0	0	0	0	0	0	0	0	0	0	27	0	0	0	0	0	0	0	0	0	0	0	0	0	0	0	0	0	0	0	0	0	0	0	0	0	0	0	0	0	0	0	0	0	0	0	0	0
16373f539bb36997bf6111fe505f7286	0	0	0	0	0	0	0	0	0	0	0	0	17	0	0	0	0	0	0	0	0	0	0	0	0	0	0	0	0	0	0	0	0	0	0	0	0	0	0	0	0	0	0	0	0	0	0	0	0
b7996f6f4f3ad6cbe915b7c939912370	0	0	0	0	0	0	0	0	0	0	0	0	5	0	0	0	0	0	0	0	0	0	0	0	0	0	0	0	0	0	0	0	0	0	0	0	0	0	0	0	0	0	0	0	0	0	0	0	0
408618b39b81f759f189893ccf69d388	0	0	0	0	0	0	0	0	0	0	0	0	0	0	27	0	0	0	0	0	0	0	0	0	0	0	0	0	0	0	0	0	0	0	0	0	0	0	0	0	0	0	0	0	0	0	0	0	0
229f03c5f92c1b4d17610abdf9c89825	0	0	0	0	0	0	0	0	0	0	0	0	0	0	27	0	0	0	0	0	0	0	0	0	0	0	0	0	0	0	0	0	0	0	0	0	0	0	0	0	0	0	0	0	0	0	0	0	0
c68abb41f2503958f1cfa246be4e9dcf	0	0	0	0	0	0	0	0	0	0	0	0	0	0	27	0	0	0	0	0	0	0	0	0	0	0	0	0	0	0	0	0	0	0	0	0	0	0	0	0	0	0	0	0	0	0	0	0	0
4b6f04b14ca6a758ce4057d3e6f8f8a4	0	0	0	0	0	0	0	0	0	0	0	0	0	0	27	0	0	0	0	0	0	0	0	0	0	0	0	0	0	0	0	0	0	0	0	0	0	0	0	0	0	0	0	0	0	0	0	0	0
6d638631188640aec7faff31d84c70da	0	0	0	0	0	0	0	0	0	0	0	0	0	0	27	0	0	0	0	0	0	0	0	0	0	0	0	0	0	0	0	0	0	0	0	0	0	0	0	0	0	0	0	0	0	0	0	0	0
958ce6c9fd134a696d066e52b3c2c141	0	0	0	0	0	0	0	0	0	0	0	0	0	0	0	27	0	0	0	0	0	0	0	0	0	0	0	0	0	0	0	0	0	0	0	0	0	0	0	0	0	0	0	0	0	0	0	0	0
e8aec73d8d89b379bd6c9c243d0fb1f2	0	0	0	0	0	0	0	0	0	0	0	0	0	0	0	15	5	0	0	0	0	0	0	0	0	0	0	0	0	0	0	0	0	0	0	0	0	0	0	0	0	0	0	0	0	0	0	3	0
68e7999808ed9e608b1d865b6dfc7257	0	0	0	0	0	0	0	0	0	0	0	0	0	0	0	0	27	0	0	0	0	0	0	0	0	0	0	0	0	0	0	0	0	0	0	0	0	0	0	0	0	0	0	0	0	0	0	0	0
05ea45fa3ef4ef8fb418d57e092c6688	0	0	0	0	0	0	0	0	0	0	0	0	0	0	0	0	27	0	0	0	0	0	0	0	0	0	0	0	0	0	0	0	0	0	0	0	0	0	0	0	0	0	0	0	0	0	0	0	0
33839529f710863edda8131be628b01d	0	0	0	0	0	0	0	0	0	0	0	0	0	0	0	0	0	0	0	27	0	0	0	0	0	0	0	0	0	0	0	0	0	0	0	0	0	0	0	0	0	0	0	0	0	0	0	0	0
108433f9b1d644a2ad9f95f729b489a5	0	0	0	0	0	0	0	0	0	0	0	0	0	0	0	0	0	0	0	27	0	0	0	0	0	0	0	0	0	0	0	0	0	0	0	0	0	0	0	0	0	0	0	0	0	0	0	0	0
24303fbc44291747365a659b3b6d0241	0	0	0	0	0	0	0	0	0	0	0	0	0	0	0	0	0	0	0	27	0	0	0	0	0	0	0	0	0	0	0	0	0	0	0	0	0	0	0	0	0	0	0	0	0	0	0	0	0
d236bcf4e086e8d8d46946f3178d72ac	0	0	0	0	0	0	0	0	0	0	0	0	0	0	0	0	0	0	0	0	0	0	7	0	0	0	0	0	0	0	0	0	0	0	0	0	0	0	0	0	0	0	0	0	0	0	0	6	0
dc86089b001099f1e66753c109817873	0	0	0	0	0	0	0	0	0	0	0	0	0	0	0	0	0	0	0	0	0	0	0	0	0	0	0	0	0	0	0	0	0	0	0	0	0	23	0	0	0	0	0	4	0	0	0	0	0
5bc50d6c4f233c405d33ec5a2aa06d80	0	0	0	0	0	0	0	0	0	0	0	0	0	0	0	0	0	0	0	0	0	0	0	0	0	0	0	0	0	0	0	0	0	0	0	0	0	0	0	0	0	0	0	0	27	0	0	0	0
7fc498d34e5326b5b342dcf0c12f2c3a	0	0	0	0	0	0	0	0	0	0	0	0	0	0	0	0	0	0	0	0	0	0	0	0	0	0	0	0	0	0	0	0	0	0	0	0	0	0	0	0	0	0	0	0	0	0	0	0	0
882f3ec936a3828f3091ee333f88b813	0	0	0	0	0	0	0	0	0	0	0	0	0	0	0	0	0	0	0	0	0	0	0	0	0	0	0	0	0	0	0	0	0	0	0	0	0	0	0	0	0	0	0	0	0	0	0	0	0
23d5daabb8cfe153e39aa9fa8c63e188	0	0	0	0	0	0	0	0	0	0	0	0	0	0	0	0	0	0	0	0	0	0	0	0	0	0	0	0	0	0	0	0	0	0	0	0	0	0	0	0	0	0	0	0	0	0	0	0	0
33c3de1b41cc46e8c1625ea98a3afc37	0	0	0	0	0	0	0	0	0	0	0	0	0	0	0	0	0	0	0	0	0	0	0	0	0	0	0	0	0	0	0	0	0	0	0	0	0	0	0	0	0	0	0	0	0	0	0	0	0
82a5a5c0aa726b4185bd650100992799	0	0	0	0	0	0	0	0	0	0	0	0	0	0	0	0	0	0	0	0	0	0	0	0	0	0	0	0	0	0	0	0	0	0	0	0	0	0	0	0	0	0	0	0	0	0	0	0	0
e07eb15fe412ebd0f4f208d7119523c3	0	0	0	0	0	0	0	0	0	0	0	0	0	0	0	0	0	0	0	0	0	0	0	0	0	0	0	0	0	0	0	0	0	0	0	0	0	0	0	0	0	0	0	0	0	0	0	0	0
3a6c1dc88f0758051a9373336eb49d09	0	0	0	0	0	0	0	0	0	0	0	0	0	0	0	0	0	0	0	0	0	0	0	0	0	0	0	0	0	0	0	0	0	0	0	0	0	0	0	0	0	0	0	0	0	0	0	0	0
b96c1f05acf08ea122085a3af9c9e735	0	0	0	0	0	0	0	0	0	0	0	0	0	0	0	0	0	0	0	0	0	0	0	0	0	0	0	0	0	0	0	0	0	0	0	0	0	0	0	0	0	0	0	0	0	0	0	0	0
b6f9b59f217127038047c0e4dbac1020	0	0	0	0	0	0	0	0	0	0	0	0	0	0	0	0	0	0	0	0	0	0	0	0	0	0	0	0	0	0	0	0	0	0	0	0	0	0	0	0	0	0	0	0	0	0	0	0	0
d4b0cdc4c8d3966aaf79472f2eb59054	0	0	0	0	0	0	0	0	0	0	0	0	26	0	0	0	0	0	0	0	0	0	0	0	0	0	0	0	0	0	0	0	0	0	0	0	0	0	0	0	0	0	0	0	0	0	0	0	0
c1cdbd0dea72b72a0ea5936313f05907	0	0	0	0	0	0	0	0	0	0	0	0	23	0	0	0	0	0	0	0	0	0	0	0	0	0	0	0	0	0	0	0	0	0	0	0	0	0	0	0	0	0	0	0	0	0	0	0	0
4327ec81e77fafa1363967c93208cfb6	0	0	0	0	0	0	0	0	0	0	0	0	0	0	26	0	0	0	0	0	0	0	0	0	0	0	0	0	0	0	0	0	0	0	0	0	0	0	0	0	0	0	0	0	0	0	0	0	0
c3b6bf0f32dc191c086f6174cc5e9545	0	0	0	0	0	0	0	0	0	0	0	0	0	0	26	0	0	0	0	0	0	0	0	0	0	0	0	0	0	0	0	0	0	0	0	0	0	0	0	0	0	0	0	0	0	0	0	0	0
e038c9568e0c4f6c6e72c0273e54538e	0	0	0	0	0	0	0	0	0	0	0	0	0	0	26	0	0	0	0	0	0	0	0	0	0	0	0	0	0	0	0	0	0	0	0	0	0	0	0	0	0	0	0	0	0	0	0	0	0
25d897c7e090a3e34cdf56bc146db196	0	0	0	0	0	0	0	0	0	0	0	0	0	0	26	0	0	0	0	0	0	0	0	0	0	0	0	0	0	0	0	0	0	0	0	0	0	0	0	0	0	0	0	0	0	0	0	0	0
3bcc779bed9db8c8d0264a62a35a4459	0	0	0	0	0	0	0	0	0	0	0	0	0	0	0	20	3	0	0	0	0	0	0	0	0	0	0	0	0	0	0	0	0	0	0	0	0	0	0	0	0	0	0	0	0	0	0	0	0
532b6e12c1f582da908c377c25297f8b	0	0	0	0	0	0	0	0	0	0	0	0	0	0	0	0	0	26	0	0	0	0	0	0	0	0	0	0	0	0	0	0	0	0	0	0	0	0	0	0	0	0	0	0	0	0	0	0	0
7c38694de0b63acb999b817dff5df92d	0	0	0	0	0	0	0	0	0	0	0	0	0	0	0	0	0	4	0	22	0	0	0	0	0	0	0	0	0	0	0	0	0	0	0	0	0	0	0	0	0	0	0	0	0	0	0	0	0
50e5b60921038c8c0f9b7f193bb03eda	0	0	0	0	0	0	0	0	0	0	0	0	0	0	0	0	0	0	26	0	0	0	0	0	0	0	0	0	0	0	0	0	0	0	0	0	0	0	0	0	0	0	0	0	0	0	0	0	0
d821d9c0507177ee1e8235894a3acd5b	0	0	0	0	0	0	0	0	0	0	0	0	0	0	0	0	0	0	26	0	0	0	0	0	0	0	0	0	0	0	0	0	0	0	0	0	0	0	0	0	0	0	0	0	0	0	0	0	0
5ecb5cb2e42069280bf3db0e5760966c	0	0	0	0	0	0	0	0	0	0	0	0	0	0	0	0	0	0	0	0	0	0	0	0	0	0	0	0	0	0	0	0	0	0	0	0	0	0	0	0	0	0	0	0	0	0	0	0	0
0c05085afbf868b58595cb2bcb9871cc	0	0	0	0	0	0	0	0	0	0	0	0	0	0	0	0	0	0	0	0	0	0	0	0	0	0	0	0	0	0	0	0	0	0	0	0	0	0	0	0	0	0	0	0	0	0	0	0	0
d12cf4ee1e414a66ed52f0d48428dc50	0	0	0	0	0	0	0	0	0	0	0	0	0	0	0	0	0	0	0	0	0	0	0	0	0	0	0	0	0	0	0	0	0	0	0	0	0	0	0	0	0	0	0	0	0	0	0	0	0
dc0c368be0ef64fe692e285fc5cf723f	0	0	0	0	0	0	0	0	0	0	0	0	0	0	0	0	0	0	0	0	0	0	0	0	0	0	0	0	0	0	0	0	0	0	0	0	0	0	0	0	0	0	0	0	0	0	0	0	0
69501236f0da5c8942875fb6ea0e6148	0	0	0	0	0	0	0	0	0	0	0	0	0	0	0	0	0	0	0	0	0	0	0	0	0	0	0	0	0	0	0	0	0	0	0	0	0	0	0	0	0	0	0	0	0	0	0	0	0
b7c591eedd657bbde6a267c7bedb8d1b	0	0	0	0	0	0	0	0	0	0	0	0	0	0	0	0	0	0	0	0	0	0	0	0	0	0	0	0	0	0	0	0	0	0	0	0	0	0	0	0	0	0	0	0	0	0	0	0	0
2f726d13362ea860fff3ce76cb3ce30b	0	0	0	0	0	0	0	7	0	4	0	0	0	0	0	0	0	0	0	0	0	0	0	0	0	0	0	0	0	0	0	0	0	0	0	0	0	0	0	0	0	0	4	0	0	0	0	0	0
a0934f34d5b9bf2a623ede12df7e5dbd	0	0	0	0	0	0	0	0	0	0	0	25	0	0	0	0	0	0	0	0	0	0	0	0	0	0	0	0	0	0	0	0	0	0	0	0	0	0	0	0	0	0	0	0	0	0	0	0	0
2704525da5e37560c337e83e56549fd6	0	0	0	0	0	0	0	0	0	0	0	0	25	0	0	0	0	0	0	0	0	0	0	0	0	0	0	0	0	0	0	0	0	0	0	0	0	0	0	0	0	0	0	0	0	0	0	0	0
08d4d7e9821abe38d2057c7db09aee2a	0	0	0	0	0	0	0	0	0	0	0	0	25	0	0	0	0	0	0	0	0	0	0	0	0	0	0	0	0	0	0	0	0	0	0	0	0	0	0	0	0	0	0	0	0	0	0	0	0
64336adbd2a1b220fa1b6cdd7f55e3e0	0	0	0	0	0	0	0	0	0	0	0	0	16	0	0	0	0	0	0	0	0	0	0	0	0	0	0	0	0	0	0	0	0	0	0	0	0	0	0	0	0	0	0	0	0	0	0	0	0
f2148ea362760d83cccf2eba2de3dec6	0	0	0	0	0	0	0	0	0	0	0	0	0	25	0	0	0	0	0	0	0	0	0	0	0	0	0	0	0	0	0	0	0	0	0	0	0	0	0	0	0	0	0	0	0	0	0	0	0
a3887f5276dbced0c2bf205f0cf5bf09	0	0	0	0	0	0	0	0	0	0	0	0	0	25	0	0	0	0	0	0	0	0	0	0	0	0	0	0	0	0	0	0	0	0	0	0	0	0	0	0	0	0	0	0	0	0	0	0	0
06afc4e409fc3e091610a75e578ced54	0	0	0	0	0	0	0	0	0	0	0	0	0	14	0	0	0	0	0	0	0	0	0	0	0	0	0	0	0	0	0	0	0	0	0	0	0	0	0	0	0	0	0	0	0	0	0	0	0
cdef82a837277ea796ed8ca0fd39c639	0	0	0	0	0	0	0	0	0	0	0	0	0	0	25	0	0	0	0	0	0	0	0	0	0	0	0	0	0	0	0	0	0	0	0	0	0	0	0	0	0	0	0	0	0	0	0	0	0
eb4cc73686709385f48f76bf8d2ed97a	0	0	0	0	0	0	0	0	0	0	0	0	0	0	25	0	0	0	0	0	0	0	0	0	0	0	0	0	0	0	0	0	0	0	0	0	0	0	0	0	0	0	0	0	0	0	0	0	0
54ffe29f4c19ad932393b252cb916bc2	0	0	0	0	0	0	0	0	0	0	0	0	0	0	25	0	0	0	0	0	0	0	0	0	0	0	0	0	0	0	0	0	0	0	0	0	0	0	0	0	0	0	0	0	0	0	0	0	0
af354c40d354685f3778f332286d2b5a	0	0	0	0	0	0	0	0	0	0	0	0	0	0	0	25	0	0	0	0	0	0	0	0	0	0	0	0	0	0	0	0	0	0	0	0	0	0	0	0	0	0	0	0	0	0	0	0	0
f1168c3c1d95beafe62dd452059e70ff	0	0	0	0	0	0	0	0	0	0	0	0	0	0	0	25	0	0	0	0	0	0	0	0	0	0	0	0	0	0	0	0	0	0	0	0	0	0	0	0	0	0	0	0	0	0	0	0	0
6f213d1039a046be0aa444006c1ffd44	0	0	0	0	0	0	0	0	0	0	0	0	0	0	0	25	0	0	0	0	0	0	0	0	0	0	0	0	0	0	0	0	0	0	0	0	0	0	0	0	0	0	0	0	0	0	0	0	0
da995970ac8a354610d41fe11de2b874	0	0	0	0	0	0	0	0	0	0	0	0	0	0	0	0	8	0	0	0	0	0	0	0	0	0	0	0	0	0	0	0	0	0	0	0	0	0	0	0	0	0	0	0	0	0	0	0	0
aa63153b6249a97ba3cb27c590c9d766	0	0	0	0	0	0	0	0	0	0	0	0	0	0	0	0	5	0	0	0	0	0	0	6	0	0	0	0	0	0	0	0	0	0	0	0	0	0	0	0	0	0	0	0	0	0	0	0	0
89621fa08ee4d303aefef65fd177b595	0	0	0	0	0	0	0	0	0	0	0	0	0	0	0	0	0	22	0	0	0	0	0	0	0	0	0	0	0	0	0	0	0	0	3	0	0	0	0	0	0	0	0	0	0	0	0	0	0
aa2bbe525fef53f1a7ff748ee5431de7	0	0	0	0	0	0	0	0	0	0	0	0	0	0	0	0	0	5	0	0	0	0	6	7	0	0	0	0	0	0	0	0	0	0	0	0	0	0	0	0	0	0	0	0	0	0	0	0	0
1ad98b85643fb55940d249c0b3404ff5	0	0	0	0	0	0	0	0	0	0	0	0	0	0	0	0	0	0	25	0	0	0	0	0	0	0	0	0	0	0	0	0	0	0	0	0	0	0	0	0	0	0	0	0	0	0	0	0	0
a9c4eb7b74599b9b76923519e0bbac67	0	0	0	0	0	0	0	0	0	0	0	0	0	0	0	0	0	0	0	25	0	0	0	0	0	0	0	0	0	0	0	0	0	0	0	0	0	0	0	0	0	0	0	0	0	0	0	0	0
53ec85eb63df9af33034c76a8372a1d6	0	0	0	0	0	0	0	0	0	0	0	0	0	0	0	0	0	0	0	25	0	0	0	0	0	0	0	0	0	0	0	0	0	0	0	0	0	0	0	0	0	0	0	0	0	0	0	0	0
c375528054a826e1395a2f92f1260d54	0	0	0	0	0	0	0	0	0	0	0	0	0	0	0	0	0	0	0	25	0	0	0	0	0	0	0	0	0	0	0	0	0	0	0	0	0	0	0	0	0	0	0	0	0	0	0	0	0
a207aae20a06b6d41e355eeccf0e20ba	0	0	0	0	0	0	0	0	0	0	0	0	0	0	0	0	0	0	0	25	0	0	0	0	0	0	0	0	0	0	0	0	0	0	0	0	0	0	0	0	0	0	0	0	0	0	0	0	0
c359064a2807784a5da08a3149e8da8a	0	0	0	0	0	0	0	0	0	0	0	0	0	0	0	0	0	0	0	25	0	0	0	0	0	0	0	0	0	0	0	0	0	0	0	0	0	0	0	0	0	0	0	0	0	0	0	0	0
208760f3c9702690be2536f942ca04fd	0	0	0	0	0	0	0	0	0	0	0	0	0	0	0	0	0	0	0	20	0	0	0	0	0	0	0	0	0	0	0	0	0	0	0	0	0	0	0	0	0	0	0	0	0	0	0	0	0
5ad3a77815e2a7186faa2a043d0d1d6f	0	0	0	0	0	0	0	0	0	0	0	0	0	0	0	0	0	0	0	0	0	0	0	0	0	0	0	0	0	0	0	0	0	0	0	0	0	0	0	0	0	0	0	0	25	0	0	0	0
c906228d1f055a8efbbc13eae7073b46	0	0	0	0	0	0	0	0	0	0	0	0	0	0	0	0	0	0	0	0	0	0	0	0	0	0	0	0	0	0	0	0	0	0	0	0	0	0	0	0	0	0	0	0	0	0	25	0	0
ec39a32412e0d7eb3a80c731dc7a04e1	0	0	0	0	0	0	0	0	0	0	0	0	0	0	0	0	0	0	0	0	0	0	0	0	0	0	0	0	0	0	0	0	0	0	0	0	0	0	0	0	0	0	0	0	0	0	0	0	0
72b6b32650cf0d80d7f2e4a982cb8074	0	0	0	0	0	0	0	0	0	0	0	0	0	0	0	0	0	0	0	0	0	0	0	0	0	0	0	0	0	0	0	0	0	0	0	0	0	0	0	0	0	0	0	0	0	0	0	0	0
f70a650e6a1281acc1465fc74ee228bc	0	0	0	0	0	0	0	0	0	0	0	0	0	0	0	0	0	0	0	0	0	0	0	0	0	0	0	0	0	0	0	0	0	0	0	0	0	0	0	0	0	0	0	0	0	0	0	0	0
58274c84e2f61862000a5a384dadd100	0	0	0	0	0	0	0	0	0	0	0	0	0	0	0	0	0	0	0	0	0	0	0	0	0	0	0	0	0	0	0	0	0	0	0	0	0	0	0	0	0	0	0	0	0	0	0	0	0
9031a08275c98954de5d687d8300f1d4	0	0	0	0	0	0	0	0	0	0	0	0	0	0	0	0	0	0	0	0	0	0	0	0	0	0	0	0	0	0	0	0	0	0	0	0	0	0	0	0	0	0	0	0	0	0	0	0	0
f418d1246f6005a599f9675c559c4664	0	0	0	0	0	0	0	0	0	0	0	0	0	0	0	0	0	0	0	0	0	0	0	0	0	0	0	0	0	0	0	0	0	0	0	0	0	0	0	0	0	0	0	0	0	0	0	0	0
49d6cf80956c9e781fcc1c4ca8cbc9a7	0	0	0	0	0	0	0	0	0	0	0	0	0	0	0	0	0	0	0	0	0	0	0	0	0	0	0	0	0	0	0	0	0	0	0	0	0	0	0	0	0	0	0	0	0	0	0	0	0
d333c9cbd0e01eae319ac9d0ea1d6716	0	0	0	0	0	0	0	0	0	0	0	0	0	0	0	0	0	0	0	0	0	0	0	0	0	0	0	0	0	0	0	0	0	0	0	0	0	0	0	0	0	0	0	0	0	0	0	0	0
95cc20eec9b56dc376fa0f4864da3e84	0	0	0	0	0	0	0	0	0	0	18	0	0	0	0	0	0	0	0	0	0	0	0	0	0	0	0	0	0	0	0	0	0	0	0	0	0	0	0	0	0	0	0	0	0	0	0	0	0
cdc4672847bed82913afca3d0805f1de	0	0	0	0	0	0	0	0	0	0	0	24	0	0	0	0	0	0	0	0	0	0	0	0	0	0	0	0	0	0	0	0	0	0	0	0	0	0	0	0	0	0	0	0	0	0	0	0	0
7bd170fdf8f60e5861b2f10209a945aa	0	0	0	0	0	0	0	0	0	0	0	24	0	0	0	0	0	0	0	0	0	0	0	0	0	0	0	0	0	0	0	0	0	0	0	0	0	0	0	0	0	0	0	0	0	0	0	0	0
296ce24a7b9beeb9da9d75156db7855e	0	0	0	0	0	0	0	0	0	0	0	16	0	0	0	0	0	0	0	0	0	0	0	0	0	0	0	0	0	0	0	0	0	0	0	0	0	0	0	0	0	0	0	0	0	0	0	0	0
ef8d6afb0495ba7b109de73e41e1e0ac	0	0	0	0	0	0	0	0	0	0	0	0	24	0	0	0	0	0	0	0	0	0	0	0	0	0	0	0	0	0	0	0	0	0	0	0	0	0	0	0	0	0	0	0	0	0	0	0	0
ea3fe7443ca1dc1772cebf7f1fc4b9b1	0	0	0	0	0	0	0	0	0	0	0	0	24	0	0	0	0	0	0	0	0	0	0	0	0	0	0	0	0	0	0	0	0	0	0	0	0	0	0	0	0	0	0	0	0	0	0	0	0
653354ec8ad11d1c3a145d78e8ba28a0	0	0	0	0	0	0	0	0	0	0	0	0	0	24	0	0	0	0	0	0	0	0	0	0	0	0	0	0	0	0	0	0	0	0	0	0	0	0	0	0	0	0	0	0	0	0	0	0	0
2039bd5eb03968d19455dfad24640816	0	0	0	0	0	0	0	0	0	0	0	0	0	24	0	0	0	0	0	0	0	0	0	0	0	0	0	0	0	0	0	0	0	0	0	0	0	0	0	0	0	0	0	0	0	0	0	0	0
0f3456477e37654878a91b2d795eba7b	0	0	0	0	0	0	0	0	0	0	0	0	0	7	0	0	0	0	0	0	0	0	0	0	0	0	0	0	0	0	0	0	0	0	0	0	0	0	0	0	0	0	0	0	0	0	9	0	0
41104658364f0206fd344efa25bce7b9	0	0	0	0	0	0	0	0	0	0	0	0	0	6	0	0	0	0	0	0	0	0	0	0	0	0	0	0	0	0	0	0	0	0	0	0	0	0	0	0	0	0	0	0	0	0	0	0	0
925b785b8638059dfd9620acf892fe0b	0	0	0	0	0	0	0	0	0	0	0	0	0	0	0	24	0	0	0	0	0	0	0	0	0	0	0	0	0	0	0	0	0	0	0	0	0	0	0	0	0	0	0	0	0	0	0	0	0
163f8a2cb7cc52eaccd64ccbf780bf2c	0	0	0	0	0	0	0	0	0	0	0	0	0	0	0	24	0	0	0	0	0	0	0	0	0	0	0	0	0	0	0	0	0	0	0	0	0	0	0	0	0	0	0	0	0	0	0	0	0
c7687d4d002ddd09564e2a835f08053a	0	0	0	0	0	0	0	0	0	0	0	0	0	0	0	24	0	0	0	0	0	0	0	0	0	0	0	0	0	0	0	0	0	0	0	0	0	0	0	0	0	0	0	0	0	0	0	0	0
3618fad3848df9bad648a290dca4c942	0	0	0	0	0	0	0	0	0	0	0	0	0	0	0	24	0	0	0	0	0	0	0	0	0	0	0	0	0	0	0	0	0	0	0	0	0	0	0	0	0	0	0	0	0	0	0	0	0
68112114a4eeec1765ad0725ba1e8214	0	0	0	0	0	0	0	0	0	0	0	0	0	0	0	21	0	0	0	0	0	0	0	0	0	0	0	0	0	0	0	0	0	0	0	0	0	0	0	0	0	0	0	3	0	0	0	0	0
9fcca837a98ad5014efb6d4acb4694cd	0	0	0	0	0	0	0	0	0	0	0	0	0	0	0	0	24	0	0	0	0	0	0	0	0	0	0	0	0	0	0	0	0	0	0	0	0	0	0	0	0	0	0	0	0	0	0	0	0
f7b1bb3f262d86857e432c9567ce8818	0	0	0	0	0	0	0	0	0	0	0	0	0	0	0	0	16	0	0	0	0	0	0	0	0	0	0	0	0	0	0	0	0	0	0	0	0	0	0	0	0	0	0	0	0	0	0	0	0
898b2e09f1a0051a65ed5daf82efe8a3	0	0	0	0	0	0	0	0	0	0	0	0	0	0	0	0	8	0	0	0	0	0	0	0	0	0	0	0	0	0	0	0	0	0	0	0	0	0	0	0	0	0	0	0	0	0	0	0	0
ec8048a2b0c524b11c63be405f9af644	0	0	0	0	0	0	0	0	0	0	0	0	0	0	0	0	8	0	0	0	0	0	0	0	0	0	0	0	0	0	0	0	0	0	0	0	0	0	0	0	0	0	0	0	0	0	6	0	0
e790a5c53e9339e4b1cea38404e28f4d	0	0	0	0	0	0	0	0	0	0	0	0	0	0	0	0	0	24	0	0	0	0	0	0	0	0	0	0	0	0	0	0	0	0	0	0	0	0	0	0	0	0	0	0	0	0	0	0	0
c76a7307a79f748ae884b21441b3e940	0	0	0	0	0	0	0	0	0	0	0	0	0	0	0	0	0	0	24	0	0	0	0	0	0	0	0	0	0	0	0	0	0	0	0	0	0	0	0	0	0	0	0	0	0	0	0	0	0
ca8d955f03ef5769265c1447bc34b21a	0	0	0	0	0	0	0	0	0	0	0	0	0	0	0	0	0	0	24	0	0	0	0	0	0	0	0	0	0	0	0	0	0	0	0	0	0	0	0	0	0	0	0	0	0	0	0	0	0
7a21a89872633f99dfcff02a3ecb476d	0	0	0	0	0	0	0	0	0	0	0	0	0	0	0	0	0	0	24	0	0	0	0	0	0	0	0	0	0	0	0	0	0	0	0	0	0	0	0	0	0	0	0	0	0	0	0	0	0
25fb65b13c023f6fcb7a3398888ef2ce	0	0	0	0	0	0	0	0	0	0	0	0	0	0	0	0	0	0	18	0	0	0	0	0	0	0	0	0	0	0	0	0	0	0	0	0	0	0	0	0	0	0	0	0	0	0	0	3	0
13387dd847cffd84a2d4a855224d2bb1	0	0	0	0	0	0	0	0	0	0	0	0	0	0	0	0	0	0	0	24	0	0	0	0	0	0	0	0	0	0	0	0	0	0	0	0	0	0	0	0	0	0	0	0	0	0	0	0	0
c26610d2a7a306235a8a416753316deb	0	0	0	0	0	0	0	0	0	0	0	0	0	0	0	0	0	0	0	24	0	0	0	0	0	0	0	0	0	0	0	0	0	0	0	0	0	0	0	0	0	0	0	0	0	0	0	0	0
ebd815669303183bacd1471e8fee77d4	0	0	0	0	0	0	0	0	0	0	0	0	0	0	0	0	0	0	0	24	0	0	0	0	0	0	0	0	0	0	0	0	0	0	0	0	0	0	0	0	0	0	0	0	0	0	0	0	0
b498c2b7445c524d12538e941be4f606	0	0	0	0	0	0	0	0	0	0	0	0	0	0	0	0	0	0	0	0	0	0	0	0	0	0	0	0	0	0	0	0	0	0	0	0	0	0	0	0	0	4	0	0	0	0	0	5	0
85d9818e369f41ac71d91fc6c142812b	0	0	0	0	0	0	0	0	0	0	0	0	0	0	0	0	0	0	0	0	0	0	0	0	0	0	0	0	0	0	0	0	0	0	0	0	0	0	0	0	0	0	0	24	0	0	0	0	0
811fc5b62948873ef5e9399e54be8e21	0	0	0	0	0	0	0	0	0	0	0	0	0	0	0	0	0	0	0	0	0	0	0	0	0	0	0	0	0	0	0	0	0	0	0	0	0	0	0	0	0	0	0	0	24	0	0	0	0
5717bda846db663e917908047df06acf	0	0	0	0	0	0	0	0	0	0	0	0	0	0	0	0	0	0	0	0	0	0	0	0	0	0	0	0	0	0	0	0	0	0	0	0	0	0	0	0	0	0	0	0	20	0	0	0	0
ee30543e3b473e294613fb8eca456cbc	0	0	0	0	0	0	0	0	0	0	0	0	0	0	0	0	0	0	0	0	0	0	0	0	0	0	0	0	0	0	0	0	0	0	0	0	0	0	0	0	0	0	0	0	0	0	0	0	0
f87eef8d22f24bcac366c8765b8b067d	0	0	0	0	0	0	0	0	0	0	0	0	0	0	0	0	0	0	0	0	0	0	0	0	0	0	0	0	0	0	0	0	0	0	0	0	0	0	0	0	0	0	0	0	0	0	0	0	0
81fe9d1c46085857b9bb3611d936267a	0	0	0	0	0	0	0	0	0	0	0	0	0	0	0	0	0	0	0	0	0	0	0	0	0	0	0	0	0	0	0	0	0	0	0	0	0	0	0	0	0	0	0	0	0	0	0	0	0
84365c4bb350e468a081dc06c4f0b2e9	0	0	0	0	0	0	0	0	0	0	23	0	0	0	0	0	0	0	0	0	0	0	0	0	0	0	0	0	0	0	0	0	0	0	0	0	0	0	0	0	0	0	0	0	0	0	0	0	0
3a00f70ef5b4e0e055b7b494c893af1c	0	0	0	0	0	0	0	0	0	0	8	0	0	0	15	0	0	0	0	0	0	0	0	0	0	0	0	0	0	0	0	0	0	0	0	0	0	0	0	0	0	0	0	0	0	0	0	0	0
38fb25394f4bfd0b3d29fafec99552e6	0	0	0	0	0	0	0	0	0	0	6	0	0	0	15	0	0	0	0	0	0	0	0	0	0	0	0	0	0	0	0	0	0	0	0	0	0	0	0	0	0	0	0	0	0	0	0	0	0
c65fe2aec27920eb94614605648be805	0	0	0	0	0	0	0	0	0	0	6	0	0	0	0	0	0	0	0	0	0	0	0	0	0	0	0	0	0	0	0	3	0	0	0	0	0	0	0	0	0	0	0	0	0	0	14	0	0
e13799acd7469bb283b01be7372c2638	0	0	0	0	0	0	0	0	0	0	0	23	0	0	0	0	0	0	0	0	0	0	0	0	0	0	0	0	0	0	0	0	0	0	0	0	0	0	0	0	0	0	0	0	0	0	0	0	0
de6d0900b5d7a7804daf70e6ca88f4e4	0	0	0	0	0	0	0	0	0	0	0	23	0	0	0	0	0	0	0	0	0	0	0	0	0	0	0	0	0	0	0	0	0	0	0	0	0	0	0	0	0	0	0	0	0	0	0	0	0
c5dd9ed799db157d84754ba0aa1ff4ef	0	0	0	0	0	0	0	0	0	0	0	0	23	0	0	0	0	0	0	0	0	0	0	0	0	0	0	0	0	0	0	0	0	0	0	0	0	0	0	0	0	0	0	0	0	0	0	0	0
d6b42b877ed9dea2503bd3697e207a0b	0	0	0	0	0	0	0	0	0	0	0	0	23	0	0	0	0	0	0	0	0	0	0	0	0	0	0	0	0	0	0	0	0	0	0	0	0	0	0	0	0	0	0	0	0	0	0	0	0
df1aa7098d4bebbe5947483dc8ff11ea	0	0	0	0	0	0	0	0	0	0	0	0	11	0	3	9	0	0	0	0	0	0	0	0	0	0	0	0	0	0	0	0	0	0	0	0	0	0	0	0	0	0	0	0	0	0	0	0	0
e0cd78fce8f35cb5687b49461411ad15	0	0	0	0	0	0	0	0	0	0	0	0	0	16	0	0	0	0	0	0	0	0	0	0	0	0	0	0	0	0	0	0	0	0	0	0	0	0	0	0	0	0	0	0	0	0	0	0	0
9f2e7f6b912005cef87537e8c42c37f0	0	0	0	0	0	0	0	0	0	0	0	0	0	15	0	0	0	0	0	0	0	0	8	0	0	0	0	0	0	0	0	0	0	0	0	0	0	0	0	0	0	0	0	0	0	0	0	0	0
ceb0bbdd3379273ad8f589b7abb0fbd1	0	0	0	0	0	0	0	0	0	0	0	0	0	0	23	0	0	0	0	0	0	0	0	0	0	0	0	0	0	0	0	0	0	0	0	0	0	0	0	0	0	0	0	0	0	0	0	0	0
9dad6d3a862dfab6cfe2cc2138fbed64	0	0	0	0	0	0	0	0	0	0	0	0	0	0	0	23	0	0	0	0	0	0	0	0	0	0	0	0	0	0	0	0	0	0	0	0	0	0	0	0	0	0	0	0	0	0	0	0	0
3ac956e51a68a67ebfa5f4212a91e025	0	0	0	0	0	0	0	0	0	0	0	0	0	0	0	0	14	0	0	0	0	0	0	0	0	0	0	0	0	0	0	0	0	0	0	0	0	0	0	0	0	0	0	0	0	0	0	0	0
c150b3d739b656de6c28a4ba9b4fc555	0	0	0	0	0	0	0	0	0	0	0	0	0	0	0	0	0	23	0	0	0	0	0	0	0	0	0	0	0	0	0	0	0	0	0	0	0	0	0	0	0	0	0	0	0	0	0	0	0
cf5632b39687b99c34f8bab81227c81c	0	0	0	0	0	0	0	0	0	0	0	0	0	0	0	0	0	23	0	0	0	0	0	0	0	0	0	0	0	0	0	0	0	0	0	0	0	0	0	0	0	0	0	0	0	0	0	0	0
a0dc8f2c468c9bce68ff9b26c0e7129d	0	0	0	0	0	0	0	0	0	0	0	0	0	0	0	0	0	0	23	0	0	0	0	0	0	0	0	0	0	0	0	0	0	0	0	0	0	0	0	0	0	0	0	0	0	0	0	0	0
020e3ae02019674588b0c5e3f095c7d5	0	0	0	0	0	0	0	0	0	0	0	0	0	0	0	0	0	0	23	0	0	0	0	0	0	0	0	0	0	0	0	0	0	0	0	0	0	0	0	0	0	0	0	0	0	0	0	0	0
522ef023b8580a806442e1a6e4128899	0	0	0	0	0	0	0	0	0	0	0	0	0	0	0	0	0	0	23	0	0	0	0	0	0	0	0	0	0	0	0	0	0	0	0	0	0	0	0	0	0	0	0	0	0	0	0	0	0
4c879b31dd1e353dca0d3ed4bbd08f46	0	0	0	0	0	0	0	0	0	0	0	0	0	0	0	0	0	0	3	0	0	0	0	0	0	0	0	0	0	0	0	0	0	0	0	0	0	0	0	0	0	2	0	0	0	0	0	0	0
e87dc68e4d88e6e184a061d4f99ecf9b	0	0	0	0	0	0	0	0	0	0	0	0	0	0	0	0	0	0	0	23	0	0	0	0	0	0	0	0	0	0	0	0	0	0	0	0	0	0	0	0	0	0	0	0	0	0	0	0	0
c41bbe223b93750d0141b6e1cb864b7d	0	0	0	0	0	0	0	0	0	0	0	0	0	0	0	0	0	0	0	23	0	0	0	0	0	0	0	0	0	0	0	0	0	0	0	0	0	0	0	0	0	0	0	0	0	0	0	0	0
9397b47b4dea50480df5f89b1fe2c0ae	0	0	0	0	0	0	0	0	0	0	0	0	0	0	0	0	0	0	0	23	0	0	0	0	0	0	0	0	0	0	0	0	0	0	0	0	0	0	0	0	0	0	0	0	0	0	0	0	0
7b7bb60dac153eb72cb57322d3e33eac	0	0	0	0	0	0	0	0	0	0	0	0	0	0	0	0	0	0	0	18	0	0	0	0	0	0	0	0	0	0	0	0	0	0	0	0	0	0	0	0	0	0	0	0	0	0	0	0	0
e686cf58c384352199d9c984a04be6c1	0	0	0	0	0	0	0	0	0	0	0	0	0	0	0	0	0	0	0	0	6	0	0	8	0	0	0	0	0	0	0	0	0	0	0	0	0	0	0	0	0	0	0	0	0	0	0	0	0
19d729ea48a4b5317dfe670dbd57f290	0	0	0	0	0	0	0	0	0	0	0	0	0	0	0	0	0	0	0	0	0	0	0	0	0	0	0	0	0	0	0	0	0	0	19	0	0	0	0	0	0	0	0	0	0	0	0	0	0
b5b375c405ec9eb51c62b2ffb98d8655	0	0	0	0	0	0	0	0	0	0	0	0	0	0	0	0	0	0	0	0	0	0	0	0	0	0	0	0	0	0	0	0	0	0	0	0	0	0	0	0	0	0	0	0	0	0	23	0	0
db19872408ebf8d5fcfa2a6f73b5fef8	0	0	0	0	0	0	0	0	0	0	0	0	0	0	0	0	0	0	0	0	0	0	0	0	0	0	0	0	0	0	0	0	0	0	0	0	0	0	0	0	0	0	0	0	0	0	0	0	0
4600c970335a50d8aeeb1fa43a57567e	0	0	0	0	0	0	0	0	0	0	0	0	0	0	0	0	0	0	0	0	0	0	0	0	0	0	0	0	0	0	0	0	0	0	0	0	0	0	0	0	0	0	0	0	0	0	0	0	0
2778c9dfcff1342940f79e1b0b9496e5	0	0	0	0	0	0	0	0	0	0	0	0	0	0	0	0	0	0	0	0	0	0	0	0	0	0	0	0	0	0	0	0	0	0	0	0	0	0	0	0	0	0	0	0	0	0	0	0	0
09d162b87e5915c13c13896ae0999ed1	0	0	0	0	0	0	0	0	0	0	0	0	0	0	0	0	0	0	0	0	0	0	0	0	0	0	0	0	0	0	0	0	0	0	0	0	0	0	0	0	0	0	0	0	0	0	0	0	0
71e70fa6306b01cd5b2fe24fd0bba524	0	0	0	0	0	0	0	0	0	0	0	0	0	0	0	0	0	0	0	0	0	0	0	0	0	0	0	0	0	0	0	0	0	0	0	0	0	0	0	0	0	0	0	0	0	0	0	0	0
cb6055ab016de7bf8f91a8ff62b9f780	0	0	0	0	0	0	0	0	0	0	0	0	0	0	0	0	0	0	0	0	0	0	0	0	0	0	0	0	0	0	0	0	0	0	0	0	0	0	0	0	0	0	0	0	0	0	0	0	0
98bc2a85d3699f20f7eb66d8cd245960	0	0	0	0	0	0	0	0	0	0	0	0	0	0	0	0	0	0	0	0	0	0	0	0	0	0	0	0	0	0	0	0	0	0	0	0	0	0	0	0	0	0	0	0	0	0	0	0	0
cac7f18fe3706ebf6695678a815097c2	0	0	0	0	0	0	0	0	0	0	0	0	0	0	0	0	0	0	0	0	0	0	0	0	0	0	0	0	0	0	0	0	0	0	0	0	0	0	0	0	0	0	0	0	0	0	0	0	0
a07edbffb907b9c5b5ef0822d8a20d93	0	0	0	0	0	0	0	0	0	0	0	0	0	0	0	0	0	0	0	0	0	0	0	0	0	0	0	0	0	0	0	0	0	0	0	0	0	0	0	0	0	0	0	0	0	0	0	0	0
6c33a4b9120b0248a42c82429cf8a3da	0	0	0	0	0	0	0	0	0	0	14	0	0	0	0	0	0	0	0	0	0	0	0	0	0	0	0	0	0	0	0	0	0	0	0	0	0	0	0	0	0	0	0	0	0	0	0	0	0
6144f39db9836ca226635564514a28ff	0	0	0	0	0	0	0	0	0	0	11	0	0	0	0	0	0	0	0	0	0	0	0	0	0	0	0	0	0	0	0	0	0	0	4	0	0	0	0	0	0	0	0	7	0	0	0	0	0
a6d168ab385158bcb7051a79db2fc3d9	0	0	0	0	0	0	0	0	0	0	0	22	0	0	0	0	0	0	0	0	0	0	0	0	0	0	0	0	0	0	0	0	0	0	0	0	0	0	0	0	0	0	0	0	0	0	0	0	0
e5db566a6b3ec7dbcc520985597a57b7	0	0	0	0	0	0	0	0	0	0	0	22	0	0	0	0	0	0	0	0	0	0	0	0	0	0	0	0	0	0	0	0	0	0	0	0	0	0	0	0	0	0	0	0	0	0	0	0	0
e52e12049b701b7bddccc84326c5f39a	0	0	0	0	0	0	0	0	0	0	0	22	0	0	0	0	0	0	0	0	0	0	0	0	0	0	0	0	0	0	0	0	0	0	0	0	0	0	0	0	0	0	0	0	0	0	0	0	0
d7e0cb8a3571fd1f3036aeac0160ed80	0	0	0	0	0	0	0	0	0	0	0	20	0	0	0	0	0	0	0	0	0	0	0	0	0	0	0	0	0	0	0	0	0	0	0	0	0	0	0	0	0	0	0	0	0	0	0	0	0
e2a2e400ed11bf10cd2f3cc65b87ef22	0	0	0	0	0	0	0	0	0	0	0	0	22	0	0	0	0	0	0	0	0	0	0	0	0	0	0	0	0	0	0	0	0	0	0	0	0	0	0	0	0	0	0	0	0	0	0	0	0
101ad222f6b62d2fdfc078b292dfca3b	0	0	0	0	0	0	0	0	0	0	0	0	0	22	0	0	0	0	0	0	0	0	0	0	0	0	0	0	0	0	0	0	0	0	0	0	0	0	0	0	0	0	0	0	0	0	0	0	0
556cae02107d70e1cf870f72b85e8d15	0	0	0	0	0	0	0	0	0	0	0	0	0	22	0	0	0	0	0	0	0	0	0	0	0	0	0	0	0	0	0	0	0	0	0	0	0	0	0	0	0	0	0	0	0	0	0	0	0
c7dde4d09f8a4490937c5d2919bf17d9	0	0	0	0	0	0	0	0	0	0	0	0	0	0	0	0	0	22	0	0	0	0	0	0	0	0	0	0	0	0	0	0	0	0	0	0	0	0	0	0	0	0	0	0	0	0	0	0	0
04be2ed2ff8adeabddb868a7dcbdf797	0	0	0	0	0	0	0	0	0	0	0	0	0	0	0	0	0	0	22	0	0	0	0	0	0	0	0	0	0	0	0	0	0	0	0	0	0	0	0	0	0	0	0	0	0	0	0	0	0
178ad1873b08d08159e43ef74005e7cc	0	0	0	0	0	0	0	0	0	0	0	0	0	0	0	0	0	0	22	0	0	0	0	0	0	0	0	0	0	0	0	0	0	0	0	0	0	0	0	0	0	0	0	0	0	0	0	0	0
497f7df90b462586c977dcf044762f7d	0	0	0	0	0	0	0	0	0	0	0	0	0	0	0	0	0	0	22	0	0	0	0	0	0	0	0	0	0	0	0	0	0	0	0	0	0	0	0	0	0	0	0	0	0	0	0	0	0
4c206f2856227835b969e9bd5a3a558f	0	0	0	0	0	0	0	0	0	0	0	0	0	0	0	0	0	0	22	0	0	0	0	0	0	0	0	0	0	0	0	0	0	0	0	0	0	0	0	0	0	0	0	0	0	0	0	0	0
2508f433adbfa8e44d3de2b59ea2e5b4	0	0	0	0	0	0	0	0	0	0	0	0	0	0	0	0	0	0	0	22	0	0	0	0	0	0	0	0	0	0	0	0	0	0	0	0	0	0	0	0	0	0	0	0	0	0	0	0	0
acd587ab27cac92e4d3b38c8ecd86b09	0	0	0	0	0	0	0	0	0	0	0	0	0	0	0	0	0	0	0	22	0	0	0	0	0	0	0	0	0	0	0	0	0	0	0	0	0	0	0	0	0	0	0	0	0	0	0	0	0
b495b5a4f6533bbf577e3c30bddb4fc9	0	0	0	0	0	0	0	0	0	0	0	0	0	0	0	0	0	0	0	22	0	0	0	0	0	0	0	0	0	0	0	0	0	0	0	0	0	0	0	0	0	0	0	0	0	0	0	0	0
49f260bdabf17b8be0e37bbd98facace	0	0	0	0	0	0	0	0	0	0	0	0	0	0	0	0	0	0	0	22	0	0	0	0	0	0	0	0	0	0	0	0	0	0	0	0	0	0	0	0	0	0	0	0	0	0	0	0	0
08bb9ae281bcefa063beb6b001ed066c	0	0	0	0	0	0	0	0	0	0	0	0	0	0	0	0	0	0	0	0	0	0	0	0	0	0	0	0	0	0	0	0	0	0	0	0	0	0	0	0	0	0	0	22	0	0	0	0	0
e443ac4b08bbc90b3480ffb4ae88e5a3	0	0	0	0	0	0	0	0	0	0	0	0	0	0	0	0	0	0	0	0	0	0	0	0	0	0	0	0	0	0	0	0	0	0	0	0	0	0	0	0	0	0	0	0	18	0	0	0	0
29d5300dba487a2e93d3bebf88c5e8ed	0	0	0	0	0	0	0	0	0	0	0	0	0	0	0	0	0	0	0	0	0	0	0	0	0	0	0	0	0	0	0	0	0	0	0	0	0	0	0	0	0	0	0	0	0	0	22	0	0
094329c0e1f78301403ce1bed43b4f80	0	0	0	0	0	0	0	0	0	0	0	0	0	0	0	0	0	0	0	0	0	0	0	0	0	0	0	0	0	0	0	0	0	0	0	0	0	0	0	0	0	0	0	0	0	0	17	0	0
8a20fae9a5460d5def99fa2180fc4b0d	0	0	0	0	0	0	0	0	0	0	0	0	0	0	0	0	0	0	0	0	0	0	0	0	0	0	0	0	0	0	0	0	0	0	0	0	0	0	0	0	0	0	0	0	0	0	0	0	0
c615eaaf0d0703e3b85588ccefe18496	0	0	0	0	0	0	0	0	0	0	0	0	0	0	0	0	0	0	0	0	0	0	0	0	0	0	0	0	0	0	0	0	0	0	0	0	0	0	0	0	0	0	0	0	0	0	0	0	0
19779831dfb35a5d56d7cc5a457de0c0	0	0	0	0	0	0	0	0	0	0	0	0	0	0	0	0	0	0	0	0	0	0	0	0	0	0	0	0	0	0	0	0	0	0	0	0	0	0	0	0	0	0	0	0	0	0	0	0	0
8b088777a3aeac516b27ac5f79586135	0	0	0	0	0	0	0	0	0	0	0	0	0	0	0	0	0	0	0	0	0	0	0	0	0	0	0	0	0	0	0	0	0	0	0	0	0	0	0	0	0	0	0	0	0	0	0	0	0
03d0305ecf8387f2c91725c223157534	0	0	0	0	0	0	0	0	0	0	0	0	0	0	0	0	0	0	0	0	0	0	0	0	0	0	0	0	0	0	0	0	0	0	0	0	0	0	0	0	0	0	0	0	0	0	0	0	0
c4a7bcd9e43cba88c2fbfc0477082b05	0	0	0	0	0	0	0	0	0	0	0	0	0	0	0	0	0	0	0	0	0	0	0	0	0	0	0	0	0	0	0	0	0	0	0	0	0	0	0	0	0	0	0	0	0	0	0	0	0
73d7e1c8ca9badf5f2ef8d13b394607c	0	0	0	0	0	0	0	0	0	0	0	0	0	0	0	0	0	0	0	0	0	0	0	0	0	0	0	0	0	0	0	0	0	0	0	0	0	0	0	0	0	0	0	0	0	0	0	0	0
686ed58dd65776271d49b6a00ff0287b	0	0	0	0	0	0	0	0	0	0	0	0	0	0	0	0	0	0	0	0	0	0	0	0	0	0	0	0	0	0	0	0	0	0	0	0	0	0	0	0	0	0	0	0	0	0	0	0	0
4f944f4382bc53344954917b5cbce3c6	0	0	0	0	0	0	0	0	0	2	0	0	0	0	0	0	0	0	0	0	0	0	0	0	0	0	0	0	0	0	0	0	0	0	0	0	0	0	0	0	0	0	0	0	0	0	0	0	0
ce389b008ad37331c583930b6e8a4228	0	0	0	0	0	0	0	0	0	0	21	0	0	0	0	0	0	0	0	0	0	0	0	0	0	0	0	0	0	0	0	0	0	0	0	0	0	0	0	0	0	0	0	0	0	0	0	0	0
523f551b67be2465ad571fe0f518feb2	0	0	0	0	0	0	0	0	0	0	21	0	0	0	0	0	0	0	0	0	0	0	0	0	0	0	0	0	0	0	0	0	0	0	0	0	0	0	0	0	0	0	0	0	0	0	0	0	0
460b8d7e3ceb97152a39a7180436dc19	0	0	0	0	0	0	0	0	0	0	21	0	0	0	0	0	0	0	0	0	0	0	0	0	0	0	0	0	0	0	0	0	0	0	0	0	0	0	0	0	0	0	0	0	0	0	0	0	0
b43b314e550e1dfc4e77735e5f6efa9a	0	0	0	0	0	0	0	0	0	0	0	21	0	0	0	0	0	0	0	0	0	0	0	0	0	0	0	0	0	0	0	0	0	0	0	0	0	0	0	0	0	0	0	0	0	0	0	0	0
c81f444b8e55d2300859df11c5f50801	0	0	0	0	0	0	0	0	0	0	0	21	0	0	0	0	0	0	0	0	0	0	0	0	0	0	0	0	0	0	0	0	0	0	0	0	0	0	0	0	0	0	0	0	0	0	0	0	0
8e5323c905e41d982300cd8a2d66fbff	0	0	0	0	0	0	0	0	0	0	0	21	0	0	0	0	0	0	0	0	0	0	0	0	0	0	0	0	0	0	0	0	0	0	0	0	0	0	0	0	0	0	0	0	0	0	0	0	0
d3357a6a4b697e3d86f4577ab4fe8d56	0	0	0	0	0	0	0	0	0	0	0	17	0	0	0	0	0	0	0	0	0	0	0	0	0	0	0	0	0	0	0	0	0	0	0	0	0	0	0	0	0	0	0	0	0	0	0	0	0
0c26dcd9b050c0bb1949d5780debb6fd	0	0	0	0	0	0	0	0	0	0	0	0	12	0	0	0	0	9	0	0	0	0	0	0	0	0	0	0	0	0	0	0	0	0	0	0	0	0	0	0	0	0	0	0	0	0	0	0	0
d4b006891d5b1caba18ddeb0ce3abbc1	0	0	0	0	0	0	0	0	0	0	0	0	8	9	0	0	0	0	0	0	0	0	0	0	0	0	0	0	0	0	0	0	0	0	0	0	0	0	0	0	0	0	0	0	0	0	4	0	0
1f8ac598aeb7c94ac24e2b354fbe6c40	0	0	0	0	0	0	0	0	0	0	0	0	0	21	0	0	0	0	0	0	0	0	0	0	0	0	0	0	0	0	0	0	0	0	0	0	0	0	0	0	0	0	0	0	0	0	0	0	0
762384af649ca5230a6e6cc9ec9822e6	0	0	0	0	0	0	0	0	0	0	0	0	0	21	0	0	0	0	0	0	0	0	0	0	0	0	0	0	0	0	0	0	0	0	0	0	0	0	0	0	0	0	0	0	0	0	0	0	0
767c6295e241dbafc549f82ac0dc747e	0	0	0	0	0	0	0	0	0	0	0	0	0	0	21	0	0	0	0	0	0	0	0	0	0	0	0	0	0	0	0	0	0	0	0	0	0	0	0	0	0	0	0	0	0	0	0	0	0
ba4a0b7fa955633169d141722fa2376d	0	0	0	0	0	0	0	0	0	0	0	0	0	0	21	0	0	0	0	0	0	0	0	0	0	0	0	0	0	0	0	0	0	0	0	0	0	0	0	0	0	0	0	0	0	0	0	0	0
3f37d03327a4ba219f716cdd5b1baeb9	0	0	0	0	0	0	0	0	0	0	0	0	0	0	21	0	0	0	0	0	0	0	0	0	0	0	0	0	0	0	0	0	0	0	0	0	0	0	0	0	0	0	0	0	0	0	0	0	0
4740b98b7e1173f64e6bafb6cce750b0	0	0	0	0	0	0	0	0	0	0	0	0	0	0	21	0	0	0	0	0	0	0	0	0	0	0	0	0	0	0	0	0	0	0	0	0	0	0	0	0	0	0	0	0	0	0	0	0	0
c76e4a4918382d3f6fe1abe0191e9609	0	0	0	0	0	0	0	0	0	0	0	0	0	0	0	21	0	0	0	0	0	0	0	0	0	0	0	0	0	0	0	0	0	0	0	0	0	0	0	0	0	0	0	0	0	0	0	0	0
783373721bfe0c92ed788d5f3b4afd25	0	0	0	0	0	0	0	0	0	0	0	0	0	0	0	21	0	0	0	0	0	0	0	0	0	0	0	0	0	0	0	0	0	0	0	0	0	0	0	0	0	0	0	0	0	0	0	0	0
fb83167fd923e20f5c9922b6d419f483	0	0	0	0	0	0	0	0	0	0	0	0	0	0	0	21	0	0	0	0	0	0	0	0	0	0	0	0	0	0	0	0	0	0	0	0	0	0	0	0	0	0	0	0	0	0	0	0	0
6315b2ff52cca538b73dc53e58780650	0	0	0	0	0	0	0	0	0	0	0	0	0	0	0	0	21	0	0	0	0	0	0	0	0	0	0	0	0	0	0	0	0	0	0	0	0	0	0	0	0	0	0	0	0	0	0	0	0
87dfd1d58d2a0a52481f4811b1d4c187	0	0	0	0	0	0	0	0	0	0	0	0	0	0	0	0	19	0	0	0	0	0	0	0	0	0	0	0	0	0	0	0	0	0	0	0	0	0	0	0	0	0	0	0	0	0	0	0	0
2c91f3f822b9721420257a76c58a666a	0	0	0	0	0	0	0	0	0	0	0	0	0	0	0	0	0	21	0	0	0	0	0	0	0	0	0	0	0	0	0	0	0	0	0	0	0	0	0	0	0	0	0	0	0	0	0	0	0
3cfffa7f8334b9e1163947eb63ca3d13	0	0	0	0	0	0	0	0	0	0	0	0	0	0	0	0	0	0	21	0	0	0	0	0	0	0	0	0	0	0	0	0	0	0	0	0	0	0	0	0	0	0	0	0	0	0	0	0	0
a1293387d74c22d391299bb64c0bc98c	0	0	0	0	0	0	0	0	0	0	0	0	0	0	0	0	0	0	21	0	0	0	0	0	0	0	0	0	0	0	0	0	0	0	0	0	0	0	0	0	0	0	0	0	0	0	0	0	0
46e8a6631e2d4fe2da43cd2e4bc5bf33	0	0	0	0	0	0	0	0	0	0	0	0	0	0	0	0	0	0	21	0	0	0	0	0	0	0	0	0	0	0	0	0	0	0	0	0	0	0	0	0	0	0	0	0	0	0	0	0	0
d337d4f184e4df9431e4cda28ce2feb8	0	0	0	0	0	0	0	0	0	0	0	0	0	0	0	0	0	0	21	0	0	0	0	0	0	0	0	0	0	0	0	0	0	0	0	0	0	0	0	0	0	0	0	0	0	0	0	0	0
323411ffa385478b69a76a15d7590d68	0	0	0	0	0	0	0	0	0	0	0	0	0	0	0	0	0	0	0	21	0	0	0	0	0	0	0	0	0	0	0	0	0	0	0	0	0	0	0	0	0	0	0	0	0	0	0	0	0
15642d3a4f37543502875fe5fed0b5ab	0	0	0	0	0	0	0	0	0	0	0	0	0	0	0	0	0	0	0	21	0	0	0	0	0	0	0	0	0	0	0	0	0	0	0	0	0	0	0	0	0	0	0	0	0	0	0	0	0
c5cd90a97ab0cb77364985c34240fae6	0	0	0	0	0	0	0	0	0	0	0	0	0	0	0	0	0	0	0	21	0	0	0	0	0	0	0	0	0	0	0	0	0	0	0	0	0	0	0	0	0	0	0	0	0	0	0	0	0
1178508de7d8cd90ef472f2077c6f2b2	0	0	0	0	0	0	0	0	0	0	0	0	0	0	0	0	0	0	0	21	0	0	0	0	0	0	0	0	0	0	0	0	0	0	0	0	0	0	0	0	0	0	0	0	0	0	0	0	0
c09047ff1bc375301ce6fbc568da0fd6	0	0	0	0	0	0	0	0	0	0	0	0	0	0	0	0	0	0	0	0	0	0	0	0	0	0	0	0	0	0	0	0	0	0	0	0	0	0	0	0	0	0	0	0	0	0	0	0	0
568362d9892a3f4b5a87caf7df3c0b57	0	0	0	0	0	0	0	0	0	0	0	0	0	0	0	0	0	0	0	0	0	0	0	0	0	0	0	0	0	0	0	0	0	0	0	0	0	0	0	0	0	0	0	0	0	0	0	0	0
2cbc3a333fa055e92a733f5be68a19a8	0	0	0	0	0	0	0	0	0	0	0	0	0	0	0	0	0	0	0	0	0	0	0	0	0	0	0	0	0	0	0	0	0	0	0	0	0	0	0	0	0	0	0	0	0	0	0	0	0
decf35da92e5fc0c0afdb77cf4794b2b	0	0	0	0	0	0	0	0	0	0	0	0	0	0	0	0	0	0	0	0	0	0	0	0	0	0	0	0	0	0	0	0	0	0	0	0	0	0	0	0	0	0	0	0	0	0	0	0	0
769d125f8e35d539cbcc1e6351b67e35	0	0	0	0	0	0	0	0	0	0	0	0	0	0	0	0	0	0	0	0	0	0	0	0	0	0	0	0	0	0	0	0	0	0	0	0	0	0	0	0	0	0	0	0	0	0	0	0	0
9b41c4e40f41d61775b74c20adb5a63f	0	0	0	0	0	0	0	0	0	0	0	0	0	0	0	0	0	0	0	0	0	0	0	0	0	0	0	0	0	0	0	0	0	0	0	0	0	0	0	0	0	0	0	0	0	0	0	0	0
c7b17c5c93ef797447a5acf0177722d6	0	0	0	0	0	0	0	0	0	0	0	0	0	0	0	0	0	0	0	0	0	0	0	0	0	0	0	0	0	0	0	0	0	0	0	0	0	0	0	0	0	0	0	0	0	0	0	0	0
8dfe61f9574442055195682b5744c61b	0	0	0	0	0	0	0	0	0	0	0	0	0	0	0	0	0	0	0	0	0	0	0	0	0	0	0	0	0	0	0	0	0	0	0	0	0	0	0	0	0	0	0	0	0	0	0	0	0
785630669ede8533fb2403f47a01a7de	0	0	0	0	0	0	0	0	0	0	0	0	0	0	0	0	0	0	0	0	0	0	0	0	0	0	0	0	0	0	0	0	0	0	0	0	0	0	0	0	0	0	0	0	0	0	0	0	0
f37b65ac9c2cae1a4194bc10363341f1	0	0	0	0	0	0	0	0	0	0	0	0	0	0	0	0	0	0	0	0	0	0	0	0	0	0	0	0	0	0	0	0	0	0	0	0	0	0	0	0	0	0	0	0	0	0	0	0	0
216bb115113ead424cfefb39577ad75e	0	0	0	0	0	0	0	0	0	0	0	0	0	0	0	0	0	0	0	0	0	0	0	0	0	0	0	0	0	0	0	0	0	0	0	0	0	0	0	0	0	0	0	0	0	0	0	0	0
b5e6a527184173fab1ba09505f71ab00	0	0	0	0	0	0	0	0	0	0	0	0	0	0	0	0	0	0	0	0	0	0	0	0	0	0	0	0	0	0	0	0	0	0	0	0	0	0	0	0	0	0	0	0	0	0	0	0	0
6a32fc6dc7be026c50330eba92a1cdf0	0	0	0	0	0	0	0	0	0	0	0	20	0	0	0	0	0	0	0	0	0	0	0	0	0	0	0	0	0	0	0	0	0	0	0	0	0	0	0	0	0	0	0	0	0	0	0	0	0
d06efbddbc6bf72c347298737645e59f	0	0	0	0	0	0	0	0	0	0	0	0	18	0	0	0	0	0	0	0	0	0	0	0	0	0	0	0	0	0	0	0	0	0	0	0	0	0	0	0	0	0	0	0	0	0	0	0	0
f3a8d6d6b63640be68a2cb55f9e8b9c1	0	0	0	0	0	0	0	0	0	0	0	0	0	20	0	0	0	0	0	0	0	0	0	0	0	0	0	0	0	0	0	0	0	0	0	0	0	0	0	0	0	0	0	0	0	0	0	0	0
87a4db62d64ee04fbf1ff6f9a1648a3e	0	0	0	0	0	0	0	0	0	0	0	0	0	17	0	0	0	0	0	0	0	0	0	0	0	0	0	0	0	0	0	0	0	0	0	0	0	0	0	0	0	0	0	0	0	0	0	0	0
f8d915af660e2d47853025e8400f0349	0	0	0	0	0	0	0	0	0	0	0	0	0	0	20	0	0	0	0	0	0	0	0	0	0	0	0	0	0	0	0	0	0	0	0	0	0	0	0	0	0	0	0	0	0	0	0	0	0
9ec7788638965a1de772b31e3d37174c	0	0	0	0	0	0	0	0	0	0	0	0	0	0	20	0	0	0	0	0	0	0	0	0	0	0	0	0	0	0	0	0	0	0	0	0	0	0	0	0	0	0	0	0	0	0	0	0	0
e1b990647fa7e4efcec3c999011dd918	0	0	0	0	0	0	0	0	0	0	0	0	0	0	10	0	0	0	0	0	0	0	0	0	0	0	0	2	0	0	0	0	0	0	0	0	0	0	0	0	0	0	0	0	0	0	0	0	0
2432b6be95a49f713b93853c75d4c081	0	0	0	0	0	0	0	0	0	0	0	0	0	0	0	20	0	0	0	0	0	0	0	0	0	0	0	0	0	0	0	0	0	0	0	0	0	0	0	0	0	0	0	0	0	0	0	0	0
f3eb235688d3b7e4e926baf0825312a8	0	0	0	0	0	0	0	0	0	0	0	0	0	0	0	20	0	0	0	0	0	0	0	0	0	0	0	0	0	0	0	0	0	0	0	0	0	0	0	0	0	0	0	0	0	0	0	0	0
3737e00ce6d358d22a7a6947b10fe294	0	0	0	0	0	0	0	0	0	0	0	0	0	0	0	20	0	0	0	0	0	0	0	0	0	0	0	0	0	0	0	0	0	0	0	0	0	0	0	0	0	0	0	0	0	0	0	0	0
a17c9763cd65e6cb1a583fe78b40bd42	0	0	0	0	0	0	0	0	0	0	0	0	0	0	0	20	0	0	0	0	0	0	0	0	0	0	0	0	0	0	0	0	0	0	0	0	0	0	0	0	0	0	0	0	0	0	0	0	0
b4ab7a488f370de74ba25e43b21eed7a	0	0	0	0	0	0	0	0	0	0	0	0	0	0	0	12	0	8	0	0	0	0	0	0	0	0	0	0	0	0	0	0	0	0	0	0	0	0	0	0	0	0	0	0	0	0	0	0	0
4807f75298124c7c94045b9781f377f9	0	0	0	0	0	0	0	0	0	0	0	0	0	0	0	0	20	0	0	0	0	0	0	0	0	0	0	0	0	0	0	0	0	0	0	0	0	0	0	0	0	0	0	0	0	0	0	0	0
8eb5b0196594f5f068eb9862e2100a0b	0	0	0	0	0	0	0	0	0	0	0	0	0	0	0	0	0	20	0	0	0	0	0	0	0	0	0	0	0	0	0	0	0	0	0	0	0	0	0	0	0	0	0	0	0	0	0	0	0
3967c574646aebca9399ee1107faadb6	0	0	0	0	0	0	0	0	0	0	0	0	0	0	0	0	0	20	0	0	0	0	0	0	0	0	0	0	0	0	0	0	0	0	0	0	0	0	0	0	0	0	0	0	0	0	0	0	0
e3d309f5f92860bfb6e521aba6c81965	0	0	0	0	0	0	0	0	0	0	0	0	0	0	0	0	0	20	0	0	0	0	0	0	0	0	0	0	0	0	0	0	0	0	0	0	0	0	0	0	0	0	0	0	0	0	0	0	0
c1f2af9b4a92223c4fafc865dacbed19	0	0	0	0	0	0	0	0	0	0	0	0	0	0	0	0	0	12	0	0	0	0	0	0	0	0	0	0	0	0	0	0	0	0	0	0	0	0	0	0	0	0	0	0	0	0	0	0	0
d25ace8457afe90efd85a3f1988d7526	0	0	0	0	0	0	0	0	0	0	0	0	0	0	0	0	0	0	20	0	0	0	0	0	0	0	0	0	0	0	0	0	0	0	0	0	0	0	0	0	0	0	0	0	0	0	0	0	0
1861607c78075ccb2bebf24b44d3b7a3	0	0	0	0	0	0	0	0	0	0	0	0	0	0	0	0	0	0	20	0	0	0	0	0	0	0	0	0	0	0	0	0	0	0	0	0	0	0	0	0	0	0	0	0	0	0	0	0	0
bc8e117e919febe51ec2b3e8f8158050	0	0	0	0	0	0	0	0	0	0	0	0	0	0	0	0	0	0	20	0	0	0	0	0	0	0	0	0	0	0	0	0	0	0	0	0	0	0	0	0	0	0	0	0	0	0	0	0	0
5dd530fb8bc52efea4916a607601933e	0	0	0	0	0	0	0	0	0	0	0	0	0	0	0	0	0	0	20	0	0	0	0	0	0	0	0	0	0	0	0	0	0	0	0	0	0	0	0	0	0	0	0	0	0	0	0	0	0
bad94dbd867a4358b7ed70408e4aec04	0	0	0	0	0	0	0	0	0	0	0	0	0	0	0	0	0	0	20	0	0	0	0	0	0	0	0	0	0	0	0	0	0	0	0	0	0	0	0	0	0	0	0	0	0	0	0	0	0
0a6457d640e22aeeea2c3330f20de3e2	0	0	0	0	0	0	0	0	0	0	0	0	0	0	0	0	0	0	20	0	0	0	0	0	0	0	0	0	0	0	0	0	0	0	0	0	0	0	0	0	0	0	0	0	0	0	0	0	0
219bc9def1f422e094ba72be749da807	0	0	0	0	0	0	0	0	0	0	0	0	0	0	0	0	0	0	20	0	0	0	0	0	0	0	0	0	0	0	0	0	0	0	0	0	0	0	0	0	0	0	0	0	0	0	0	0	0
cf944a2b4773b895040b456724a8342e	0	0	0	0	0	0	0	0	0	0	0	0	0	0	0	0	0	0	20	0	0	0	0	0	0	0	0	0	0	0	0	0	0	0	0	0	0	0	0	0	0	0	0	0	0	0	0	0	0
f760c05285e2e36e109a7e9ee6825b30	0	0	0	0	0	0	0	0	0	0	0	0	0	0	0	0	0	0	0	20	0	0	0	0	0	0	0	0	0	0	0	0	0	0	0	0	0	0	0	0	0	0	0	0	0	0	0	0	0
322bde363f71a6671d1121be4951b642	0	0	0	0	0	0	0	0	0	0	0	0	0	0	0	0	0	0	0	20	0	0	0	0	0	0	0	0	0	0	0	0	0	0	0	0	0	0	0	0	0	0	0	0	0	0	0	0	0
d9fc0f73b48539c57c7367df39bea132	0	0	0	0	0	0	0	0	0	0	0	0	0	0	0	0	0	0	0	20	0	0	0	0	0	0	0	0	0	0	0	0	0	0	0	0	0	0	0	0	0	0	0	0	0	0	0	0	0
6fbca07253caee2b57e40c9918d0dc97	0	0	0	0	0	0	0	0	0	0	0	0	0	0	0	0	0	0	0	20	0	0	0	0	0	0	0	0	0	0	0	0	0	0	0	0	0	0	0	0	0	0	0	0	0	0	0	0	0
88ff1de054658c2013c467b181b01dae	0	0	0	0	0	0	0	0	0	0	0	0	0	0	0	0	0	0	0	0	6	0	0	0	0	0	0	0	0	0	0	0	0	0	0	0	0	0	0	0	0	0	0	0	0	0	0	0	0
000c7a341b7d7990dd68bcecc1dcb951	0	0	0	0	0	0	0	0	0	0	0	0	0	0	0	0	0	0	0	0	0	0	0	0	0	0	0	0	0	0	0	0	0	0	0	0	0	0	0	0	0	0	0	0	7	0	0	0	0
c7c2af4ab88668071f5678cd43835c8c	0	0	0	0	0	0	0	0	0	0	0	0	0	0	0	0	0	0	0	0	0	0	0	0	0	0	0	0	0	0	0	0	0	0	0	0	0	0	0	0	0	0	0	0	0	0	20	0	0
b9dce00178571e69a766fe8874227703	0	0	0	0	0	0	0	0	0	0	0	0	0	0	0	0	0	0	0	0	0	0	0	0	0	0	0	0	0	0	0	0	0	0	0	0	0	0	0	0	0	0	0	0	0	0	20	0	0
a79a6c7543d8e847d99754876c21f20b	0	0	0	0	0	0	0	0	0	0	0	0	0	0	0	0	0	0	0	0	0	0	0	0	0	0	0	0	0	0	0	0	0	0	0	0	0	0	0	0	0	0	0	0	0	0	0	0	0
c9171a37e0d1f377754ea9a8fa58b20c	0	0	0	0	0	0	0	0	0	0	0	0	0	0	0	0	0	0	0	0	0	0	0	0	0	0	0	0	0	0	0	0	0	0	0	0	0	0	0	0	0	0	0	0	0	0	0	0	0
14b01bff9d25e4c549514572ab954d42	0	0	0	0	0	0	0	0	0	0	0	0	0	0	0	0	0	0	0	0	0	0	0	0	0	0	0	0	0	0	0	0	0	0	0	0	0	0	0	0	0	0	0	0	0	0	0	0	0
daac4a3f4e53492510d70e3d1143f203	0	0	0	0	0	0	0	0	0	0	0	0	0	0	0	0	0	0	0	0	0	0	0	0	0	0	0	0	0	0	0	0	0	0	0	0	0	0	0	0	0	0	0	0	0	0	0	0	0
f4aa9611f52f22abcec5f4d7da5abb66	0	0	0	0	0	0	0	0	0	0	0	0	0	0	0	0	0	0	0	0	0	0	0	0	0	0	0	0	0	0	0	0	0	0	0	0	0	0	0	0	0	0	0	0	0	0	0	0	0
358ff6f79915f406fae01ae4dbb827dd	0	0	0	0	0	0	0	0	0	0	0	0	0	0	0	0	0	0	0	0	0	0	0	0	0	0	0	0	0	0	0	0	0	0	0	0	0	0	0	0	0	0	0	0	0	0	0	0	0
d8b957e6cdd301cc33b569f69ea4fc29	0	0	0	0	0	0	0	0	0	0	0	0	0	0	0	0	0	0	0	0	0	0	0	0	0	0	0	0	0	0	0	0	0	0	0	0	0	0	0	0	0	0	0	0	0	0	0	0	0
fdc43e7a19852941562ec512f06f7e73	0	0	0	0	0	0	0	0	0	0	0	0	0	0	0	0	0	0	0	0	0	0	0	0	0	0	0	0	0	0	0	0	0	0	0	0	0	0	0	0	0	0	0	0	0	0	0	0	0
ce21dd034c7c1f20348148cef8821619	0	0	0	0	0	0	0	0	0	0	0	0	0	0	0	0	0	0	0	0	0	0	0	0	0	0	0	0	0	0	0	0	0	0	0	0	0	0	0	0	0	0	0	0	0	0	0	0	0
caa40ce782431b8ff9e77c0626eceed3	0	0	0	0	0	0	0	0	0	0	0	0	0	0	0	0	0	0	0	0	0	0	0	0	0	0	0	0	0	0	0	0	0	0	0	0	0	0	0	0	0	0	0	0	0	0	0	0	0
e648bc893c1a2c7d84833d4f6b98aa55	0	0	0	0	0	0	0	0	0	0	0	0	0	0	0	0	0	0	0	0	0	0	0	0	0	0	0	0	0	0	0	0	0	0	0	0	0	0	0	0	0	0	0	0	0	0	0	0	0
8126a53cab26d3b84d5d9b9a585295d8	0	0	0	0	0	0	0	0	0	0	0	0	0	0	0	0	0	0	0	0	0	0	0	0	0	0	0	0	0	0	0	0	0	0	0	0	0	0	0	0	0	0	0	0	0	0	0	0	0
55d0853225bc355b7e18a3bc24a2266e	0	0	0	0	0	0	0	0	0	0	19	0	0	0	0	0	0	0	0	0	0	0	0	0	0	0	0	0	0	0	0	0	0	0	0	0	0	0	0	0	0	0	0	0	0	0	0	0	0
9b38c007a598ad5943600f61cd819089	0	0	0	0	0	0	0	0	0	0	15	0	0	0	0	0	0	0	0	0	0	0	0	0	0	0	0	0	0	0	0	0	0	0	0	0	0	0	0	0	0	0	0	0	0	0	0	0	0
42504939ac45487d19e924c21de00f84	0	0	0	0	0	0	0	0	0	0	0	19	0	0	0	0	0	0	0	0	0	0	0	0	0	0	0	0	0	0	0	0	0	0	0	0	0	0	0	0	0	0	0	0	0	0	0	0	0
bc86581f44e2b7ed16be4077b60623e3	0	0	0	0	0	0	0	0	0	0	0	19	0	0	0	0	0	0	0	0	0	0	0	0	0	0	0	0	0	0	0	0	0	0	0	0	0	0	0	0	0	0	0	0	0	0	0	0	0
7a99daa3278fbffb91f3641b0cda8e57	0	0	0	0	0	0	0	0	0	0	0	19	0	0	0	0	0	0	0	0	0	0	0	0	0	0	0	0	0	0	0	0	0	0	0	0	0	0	0	0	0	0	0	0	0	0	0	0	0
3fc80bab5e00117fbb37ada3264a5d53	0	0	0	0	0	0	0	0	0	0	0	19	0	0	0	0	0	0	0	0	0	0	0	0	0	0	0	0	0	0	0	0	0	0	0	0	0	0	0	0	0	0	0	0	0	0	0	0	0
6e67b96a2435821f00485cd913997c49	0	0	0	0	0	0	0	0	0	0	0	0	19	0	0	0	0	0	0	0	0	0	0	0	0	0	0	0	0	0	0	0	0	0	0	0	0	0	0	0	0	0	0	0	0	0	0	0	0
0bb96c403f2397ab7ed23420c4618f65	0	0	0	0	0	0	0	0	0	0	0	0	19	0	0	0	0	0	0	0	0	0	0	0	0	0	0	0	0	0	0	0	0	0	0	0	0	0	0	0	0	0	0	0	0	0	0	0	0
a31ece64f8ec73196112419ff8836a12	0	0	0	0	0	0	0	0	0	0	0	0	19	0	0	0	0	0	0	0	0	0	0	0	0	0	0	0	0	0	0	0	0	0	0	0	0	0	0	0	0	0	0	0	0	0	0	0	0
66328f7145a1087aa79ef3ad61c1b2d5	0	0	0	0	0	0	0	0	0	0	0	0	19	0	0	0	0	0	0	0	0	0	0	0	0	0	0	0	0	0	0	0	0	0	0	0	0	0	0	0	0	0	0	0	0	0	0	0	0
ac5192680a727bfd513182a56cc7a4ff	0	0	0	0	0	0	0	0	0	0	0	0	19	0	0	0	0	0	0	0	0	0	0	0	0	0	0	0	0	0	0	0	0	0	0	0	0	0	0	0	0	0	0	0	0	0	0	0	0
58ac13265d9cb70b8a0756e565625f24	0	0	0	0	0	0	0	0	0	0	0	0	6	0	0	0	0	0	0	0	0	0	0	0	0	0	0	0	0	0	0	0	0	0	0	0	0	0	0	0	0	0	0	0	0	0	0	0	0
fb364b3b12a0d41a54f5f9af084dc421	0	0	0	0	0	0	0	0	0	0	0	0	0	19	0	0	0	0	0	0	0	0	0	0	0	0	0	0	0	0	0	0	0	0	0	0	0	0	0	0	0	0	0	0	0	0	0	0	0
4390ea836a92cd3a533213e76751171c	0	0	0	0	0	0	0	0	0	0	0	0	0	0	19	0	0	0	0	0	0	0	0	0	0	0	0	0	0	0	0	0	0	0	0	0	0	0	0	0	0	0	0	0	0	0	0	0	0
42b2714a63b5fdc1434baf6629dbf428	0	0	0	0	0	0	0	0	0	0	0	0	0	0	19	0	0	0	0	0	0	0	0	0	0	0	0	0	0	0	0	0	0	0	0	0	0	0	0	0	0	0	0	0	0	0	0	0	0
e6b680767b3d80b50fa51bfe5e7e312a	0	0	0	0	0	0	0	0	0	0	0	0	0	0	19	0	0	0	0	0	0	0	0	0	0	0	0	0	0	0	0	0	0	0	0	0	0	0	0	0	0	0	0	0	0	0	0	0	0
4f3a56974079b5b6377f04029ff4dd9b	0	0	0	0	0	0	0	0	0	0	0	0	0	0	0	19	0	0	0	0	0	0	0	0	0	0	0	0	0	0	0	0	0	0	0	0	0	0	0	0	0	0	0	0	0	0	0	0	0
461ed96af654299b5d7c0b84d5336cdb	0	0	0	0	0	0	0	0	0	0	0	0	0	0	0	9	0	0	10	0	0	0	0	0	0	0	0	0	0	0	0	0	0	0	0	0	0	0	0	0	0	0	0	0	0	0	0	0	0
afbf9daccba4719cdaa820b1b401f78e	0	0	0	0	0	0	0	0	0	0	0	0	0	0	0	0	19	0	0	0	0	0	0	0	0	0	0	0	0	0	0	0	0	0	0	0	0	0	0	0	0	0	0	0	0	0	0	0	0
8dcf7c16f507be120587326f77c196f2	0	0	0	0	0	0	0	0	0	0	0	0	0	0	0	0	4	0	0	0	0	0	0	0	0	0	0	0	0	0	0	0	0	0	0	0	0	0	0	0	0	0	0	0	0	0	0	0	0
6c0d192c07d0caf3404be7f0b6211bf0	0	0	0	0	0	0	0	0	0	0	0	0	0	0	0	0	0	19	0	0	0	0	0	0	0	0	0	0	0	0	0	0	0	0	0	0	0	0	0	0	0	0	0	0	0	0	0	0	0
72e5e819e04a7fdad0d58c04f8929f36	0	0	0	0	0	0	0	0	0	0	0	0	0	0	0	0	0	19	0	0	0	0	0	0	0	0	0	0	0	0	0	0	0	0	0	0	0	0	0	0	0	0	0	0	0	0	0	0	0
8a6b781ba99cbdf26a5a4b32910c8d72	0	0	0	0	0	0	0	0	0	0	0	0	0	0	0	0	0	12	0	0	0	0	0	0	0	0	0	0	0	0	0	0	0	0	0	0	0	0	0	0	0	0	0	0	0	0	0	0	0
765bebd1c2e17aefa12cdca2100b5fa0	0	0	0	0	0	0	0	0	0	0	0	0	0	0	0	0	0	3	0	0	0	0	0	0	0	0	0	0	0	0	0	0	0	0	0	0	0	0	0	0	0	0	0	3	0	0	11	0	0
161a88e935cdff1c554008b89d009e05	0	0	0	0	0	0	0	0	0	0	0	0	0	0	0	0	0	0	19	0	0	0	0	0	0	0	0	0	0	0	0	0	0	0	0	0	0	0	0	0	0	0	0	0	0	0	0	0	0
6b81bb61cc004f7796c16c59b7aa7dca	0	0	0	0	0	0	0	0	0	0	0	0	0	0	0	0	0	0	19	0	0	0	0	0	0	0	0	0	0	0	0	0	0	0	0	0	0	0	0	0	0	0	0	0	0	0	0	0	0
4bcc94ae0a11f4facd88f0c2175411d5	0	0	0	0	0	0	0	0	0	0	0	0	0	0	0	0	0	0	19	0	0	0	0	0	0	0	0	0	0	0	0	0	0	0	0	0	0	0	0	0	0	0	0	0	0	0	0	0	0
045eb2c04c6a9f2dc7085593f63ee1d8	0	0	0	0	0	0	0	0	0	0	0	0	0	0	0	0	0	0	19	0	0	0	0	0	0	0	0	0	0	0	0	0	0	0	0	0	0	0	0	0	0	0	0	0	0	0	0	0	0
31097616141b53c4ed85abc96c9ac686	0	0	0	0	0	0	0	0	0	0	0	0	0	0	0	0	0	0	19	0	0	0	0	0	0	0	0	0	0	0	0	0	0	0	0	0	0	0	0	0	0	0	0	0	0	0	0	0	0
271befdddc7f500b286ebd165e9392f0	0	0	0	0	0	0	0	0	0	0	0	0	0	0	0	0	0	0	19	0	0	0	0	0	0	0	0	0	0	0	0	0	0	0	0	0	0	0	0	0	0	0	0	0	0	0	0	0	0
485527da124af355e7edbf56f76c57c0	0	0	0	0	0	0	0	0	0	0	0	0	0	0	0	0	0	0	17	0	0	0	0	0	0	0	0	0	0	0	0	0	0	0	0	0	0	0	0	0	0	0	2	0	0	0	0	0	0
bb5b696aabe07c8a9a110da192737be0	0	0	0	0	0	0	0	0	0	0	0	0	0	0	0	0	0	0	0	19	0	0	0	0	0	0	0	0	0	0	0	0	0	0	0	0	0	0	0	0	0	0	0	0	0	0	0	0	0
63965e3e355f1d09d6d40bc48ab5a198	0	0	0	0	0	0	0	0	0	0	0	0	0	0	0	0	0	0	0	19	0	0	0	0	0	0	0	0	0	0	0	0	0	0	0	0	0	0	0	0	0	0	0	0	0	0	0	0	0
14df906fe3674636ddc0862d418da822	0	0	0	0	0	0	0	0	0	0	0	0	0	0	0	0	0	0	0	19	0	0	0	0	0	0	0	0	0	0	0	0	0	0	0	0	0	0	0	0	0	0	0	0	0	0	0	0	0
2e5605bd907fc4b6a7e57b6608dbab81	0	0	0	0	0	0	0	0	0	0	0	0	0	0	0	0	0	0	0	19	0	0	0	0	0	0	0	0	0	0	0	0	0	0	0	0	0	0	0	0	0	0	0	0	0	0	0	0	0
c8ab8caffdb2e6d71e2004b618f0a1b9	0	0	0	0	0	0	0	0	0	0	0	0	0	0	0	0	0	0	0	19	0	0	0	0	0	0	0	0	0	0	0	0	0	0	0	0	0	0	0	0	0	0	0	0	0	0	0	0	0
618690c98af1ed1d01c8f3f2f7e89c84	0	0	0	0	0	0	0	0	0	0	0	0	0	0	0	0	0	0	0	19	0	0	0	0	0	0	0	0	0	0	0	0	0	0	0	0	0	0	0	0	0	0	0	0	0	0	0	0	0
d5a2846f715880c73a94b6e898c85ee4	0	0	0	0	0	0	0	0	0	0	0	0	0	0	0	0	0	0	0	0	0	0	0	0	0	0	0	0	0	0	0	0	0	0	0	0	0	0	0	0	0	0	0	0	0	0	0	0	0
bc5da8d4f926f0ca6c49e8291be12bf4	0	0	0	0	0	0	0	0	0	0	0	0	0	0	0	0	0	0	0	0	0	0	0	0	0	0	0	0	0	0	0	0	0	0	0	0	0	0	0	0	0	0	0	0	0	0	0	0	0
0d72831accd69930ea4e1cf53bf890f8	0	0	0	0	0	0	0	0	0	0	0	0	0	0	0	0	0	0	0	0	0	0	0	0	0	0	0	0	0	0	0	0	0	0	0	0	0	0	0	0	0	0	0	0	0	0	0	0	0
760a58f6544e5f2a22f0b13c4857971d	0	0	0	0	0	0	0	0	0	0	0	0	0	0	0	0	0	0	0	0	0	0	0	0	0	0	0	0	0	0	0	0	0	0	0	0	0	0	0	0	0	0	0	0	0	0	0	0	0
289f093e020e79e4faebc4c426a66644	0	0	0	0	0	0	0	0	0	0	0	0	0	0	0	0	0	0	0	0	0	0	0	0	0	0	0	0	0	0	0	0	0	0	0	0	0	0	0	0	0	0	0	0	0	0	0	0	0
246e5b345c18957b2ce3471f86359dcd	0	0	0	0	0	0	0	0	0	0	0	0	0	0	0	0	0	0	0	0	0	0	0	0	0	0	0	0	0	0	0	0	0	0	0	0	0	0	0	0	0	0	0	0	0	0	0	0	0
82f313328fc37bdefc32301494b59686	0	0	0	0	0	0	0	0	0	0	0	0	0	0	0	0	0	0	0	0	0	0	0	0	0	0	0	0	0	0	0	0	0	0	0	0	0	0	0	0	0	0	0	0	0	0	0	0	0
87380b3e36899bbcf94dddf595661ee1	0	0	0	0	0	0	0	0	0	0	0	0	0	0	0	0	0	0	0	0	0	0	0	0	0	0	0	0	0	0	0	0	0	0	0	0	0	0	0	0	0	0	0	0	0	0	0	0	0
df05c07804862ff4fa99ce718ef385d4	0	0	0	0	0	0	0	0	0	0	0	0	0	0	0	0	0	0	0	0	0	0	0	0	0	0	0	0	0	0	0	0	0	0	0	0	0	0	0	0	0	0	0	0	0	0	0	0	0
c04d786a80ff1ad435baa3b448e6b715	0	0	0	0	0	0	0	0	0	0	0	0	0	0	0	0	0	0	0	0	0	0	0	0	0	0	0	0	0	0	0	0	0	0	0	0	0	0	0	0	0	0	0	0	0	0	0	0	0
4ee99969d7e13d9ed5f28db3ac7f5d29	0	0	0	0	0	0	0	0	0	0	0	0	0	0	0	0	0	0	0	0	0	0	0	0	0	0	0	0	0	0	0	0	0	0	0	0	0	0	0	0	0	0	0	0	0	0	0	0	0
69baf9dc7e67c04520f057df986b3631	0	0	0	0	0	0	0	0	0	0	0	0	0	0	0	0	0	0	0	0	0	0	0	0	0	0	0	0	0	0	0	0	0	0	0	0	0	0	0	0	0	0	0	0	0	0	0	0	0
e086e241c4c84850c8fbc4263775f783	0	0	0	0	0	0	0	0	0	0	18	0	0	0	0	0	0	0	0	0	0	0	0	0	0	0	0	0	0	0	0	0	0	0	0	0	0	0	0	0	0	0	0	0	0	0	0	0	0
d3602759df63aab9ab6e4582d965c7e1	0	0	0	0	0	0	0	0	0	0	18	0	0	0	0	0	0	0	0	0	0	0	0	0	0	0	0	0	0	0	0	0	0	0	0	0	0	0	0	0	0	0	0	0	0	0	0	0	0
9e12695d2b4b7aae162bc3ba02df67d4	0	0	0	0	0	0	0	0	0	0	13	0	0	0	0	0	0	0	0	0	0	0	0	0	0	0	0	0	0	0	0	0	0	0	0	0	0	0	0	0	0	0	0	0	0	0	0	0	0
8a57963317f5cf0776748c784a8d486e	0	0	0	0	0	0	0	0	0	0	0	18	0	0	0	0	0	0	0	0	0	0	0	0	0	0	0	0	0	0	0	0	0	0	0	0	0	0	0	0	0	0	0	0	0	0	0	0	0
e6b53ca0cdf1fe4478482cea7ef46d09	0	0	0	0	0	0	0	0	0	0	0	18	0	0	0	0	0	0	0	0	0	0	0	0	0	0	0	0	0	0	0	0	0	0	0	0	0	0	0	0	0	0	0	0	0	0	0	0	0
50b1125f7caa78956af6ab1830a6e548	0	0	0	0	0	0	0	0	0	0	0	18	0	0	0	0	0	0	0	0	0	0	0	0	0	0	0	0	0	0	0	0	0	0	0	0	0	0	0	0	0	0	0	0	0	0	0	0	0
f196f9d8b7209b9c1b3c33de740c4e31	0	0	0	0	0	0	0	0	0	0	0	18	0	0	0	0	0	0	0	0	0	0	0	0	0	0	0	0	0	0	0	0	0	0	0	0	0	0	0	0	0	0	0	0	0	0	0	0	0
bb010ead2f0a329c6bd6811be7dec127	0	0	0	0	0	0	0	0	0	0	0	18	0	0	0	0	0	0	0	0	0	0	0	0	0	0	0	0	0	0	0	0	0	0	0	0	0	0	0	0	0	0	0	0	0	0	0	0	0
0f1d1cab0d986ed5c4fe720e36b0226e	0	0	0	0	0	0	0	0	0	0	0	18	0	0	0	0	0	0	0	0	0	0	0	0	0	0	0	0	0	0	0	0	0	0	0	0	0	0	0	0	0	0	0	0	0	0	0	0	0
1e671d4c68639915bd43e0bd37e65479	0	0	0	0	0	0	0	0	0	0	0	18	0	0	0	0	0	0	0	0	0	0	0	0	0	0	0	0	0	0	0	0	0	0	0	0	0	0	0	0	0	0	0	0	0	0	0	0	0
dfc4fac8df1e1626fa40cca4a35f19fd	0	0	0	0	0	0	0	0	0	0	0	0	18	0	0	0	0	0	0	0	0	0	0	0	0	0	0	0	0	0	0	0	0	0	0	0	0	0	0	0	0	0	0	0	0	0	0	0	0
c0a4cc513aa691dae5aae1146413a15c	0	0	0	0	0	0	0	0	0	0	0	0	18	0	0	0	0	0	0	0	0	0	0	0	0	0	0	0	0	0	0	0	0	0	0	0	0	0	0	0	0	0	0	0	0	0	0	0	0
5ca3d5f17392351fd203a0d420745071	0	0	0	0	0	0	0	0	0	0	0	0	15	0	0	0	0	0	0	0	0	0	0	0	0	0	0	0	0	0	0	0	0	0	0	0	0	0	0	0	0	0	0	0	0	0	0	0	0
5f6571a227cd57a87f97248c8c77e0df	0	0	0	0	0	0	0	0	0	0	0	0	0	18	0	0	0	0	0	0	0	0	0	0	0	0	0	0	0	0	0	0	0	0	0	0	0	0	0	0	0	0	0	0	0	0	0	0	0
55eadb7f8699840486b706a2c9508f7c	0	0	0	0	0	0	0	0	0	0	0	0	0	18	0	0	0	0	0	0	0	0	0	0	0	0	0	0	0	0	0	0	0	0	0	0	0	0	0	0	0	0	0	0	0	0	0	0	0
7d8419c9e851e7ab390d28644cdeb8ab	0	0	0	0	0	0	0	0	0	0	0	0	0	0	18	0	0	0	0	0	0	0	0	0	0	0	0	0	0	0	0	0	0	0	0	0	0	0	0	0	0	0	0	0	0	0	0	0	0
6b81729f2e6ff259cc433b77ce7ce2e7	0	0	0	0	0	0	0	0	0	0	0	0	0	0	18	0	0	0	0	0	0	0	0	0	0	0	0	0	0	0	0	0	0	0	0	0	0	0	0	0	0	0	0	0	0	0	0	0	0
166d661417db158c3a86c6a4ea972c65	0	0	0	0	0	0	0	0	0	0	0	0	0	0	18	0	0	0	0	0	0	0	0	0	0	0	0	0	0	0	0	0	0	0	0	0	0	0	0	0	0	0	0	0	0	0	0	0	0
9f61cf67a9bb0cc9ef4dc1b08da3baa9	0	0	0	0	0	0	0	0	0	0	0	0	0	0	18	0	0	0	0	0	0	0	0	0	0	0	0	0	0	0	0	0	0	0	0	0	0	0	0	0	0	0	0	0	0	0	0	0	0
086f3645c378e38e48b863d5e84b7048	0	0	0	0	0	0	0	0	0	0	0	0	0	0	18	0	0	0	0	0	0	0	0	0	0	0	0	0	0	0	0	0	0	0	0	0	0	0	0	0	0	0	0	0	0	0	0	0	0
1f584224a91db9bc4da565951761b574	0	0	0	0	0	0	0	0	0	0	0	0	0	0	0	18	0	0	0	0	0	0	0	0	0	0	0	0	0	0	0	0	0	0	0	0	0	0	0	0	0	0	0	0	0	0	0	0	0
9515273623a0f78f4cfd5d62a2158e0f	0	0	0	0	0	0	0	0	0	0	0	0	0	0	0	18	0	0	0	0	0	0	0	0	0	0	0	0	0	0	0	0	0	0	0	0	0	0	0	0	0	0	0	0	0	0	0	0	0
9fc6e5f31e522d273ea74244e349e616	0	0	0	0	0	0	0	0	0	0	0	0	0	0	0	18	0	0	0	0	0	0	0	0	0	0	0	0	0	0	0	0	0	0	0	0	0	0	0	0	0	0	0	0	0	0	0	0	0
a533b64964526e281b6413f5f9139905	0	0	0	0	0	0	0	0	0	0	0	0	0	0	0	18	0	0	0	0	0	0	0	0	0	0	0	0	0	0	0	0	0	0	0	0	0	0	0	0	0	0	0	0	0	0	0	0	0
57fd1fbabf5efc73efdbbb4e6f55d218	0	0	0	0	0	0	0	0	0	0	0	0	0	0	0	18	0	0	0	0	0	0	0	0	0	0	0	0	0	0	0	0	0	0	0	0	0	0	0	0	0	0	0	0	0	0	0	0	0
dba4e98eaeee395188625c2b561fdbc4	0	0	0	0	0	0	0	0	0	0	0	0	0	0	0	18	0	0	0	0	0	0	0	0	0	0	0	0	0	0	0	0	0	0	0	0	0	0	0	0	0	0	0	0	0	0	0	0	0
6767071e9adaa45e8d26490f8c199fdf	0	0	0	0	0	0	0	0	0	0	0	0	0	0	0	12	0	0	0	0	0	0	0	0	0	0	0	0	0	0	0	0	0	0	0	0	0	0	0	0	0	0	0	0	0	0	0	0	0
2d087e843dbd9099197074e62d3affe9	0	0	0	0	0	0	0	0	0	0	0	0	0	0	0	0	18	0	0	0	0	0	0	0	0	0	0	0	0	0	0	0	0	0	0	0	0	0	0	0	0	0	0	0	0	0	0	0	0
92c267a0d9405b71ccc18ac68e231cf2	0	0	0	0	0	0	0	0	0	0	0	0	0	0	0	0	18	0	0	0	0	0	0	0	0	0	0	0	0	0	0	0	0	0	0	0	0	0	0	0	0	0	0	0	0	0	0	0	0
90eb8becd0f16479e481c05a3d6cad76	0	0	0	0	0	0	0	0	0	0	0	0	0	0	0	0	0	18	0	0	0	0	0	0	0	0	0	0	0	0	0	0	0	0	0	0	0	0	0	0	0	0	0	0	0	0	0	0	0
704884be9a0d3cbf3aeb629417c44d93	0	0	0	0	0	0	0	0	0	0	0	0	0	0	0	0	0	18	0	0	0	0	0	0	0	0	0	0	0	0	0	0	0	0	0	0	0	0	0	0	0	0	0	0	0	0	0	0	0
c2c81ff53a327c9d0deb08d777bd0f93	0	0	0	0	0	0	0	0	0	0	0	0	0	0	0	0	0	18	0	0	0	0	0	0	0	0	0	0	0	0	0	0	0	0	0	0	0	0	0	0	0	0	0	0	0	0	0	0	0
c361cb9613146fd33c84c0ad330f91cc	0	0	0	0	0	0	0	0	0	0	0	0	0	0	0	0	0	0	18	0	0	0	0	0	0	0	0	0	0	0	0	0	0	0	0	0	0	0	0	0	0	0	0	0	0	0	0	0	0
3f5e7d3100332017c38fa5fe5f25c4c5	0	0	0	0	0	0	0	0	0	0	0	0	0	0	0	0	0	0	18	0	0	0	0	0	0	0	0	0	0	0	0	0	0	0	0	0	0	0	0	0	0	0	0	0	0	0	0	0	0
03bd1e3063a057ce3f773c27cd66b8c7	0	0	0	0	0	0	0	0	0	0	0	0	0	0	0	0	0	0	0	18	0	0	0	0	0	0	0	0	0	0	0	0	0	0	0	0	0	0	0	0	0	0	0	0	0	0	0	0	0
b6beba2b2eae3de9ec5dfca5091da615	0	0	0	0	0	0	0	0	0	0	0	0	0	0	0	0	0	0	0	18	0	0	0	0	0	0	0	0	0	0	0	0	0	0	0	0	0	0	0	0	0	0	0	0	0	0	0	0	0
253ddbb627e8be882726ab86de7e287f	0	0	0	0	0	0	0	0	0	0	0	0	0	0	0	0	0	0	0	18	0	0	0	0	0	0	0	0	0	0	0	0	0	0	0	0	0	0	0	0	0	0	0	0	0	0	0	0	0
bdeecba22a9cc39bc1ec0cd75d2a14bb	0	0	0	0	0	0	0	0	0	0	0	0	0	0	0	0	0	0	0	18	0	0	0	0	0	0	0	0	0	0	0	0	0	0	0	0	0	0	0	0	0	0	0	0	0	0	0	0	0
fff0660b9418c4d6edc6316cfe506137	0	0	0	0	0	0	0	0	0	0	0	0	0	0	0	0	0	0	0	0	0	0	0	0	0	0	0	0	0	0	0	0	0	3	0	0	0	0	0	0	0	0	0	0	0	0	0	0	0
3cb16d05eaf9c8061036c64f412efda5	0	0	0	0	0	0	0	0	0	0	0	0	0	0	0	0	0	0	0	0	0	0	0	0	0	0	0	0	0	0	0	0	0	0	0	0	0	0	0	0	0	0	0	0	18	0	0	0	0
5274075a8ed1a108e1524ee11718a414	0	0	0	0	0	0	0	0	0	0	0	0	0	0	0	0	0	0	0	0	0	0	0	0	0	0	0	0	0	0	0	0	0	0	0	0	0	0	0	0	0	0	0	0	0	0	0	0	0
2897cd892ede01cb7808f6ba6cdbbabe	0	0	0	0	0	0	0	0	0	0	0	0	0	0	0	0	0	0	0	0	0	0	0	0	0	0	0	0	0	0	0	0	0	0	0	0	0	0	0	0	0	0	0	0	0	0	0	0	0
e38c9b19de902050172725469f911709	0	0	0	0	0	0	0	0	0	0	0	0	0	0	0	0	0	0	0	0	0	0	0	0	0	0	0	0	0	0	0	0	0	0	0	0	0	0	0	0	0	0	0	0	0	0	0	0	0
155f3683dc71f7646298c796e4c87552	0	0	0	0	0	0	0	0	0	0	0	0	0	0	0	0	0	0	0	0	0	0	0	0	0	0	0	0	0	0	0	0	0	0	0	0	0	0	0	0	0	0	0	0	0	0	0	0	0
0fddf9f3485f040bd6ff15aca3fd8bf6	0	0	0	0	0	0	0	0	0	0	0	0	0	0	0	0	0	0	0	0	0	0	0	0	0	0	0	0	0	0	0	0	0	0	0	0	0	0	0	0	0	0	0	0	0	0	0	0	0
433b23c251bb326f1417f3a79be126fd	0	0	0	0	0	0	0	0	0	0	0	0	0	0	0	0	0	0	0	0	0	0	0	0	0	0	0	0	0	0	0	0	0	0	0	0	0	0	0	0	0	0	0	0	0	0	0	0	0
612a11d312fb7cccbbf887bcdc69f506	0	0	0	0	0	0	0	0	0	0	0	0	0	0	0	0	0	0	0	0	0	0	0	0	0	0	0	0	0	0	0	0	0	0	0	0	0	0	0	0	0	0	0	0	0	0	0	0	0
991c9d335d6fec72354f30f420dc1b05	0	0	0	0	0	0	0	0	0	0	0	0	0	0	0	0	0	0	0	0	0	0	0	0	0	0	0	0	0	0	0	0	0	0	0	0	0	0	0	0	0	0	0	0	0	0	0	0	0
af3a71ebcd77e488c14674fdc255663e	0	0	0	0	0	0	0	0	0	0	0	0	0	0	0	0	0	0	0	0	0	0	0	0	0	0	0	0	0	0	0	0	0	0	0	0	0	0	0	0	0	0	0	0	0	0	0	0	0
1114548503dc56d0fc3f32ff04cfe618	0	0	0	0	0	0	0	0	0	0	0	0	0	0	0	0	0	0	0	0	0	0	0	0	0	0	0	0	0	0	0	0	0	0	0	0	0	0	0	0	0	0	0	0	0	0	0	0	0
2d896136de1e1ae403c56fd7a0ddaa2c	0	0	0	0	0	0	0	0	0	0	0	0	0	0	0	0	0	0	0	0	0	0	0	0	0	0	0	0	0	0	0	0	0	0	0	0	0	0	0	0	0	0	0	0	0	0	0	0	0
cebff41f7597a05f43b38a8ca53cfca7	0	0	0	0	0	0	0	0	0	0	0	0	0	0	0	0	0	0	0	0	0	0	0	0	0	0	0	0	0	0	0	0	0	0	0	0	0	0	0	0	0	0	0	0	0	0	0	0	0
768a143ef170de83229b86fef012035e	0	0	0	0	0	0	0	0	0	0	0	0	0	0	0	0	0	0	0	0	0	0	0	0	0	0	0	0	0	0	0	0	0	0	0	0	0	0	0	0	0	0	0	0	0	0	0	0	0
4434f4d06056d34fd61444f08d3391e8	0	0	0	0	0	0	0	0	0	0	0	0	0	0	0	0	0	0	0	0	0	0	0	0	0	0	0	0	0	0	0	0	0	0	0	0	0	0	0	0	0	0	0	0	0	0	0	0	0
842563a3ee378e47c284120e2c0c8b76	0	0	0	0	0	0	0	0	0	0	0	0	0	0	0	0	0	0	0	0	0	0	0	0	0	0	0	0	0	0	0	0	0	0	0	0	0	0	0	0	0	0	0	0	0	0	0	0	0
e36528f37ef239731efa7cc61e43e593	0	0	0	0	0	0	0	0	0	0	17	0	0	0	0	0	0	0	0	0	0	0	0	0	0	0	0	0	0	0	0	0	0	0	0	0	0	0	0	0	0	0	0	0	0	0	0	0	0
15642062f584958e8f69ed89f6d05df5	0	0	0	0	0	0	0	0	0	0	17	0	0	0	0	0	0	0	0	0	0	0	0	0	0	0	0	0	0	0	0	0	0	0	0	0	0	0	0	0	0	0	0	0	0	0	0	0	0
2feccba939b3a1682fc6c79a783452d9	0	0	0	0	0	0	0	0	0	0	17	0	0	0	0	0	0	0	0	0	0	0	0	0	0	0	0	0	0	0	0	0	0	0	0	0	0	0	0	0	0	0	0	0	0	0	0	0	0
01d58c972bfbc9a891c9ca19805f9903	0	0	0	0	0	0	0	0	0	0	0	17	0	0	0	0	0	0	0	0	0	0	0	0	0	0	0	0	0	0	0	0	0	0	0	0	0	0	0	0	0	0	0	0	0	0	0	0	0
154c74d7b05d5fcb94a7639c7ea11a25	0	0	0	0	0	0	0	0	0	0	0	17	0	0	0	0	0	0	0	0	0	0	0	0	0	0	0	0	0	0	0	0	0	0	0	0	0	0	0	0	0	0	0	0	0	0	0	0	0
a614d48c34805f358e5cb6baaca629ff	0	0	0	0	0	0	0	0	0	0	0	17	0	0	0	0	0	0	0	0	0	0	0	0	0	0	0	0	0	0	0	0	0	0	0	0	0	0	0	0	0	0	0	0	0	0	0	0	0
2f984cfd3052bf76c78fb17bccb3b0a6	0	0	0	0	0	0	0	0	0	0	0	17	0	0	0	0	0	0	0	0	0	0	0	0	0	0	0	0	0	0	0	0	0	0	0	0	0	0	0	0	0	0	0	0	0	0	0	0	0
3f9abb1ef11c07ff1391959ddb0deb33	0	0	0	0	0	0	0	0	0	0	0	11	0	0	0	0	0	0	0	0	0	0	4	0	0	0	0	0	0	0	0	0	0	0	0	0	0	0	0	0	0	0	0	0	0	0	0	0	0
8112d50e75b6ebfebb4826917b1eb291	0	0	0	0	0	0	0	0	0	0	0	8	0	0	0	0	0	0	0	0	0	0	0	0	0	0	0	0	0	0	0	0	0	0	0	0	0	0	0	0	0	0	0	0	0	0	0	0	0
b03b246859ca0b80e086189faf3c1535	0	0	0	0	0	0	0	0	0	0	0	4	0	0	0	0	0	0	0	10	0	0	0	0	0	0	0	0	0	0	0	0	0	0	0	0	0	0	0	0	0	0	0	0	0	0	0	0	0
2b7862f96b0b3239ebedcd0760eb9c7d	0	0	0	0	0	0	0	0	0	0	0	0	17	0	0	0	0	0	0	0	0	0	0	0	0	0	0	0	0	0	0	0	0	0	0	0	0	0	0	0	0	0	0	0	0	0	0	0	0
dda551d8db1ca44394b5c8c021c49b93	0	0	0	0	0	0	0	0	0	0	0	0	17	0	0	0	0	0	0	0	0	0	0	0	0	0	0	0	0	0	0	0	0	0	0	0	0	0	0	0	0	0	0	0	0	0	0	0	0
eeaaaa163e90475f457a4ffe52c66ab3	0	0	0	0	0	0	0	0	0	0	0	0	17	0	0	0	0	0	0	0	0	0	0	0	0	0	0	0	0	0	0	0	0	0	0	0	0	0	0	0	0	0	0	0	0	0	0	0	0
157e8882deb89d54eaa1c4b090754a9d	0	0	0	0	0	0	0	0	0	0	0	0	4	13	0	0	0	0	0	0	0	0	0	0	0	0	0	0	0	0	0	0	0	0	0	0	0	0	0	0	0	0	0	0	0	0	0	0	0
9745f38fba6dee536b50c9a13a23990c	0	0	0	0	0	0	0	0	0	0	0	0	0	17	0	0	0	0	0	0	0	0	0	0	0	0	0	0	0	0	0	0	0	0	0	0	0	0	0	0	0	0	0	0	0	0	0	0	0
9dc7dce3e5ba5bec893b5c92e166faf3	0	0	0	0	0	0	0	0	0	0	0	0	0	17	0	0	0	0	0	0	0	0	0	0	0	0	0	0	0	0	0	0	0	0	0	0	0	0	0	0	0	0	0	0	0	0	0	0	0
6488a799b0b5995a22bc8948a083aba7	0	0	0	0	0	0	0	0	0	0	0	0	0	17	0	0	0	0	0	0	0	0	0	0	0	0	0	0	0	0	0	0	0	0	0	0	0	0	0	0	0	0	0	0	0	0	0	0	0
210083a38528252244d43b6abc0c96ad	0	0	0	0	0	0	0	0	0	0	0	0	0	17	0	0	0	0	0	0	0	0	0	0	0	0	0	0	0	0	0	0	0	0	0	0	0	0	0	0	0	0	0	0	0	0	0	0	0
68347a11ee4c3e4ea8f2cc4f5538c10e	0	0	0	0	0	0	0	0	0	0	0	0	0	0	17	0	0	0	0	0	0	0	0	0	0	0	0	0	0	0	0	0	0	0	0	0	0	0	0	0	0	0	0	0	0	0	0	0	0
48a82ce5a483033890439ccdc75ba8b4	0	0	0	0	0	0	0	0	0	0	0	0	0	0	17	0	0	0	0	0	0	0	0	0	0	0	0	0	0	0	0	0	0	0	0	0	0	0	0	0	0	0	0	0	0	0	0	0	0
1d2fa8db686e0a25b87211fbf500c634	0	0	0	0	0	0	0	0	0	0	0	0	0	0	17	0	0	0	0	0	0	0	0	0	0	0	0	0	0	0	0	0	0	0	0	0	0	0	0	0	0	0	0	0	0	0	0	0	0
7df3e1bffde01fc9933da3d61069debc	0	0	0	0	0	0	0	0	0	0	0	0	0	0	17	0	0	0	0	0	0	0	0	0	0	0	0	0	0	0	0	0	0	0	0	0	0	0	0	0	0	0	0	0	0	0	0	0	0
5a2fa8e6f147ccd8f7ae0acfbca1c513	0	0	0	0	0	0	0	0	0	0	0	0	0	0	17	0	0	0	0	0	0	0	0	0	0	0	0	0	0	0	0	0	0	0	0	0	0	0	0	0	0	0	0	0	0	0	0	0	0
5cc904944a9f64e393eaf685bf92c118	0	0	0	0	0	0	0	0	0	0	0	0	0	0	12	0	0	0	0	0	0	0	0	0	0	0	0	0	0	0	0	0	0	0	0	0	0	0	0	0	0	0	0	0	0	0	0	0	0
60060936bd23463e0a8870d4cba545ad	0	0	0	0	0	0	0	0	0	0	0	0	0	0	0	17	0	0	0	0	0	0	0	0	0	0	0	0	0	0	0	0	0	0	0	0	0	0	0	0	0	0	0	0	0	0	0	0	0
66d19b8a8b6b70dacc298c2f134ffa81	0	0	0	0	0	0	0	0	0	0	0	0	0	0	0	17	0	0	0	0	0	0	0	0	0	0	0	0	0	0	0	0	0	0	0	0	0	0	0	0	0	0	0	0	0	0	0	0	0
3b9d76c56a857308d3f8aba05cddbaa4	0	0	0	0	0	0	0	0	0	0	0	0	0	0	0	10	0	0	0	0	0	0	0	0	0	0	0	0	0	0	0	0	0	0	0	0	0	0	0	0	0	0	0	0	3	0	0	0	0
3aaa0bd26137a05ae58d4297fc36b0d2	0	0	0	0	0	0	0	0	0	0	0	0	0	0	0	0	17	0	0	0	0	0	0	0	0	0	0	0	0	0	0	0	0	0	0	0	0	0	0	0	0	0	0	0	0	0	0	0	0
6318eca1aa6f59422695e83c69a329de	0	0	0	0	0	0	0	0	0	0	0	0	0	0	0	0	0	17	0	0	0	0	0	0	0	0	0	0	0	0	0	0	0	0	0	0	0	0	0	0	0	0	0	0	0	0	0	0	0
305203cbd1043f1f83b396107c1a7332	0	0	0	0	0	0	0	0	0	0	0	0	0	0	0	0	0	17	0	0	0	0	0	0	0	0	0	0	0	0	0	0	0	0	0	0	0	0	0	0	0	0	0	0	0	0	0	0	0
592c9d9b8d1be3c801c41e91a354dabd	0	0	0	0	0	0	0	0	0	0	0	0	0	0	0	0	0	0	17	0	0	0	0	0	0	0	0	0	0	0	0	0	0	0	0	0	0	0	0	0	0	0	0	0	0	0	0	0	0
7483e7c00b5137d9b0b2f0c11c4b27a2	0	0	0	0	0	0	0	0	0	0	0	0	0	0	0	0	0	0	17	0	0	0	0	0	0	0	0	0	0	0	0	0	0	0	0	0	0	0	0	0	0	0	0	0	0	0	0	0	0
451e92e13c6ec7959213a5643bbf2196	0	0	0	0	0	0	0	0	0	0	0	0	0	0	0	0	0	0	17	0	0	0	0	0	0	0	0	0	0	0	0	0	0	0	0	0	0	0	0	0	0	0	0	0	0	0	0	0	0
88cc2af26c18a45078c3ba7a0f75bc59	0	0	0	0	0	0	0	0	0	0	0	0	0	0	0	0	0	0	0	17	0	0	0	0	0	0	0	0	0	0	0	0	0	0	0	0	0	0	0	0	0	0	0	0	0	0	0	0	0
62139e4bb60b428a0c95d71d59f08fde	0	0	0	0	0	0	0	0	0	0	0	0	0	0	0	0	0	0	0	17	0	0	0	0	0	0	0	0	0	0	0	0	0	0	0	0	0	0	0	0	0	0	0	0	0	0	0	0	0
295fc8fc7df819ea1c224dccc5ebbb03	0	0	0	0	0	0	0	0	0	0	0	0	0	0	0	0	0	0	0	17	0	0	0	0	0	0	0	0	0	0	0	0	0	0	0	0	0	0	0	0	0	0	0	0	0	0	0	0	0
d94cda89a56d134d64ce54a25bf34d90	0	0	0	0	0	0	0	0	0	0	0	0	0	0	0	0	0	0	0	0	17	0	0	0	0	0	0	0	0	0	0	0	0	0	0	0	0	0	0	0	0	0	0	0	0	0	0	0	0
b91897eb101ffcf694a71bd3505b4b03	0	0	0	0	0	0	0	0	0	0	0	0	0	0	0	0	0	0	0	0	0	0	0	9	0	0	0	0	0	0	0	0	0	0	0	0	0	0	0	0	0	0	0	0	0	0	0	0	0
35f4355aee2f2b8db901ae6cc7c3aa70	0	0	0	0	0	0	0	0	0	0	0	0	0	0	0	0	0	0	0	0	0	0	0	0	2	0	0	0	0	0	0	0	0	0	0	0	0	0	0	0	0	0	0	0	0	0	0	0	0
789ba92dd25b4ad89a4a7899274cebbf	0	0	0	0	0	0	0	0	0	0	0	0	0	0	0	0	0	0	0	0	0	0	0	0	0	0	0	0	0	0	0	0	0	0	17	0	0	0	0	0	0	0	0	0	0	0	0	0	0
3b7d8e4414a78c4c76a99fa934bca26e	0	0	0	0	0	0	0	0	0	0	0	0	0	0	0	0	0	0	0	0	0	0	0	0	0	0	0	0	0	0	0	0	0	0	0	0	0	0	0	0	3	0	0	0	0	0	0	0	0
3de2f61e7c833c31e89da3d2fe80eb15	0	0	0	0	0	0	0	0	0	0	0	0	0	0	0	0	0	0	0	0	0	0	0	0	0	0	0	0	0	0	0	0	0	0	0	0	0	0	0	0	0	0	0	17	0	0	0	0	0
cb1ae6843a76f9a0ca5109064a0a0825	0	0	0	0	0	0	0	0	0	0	0	0	0	0	0	0	0	0	0	0	0	0	0	0	0	0	0	0	0	0	0	0	0	0	0	0	0	0	0	0	0	0	0	17	0	0	0	0	0
0692c140d4cd6f1a06e04e015ee78111	0	0	0	0	0	0	0	0	0	0	0	0	0	0	0	0	0	0	0	0	0	0	0	0	0	0	0	0	0	0	0	0	0	0	0	0	0	0	0	0	0	0	0	0	0	0	17	0	0
61dad1afd3638100355fa2f5edbbe16c	0	0	0	0	0	0	0	0	0	0	0	0	0	0	0	0	0	0	0	0	0	0	0	0	0	0	0	0	0	0	0	0	0	0	0	0	0	0	0	0	0	0	0	0	0	0	0	0	0
d955d9d0a1c6babdd4cf1a6469c5f820	0	0	0	0	0	0	0	0	0	0	0	0	0	0	0	0	0	0	0	0	0	0	0	0	0	0	0	0	0	0	0	0	0	0	0	0	0	0	0	0	0	0	0	0	0	0	0	0	0
659ca9b319ebeba81bac8870a7cbb895	0	0	0	0	0	0	0	0	0	0	0	0	0	0	0	0	0	0	0	0	0	0	0	0	0	0	0	0	0	0	0	0	0	0	0	0	0	0	0	0	0	0	0	0	0	0	0	0	0
765c313c526f0b5440ea002b3adc9fba	0	0	0	0	0	0	0	0	0	0	0	0	0	0	0	0	0	0	0	0	0	0	0	0	0	0	0	0	0	0	0	0	0	0	0	0	0	0	0	0	0	0	0	0	0	0	0	0	0
fddccc242295ddd168a0374d215b1946	0	0	0	0	0	0	0	0	0	0	0	0	0	0	0	0	0	0	0	0	0	0	0	0	0	0	0	0	0	0	0	0	0	0	0	0	0	0	0	0	0	0	0	0	0	0	0	0	0
0307076e5e0b040f83a9462e37751f19	0	0	0	0	0	0	0	0	0	0	0	0	0	0	0	0	0	0	0	0	0	0	0	0	0	0	0	0	0	0	0	0	0	0	0	0	0	0	0	0	0	0	0	0	0	0	0	0	0
e6fba7f982786743ae8e90354f74448b	0	0	0	0	0	0	0	0	0	0	0	0	0	0	0	0	0	0	0	0	0	0	0	0	0	0	0	0	0	0	0	0	0	0	0	0	0	0	0	0	0	0	0	0	0	0	0	0	0
df779e2d31fcd37a1549f94058d4a9cc	0	0	0	0	0	0	0	0	0	0	0	0	0	0	0	0	0	0	0	0	0	0	0	0	0	0	0	0	0	0	0	0	0	0	0	0	0	0	0	0	0	0	0	0	0	0	0	0	0
0dc792a9ad517a49bbfc70c709efacf1	0	0	0	0	0	0	0	0	0	0	0	0	0	0	0	0	0	0	0	0	0	0	0	0	0	0	0	0	0	0	0	0	0	0	0	0	0	0	0	0	0	0	0	0	0	0	0	0	0
871e29bd438c8f1639183b9e50166dd3	0	0	0	0	0	0	0	0	0	0	0	0	0	0	0	0	0	0	0	0	0	0	0	0	0	0	0	0	0	0	0	0	0	0	0	0	0	0	0	0	0	0	0	0	0	0	0	0	0
de2ee81ec3c219d3bf8d714ddf4fbce1	0	0	0	0	0	0	0	0	0	0	0	0	0	0	0	0	0	0	0	0	0	0	0	0	0	0	0	0	0	0	0	0	0	0	0	0	0	0	0	0	0	0	0	0	0	0	0	0	0
57ddaa51fc8250858c5a9a4b9c6143ef	0	0	0	0	0	0	0	0	0	0	0	0	0	0	0	0	0	0	0	0	0	0	0	0	0	0	0	0	0	0	0	0	0	0	0	0	0	0	0	0	0	0	0	0	0	0	0	0	0
cee1bcb732e3052dcd7ea4922ec8453a	0	0	0	0	0	0	0	0	0	0	0	0	0	0	0	0	0	0	0	0	0	0	0	0	0	0	0	0	0	0	0	0	0	0	0	0	0	0	0	0	0	0	0	0	0	0	0	0	0
021b6cb7adf8cdd37bbfa0a033fd4577	0	0	0	0	0	0	0	0	0	0	0	0	0	0	0	0	0	0	0	0	0	0	0	0	0	0	0	0	0	0	0	0	0	0	0	0	0	0	0	0	0	0	0	0	0	0	0	0	0
47a018c2572e4d52e09dd1dc0e5cc336	0	0	0	0	0	0	0	0	0	0	0	0	0	0	0	0	0	0	0	0	0	0	0	0	0	0	0	0	0	0	0	0	0	0	0	0	0	0	0	0	0	0	0	0	0	0	0	0	0
b323d4fb4345b9c5609abfc7624dfc6f	0	0	0	0	0	0	0	0	0	0	0	0	0	0	0	0	0	0	0	0	0	0	0	0	0	0	0	0	0	0	0	0	0	0	0	0	0	0	0	0	0	0	0	0	0	0	0	0	0
4ecf1fcd3dcc4966d767c78ee4f80b27	0	0	0	0	0	0	0	0	0	0	0	0	0	0	0	0	0	0	0	0	0	0	0	0	0	0	0	0	0	0	0	0	0	0	0	0	0	0	0	0	0	0	0	0	0	0	0	0	0
1a503d29c704be4347c84000972ae146	0	0	0	0	0	0	0	0	0	0	0	0	0	0	0	0	0	0	0	0	0	0	0	0	0	0	0	0	0	0	0	0	0	0	0	0	0	0	0	0	0	0	0	0	0	0	0	0	0
0c76ca5bc1f14a9374c442b3bd9f021f	0	0	0	0	0	0	0	0	0	0	0	0	0	0	0	0	0	0	0	0	0	0	0	0	0	0	0	0	0	0	0	0	0	0	0	0	0	0	0	0	0	0	0	0	0	0	0	0	0
d54df26687105c3233a6fd30c4ee54ae	0	0	0	0	0	0	0	0	0	0	0	0	0	0	0	0	0	0	0	0	0	0	0	0	0	0	0	0	0	0	0	0	0	0	0	0	0	0	0	0	0	0	0	0	0	0	0	0	0
8741aea284e4723a3ffee8d6a3cc980d	0	0	0	0	0	0	0	0	0	0	0	0	0	0	0	0	0	0	0	0	0	0	0	0	0	0	0	0	0	0	0	0	0	0	0	0	0	0	0	0	0	0	0	0	0	0	0	0	0
7c6065bfc1099f55f3224384261d4c9e	0	0	0	0	0	0	0	0	0	0	0	0	0	0	0	0	0	0	0	0	0	0	0	0	0	0	0	0	0	0	0	0	0	0	0	0	0	0	0	0	0	0	0	0	0	0	0	0	0
621b2f7958126be190a11925c1e46ce4	0	0	0	0	0	0	0	0	0	0	0	0	0	0	0	0	0	0	0	0	0	0	0	0	0	0	0	0	0	0	0	0	0	0	0	0	0	0	0	0	0	0	0	0	0	0	0	0	0
2b383e5916a388d9ca656fe1e4587a5c	0	0	0	0	0	0	0	0	0	0	16	0	0	0	0	0	0	0	0	0	0	0	0	0	0	0	0	0	0	0	0	0	0	0	0	0	0	0	0	0	0	0	0	0	0	0	0	0	0
9efbb7824c9553186de7db732b753660	0	0	0	0	0	0	0	0	0	0	0	16	0	0	0	0	0	0	0	0	0	0	0	0	0	0	0	0	0	0	0	0	0	0	0	0	0	0	0	0	0	0	0	0	0	0	0	0	0
49953201af3c4793c70f8bb9d57d3ae8	0	0	0	0	0	0	0	0	0	0	0	16	0	0	0	0	0	0	0	0	0	0	0	0	0	0	0	0	0	0	0	0	0	0	0	0	0	0	0	0	0	0	0	0	0	0	0	0	0
5c30c0d8617e9288caa6340503bd92af	0	0	0	0	0	0	0	0	0	0	0	16	0	0	0	0	0	0	0	0	0	0	0	0	0	0	0	0	0	0	0	0	0	0	0	0	0	0	0	0	0	0	0	0	0	0	0	0	0
17c8d5bd7e9f0902b591e42e7bb7a198	0	0	0	0	0	0	0	0	0	0	0	16	0	0	0	0	0	0	0	0	0	0	0	0	0	0	0	0	0	0	0	0	0	0	0	0	0	0	0	0	0	0	0	0	0	0	0	0	0
5b55df4b2d623baccb951d71d68e2922	0	0	0	0	0	0	0	0	0	0	0	16	0	0	0	0	0	0	0	0	0	0	0	0	0	0	0	0	0	0	0	0	0	0	0	0	0	0	0	0	0	0	0	0	0	0	0	0	0
526f946adae83229d54e7145a10c9630	0	0	0	0	0	0	0	0	0	0	0	12	4	0	0	0	0	0	0	0	0	0	0	0	0	0	0	0	0	0	0	0	0	0	0	0	0	0	0	0	0	0	0	0	0	0	0	0	0
6672ddef43708fc1f7fe0f8e2ae02e15	0	0	0	0	0	0	0	0	0	0	0	0	16	0	0	0	0	0	0	0	0	0	0	0	0	0	0	0	0	0	0	0	0	0	0	0	0	0	0	0	0	0	0	0	0	0	0	0	0
c6c6be2f887985a1a7dd85d86b11e6b2	0	0	0	0	0	0	0	0	0	0	0	0	16	0	0	0	0	0	0	0	0	0	0	0	0	0	0	0	0	0	0	0	0	0	0	0	0	0	0	0	0	0	0	0	0	0	0	0	0
25593a70c7422e66d19ffbcc073233eb	0	0	0	0	0	0	0	0	0	0	0	0	10	0	0	0	0	0	0	0	6	0	0	0	0	0	0	0	0	0	0	0	0	0	0	0	0	0	0	0	0	0	0	0	0	0	0	0	0
6b250749d66170bd80b16f90e7cb4d78	0	0	0	0	0	0	0	0	0	0	0	0	0	16	0	0	0	0	0	0	0	0	0	0	0	0	0	0	0	0	0	0	0	0	0	0	0	0	0	0	0	0	0	0	0	0	0	0	0
189b8ae22f4c1c901c7eae50835e66af	0	0	0	0	0	0	0	0	0	0	0	0	0	16	0	0	0	0	0	0	0	0	0	0	0	0	0	0	0	0	0	0	0	0	0	0	0	0	0	0	0	0	0	0	0	0	0	0	0
090c25525abbb856fbc616638d004f8f	0	0	0	0	0	0	0	0	0	0	0	0	0	16	0	0	0	0	0	0	0	0	0	0	0	0	0	0	0	0	0	0	0	0	0	0	0	0	0	0	0	0	0	0	0	0	0	0	0
811a4837560f6460c517cadde7da69d4	0	0	0	0	0	0	0	0	0	0	0	0	0	16	0	0	0	0	0	0	0	0	0	0	0	0	0	0	0	0	0	0	0	0	0	0	0	0	0	0	0	0	0	0	0	0	0	0	0
ff82f274c14274c64ca50808fec4404e	0	0	0	0	0	0	0	0	0	0	0	0	0	16	0	0	0	0	0	0	0	0	0	0	0	0	0	0	0	0	0	0	0	0	0	0	0	0	0	0	0	0	0	0	0	0	0	0	0
c6b89c195eb32ed3f74f8e27fb2db848	0	0	0	0	0	0	0	0	0	0	0	0	0	16	0	0	0	0	0	0	0	0	0	0	0	0	0	0	0	0	0	0	0	0	0	0	0	0	0	0	0	0	0	0	0	0	0	0	0
da49230cef7698b59e7de13bbd8d5b4e	0	0	0	0	0	0	0	0	0	0	0	0	0	0	16	0	0	0	0	0	0	0	0	0	0	0	0	0	0	0	0	0	0	0	0	0	0	0	0	0	0	0	0	0	0	0	0	0	0
dc3cbbcbd9a5a69757eab3cd2d246343	0	0	0	0	0	0	0	0	0	0	0	0	0	0	16	0	0	0	0	0	0	0	0	0	0	0	0	0	0	0	0	0	0	0	0	0	0	0	0	0	0	0	0	0	0	0	0	0	0
8c0e4e4695b4e3e30d2402f4e4d8f3a3	0	0	0	0	0	0	0	0	0	0	0	0	0	0	16	0	0	0	0	0	0	0	0	0	0	0	0	0	0	0	0	0	0	0	0	0	0	0	0	0	0	0	0	0	0	0	0	0	0
f26bb95989a97a83c0601483ce5fd65d	0	0	0	0	0	0	0	0	0	0	0	0	0	0	4	0	0	0	0	0	0	0	0	0	0	0	0	0	0	0	0	0	0	0	0	0	0	0	0	0	0	0	0	0	0	0	7	0	0
25ffd589a40f1d2266b68bf8498af3c4	0	0	0	0	0	0	0	0	0	0	0	0	0	0	0	16	0	0	0	0	0	0	0	0	0	0	0	0	0	0	0	0	0	0	0	0	0	0	0	0	0	0	0	0	0	0	0	0	0
2fb18cccd1fa14132c564e157b4180d8	0	0	0	0	0	0	0	0	0	0	0	0	0	0	0	16	0	0	0	0	0	0	0	0	0	0	0	0	0	0	0	0	0	0	0	0	0	0	0	0	0	0	0	0	0	0	0	0	0
182a49d42b144a94209203fc72d536eb	0	0	0	0	0	0	0	0	0	0	0	0	0	0	0	16	0	0	0	0	0	0	0	0	0	0	0	0	0	0	0	0	0	0	0	0	0	0	0	0	0	0	0	0	0	0	0	0	0
800699b48159826ca458ad74ab92af16	0	0	0	0	0	0	0	0	0	0	0	0	0	0	0	14	0	0	0	0	0	0	0	0	0	0	0	0	0	0	0	0	0	0	0	0	0	0	0	0	0	0	0	0	0	0	0	0	0
c9f834a16f72b89e97be9c0782f7d0fa	0	0	0	0	0	0	0	0	0	0	0	0	0	0	0	0	16	0	0	0	0	0	0	0	0	0	0	0	0	0	0	0	0	0	0	0	0	0	0	0	0	0	0	0	0	0	0	0	0
4769c2d989b0f267bf42b8070f1a5964	0	0	0	0	0	0	0	0	0	0	0	0	0	0	0	0	0	16	0	0	0	0	0	0	0	0	0	0	0	0	0	0	0	0	0	0	0	0	0	0	0	0	0	0	0	0	0	0	0
66974b7fdb174fe3a8883c5f9c6e7fd7	0	0	0	0	0	0	0	0	0	0	0	0	0	0	0	0	0	16	0	0	0	0	0	0	0	0	0	0	0	0	0	0	0	0	0	0	0	0	0	0	0	0	0	0	0	0	0	0	0
66b1821ad53e0366766da617474681eb	0	0	0	0	0	0	0	0	0	0	0	0	0	0	0	0	0	8	0	0	0	0	0	0	0	0	0	0	0	0	0	0	0	0	0	0	0	0	0	0	0	0	0	0	0	0	0	0	0
10726427d853d410c4f73fe8dbc24474	0	0	0	0	0	0	0	0	0	0	0	0	0	0	0	0	0	7	0	0	0	0	0	0	0	0	0	0	0	0	0	0	0	0	0	0	0	0	0	0	0	0	0	0	0	0	0	0	0
36a810b47bbaee90ce3aadbfd279558c	0	0	0	0	0	0	0	0	0	0	0	0	0	0	0	0	0	0	16	0	0	0	0	0	0	0	0	0	0	0	0	0	0	0	0	0	0	0	0	0	0	0	0	0	0	0	0	0	0
4378e319e6c043a0d194aef2f26ca16b	0	0	0	0	0	0	0	0	0	0	0	0	0	0	0	0	0	0	16	0	0	0	0	0	0	0	0	0	0	0	0	0	0	0	0	0	0	0	0	0	0	0	0	0	0	0	0	0	0
afb481328253b4912fc9239efddc9870	0	0	0	0	0	0	0	0	0	0	0	0	0	0	0	0	0	0	16	0	0	0	0	0	0	0	0	0	0	0	0	0	0	0	0	0	0	0	0	0	0	0	0	0	0	0	0	0	0
af5019c238035532ba5c6005d24a55a1	0	0	0	0	0	0	0	0	0	0	0	0	0	0	0	0	0	0	16	0	0	0	0	0	0	0	0	0	0	0	0	0	0	0	0	0	0	0	0	0	0	0	0	0	0	0	0	0	0
7c9c0f56da713a3b4023a78ab4c48617	0	0	0	0	0	0	0	0	0	0	0	0	0	0	0	0	0	0	16	0	0	0	0	0	0	0	0	0	0	0	0	0	0	0	0	0	0	0	0	0	0	0	0	0	0	0	0	0	0
4b4f6d285a59ba43028712e953c1d48d	0	0	0	0	0	0	0	0	0	0	0	0	0	0	0	0	0	0	16	0	0	0	0	0	0	0	0	0	0	0	0	0	0	0	0	0	0	0	0	0	0	0	0	0	0	0	0	0	0
c85363bbbfc5155038b032aa5179e11c	0	0	0	0	0	0	0	0	0	0	0	0	0	0	0	0	0	0	13	0	3	0	0	0	0	0	0	0	0	0	0	0	0	0	0	0	0	0	0	0	0	0	0	0	0	0	0	0	0
230d04e9dacb1bd90f0107ed88e362ff	0	0	0	0	0	0	0	0	0	0	0	0	0	0	0	0	0	0	12	0	0	0	0	0	0	0	0	0	0	0	0	0	0	0	0	0	0	0	0	0	0	0	0	0	0	0	0	0	0
c30b8ca47fd2a43d9c05db67c70d87f9	0	0	0	0	0	0	0	0	0	0	0	0	0	0	0	0	0	0	0	16	0	0	0	0	0	0	0	0	0	0	0	0	0	0	0	0	0	0	0	0	0	0	0	0	0	0	0	0	0
369c76e28a490a4868c16bc122a2d7b5	0	0	0	0	0	0	0	0	0	0	0	0	0	0	0	0	0	0	0	16	0	0	0	0	0	0	0	0	0	0	0	0	0	0	0	0	0	0	0	0	0	0	0	0	0	0	0	0	0
9824a82a5251d652676dfbe2499ab902	0	0	0	0	0	0	0	0	0	0	0	0	0	0	0	0	0	0	0	16	0	0	0	0	0	0	0	0	0	0	0	0	0	0	0	0	0	0	0	0	0	0	0	0	0	0	0	0	0
5b84a578c1391feff464ccf81bc41fbf	0	0	0	0	0	0	0	0	0	0	0	0	0	0	0	0	0	0	0	0	7	0	0	0	0	0	0	0	0	0	0	0	0	0	0	0	0	0	0	0	0	0	0	0	0	0	0	0	0
b776a3fc51c2b358516c3d0d6a329dd0	0	0	0	0	0	0	0	0	0	0	0	0	0	0	0	0	0	0	0	0	0	0	0	11	0	0	0	0	0	0	0	0	0	0	0	0	0	0	0	0	0	0	0	0	0	0	0	0	0
004b1895067b5b7fcf981107fb3f8d28	0	0	0	0	0	0	0	0	0	0	0	0	0	0	0	0	0	0	0	0	0	0	0	0	0	0	0	0	0	0	0	0	0	0	0	0	0	0	0	0	0	0	0	16	0	0	0	0	0
2ca4eb8307338d1bcc2ce42bbb4a3a1e	0	0	0	0	0	0	0	0	0	0	0	0	0	0	0	0	0	0	0	0	0	0	0	0	0	0	0	0	0	0	0	0	0	0	0	0	0	0	0	0	0	0	0	0	13	0	0	0	0
a5c464ef04e3e11c641ea0ff4bd085f0	0	0	0	0	0	0	0	0	0	0	0	0	0	0	0	0	0	0	0	0	0	0	0	0	0	0	0	0	0	0	0	0	0	0	0	0	0	0	0	0	0	0	0	0	0	0	16	0	0
33de6d0af35f55bcbd2c974935f2bbb5	0	0	0	0	0	0	0	0	0	0	0	0	0	0	0	0	0	0	0	0	0	0	0	0	0	0	0	0	0	0	0	0	0	0	0	0	0	0	0	0	0	0	0	0	0	0	12	0	0
920aab112d663fa4bcd24c66e23fcdbd	0	0	0	0	0	0	0	0	0	0	0	0	0	0	0	0	0	0	0	0	0	0	0	0	0	0	0	0	0	0	0	0	0	0	0	0	0	0	0	0	0	0	0	0	0	0	0	3	0
e2ec65b45ebca68af8b5d80e575d92bf	0	0	0	0	0	0	0	0	0	0	0	0	0	0	0	0	0	0	0	0	0	0	0	0	0	0	0	0	0	0	0	0	0	0	0	0	0	0	0	0	0	0	0	0	0	0	0	0	0
5e71c866a29574a2c41b607614f8f33a	0	0	0	0	0	0	0	0	0	0	0	0	0	0	0	0	0	0	0	0	0	0	0	0	0	0	0	0	0	0	0	0	0	0	0	0	0	0	0	0	0	0	0	0	0	0	0	0	0
abb5d3a7fd8808a824009e79e02c7d9d	0	0	0	0	0	0	0	0	0	0	0	0	0	0	0	0	0	0	0	0	0	0	0	0	0	0	0	0	0	0	0	0	0	0	0	0	0	0	0	0	0	0	0	0	0	0	0	0	0
c82f2bf677775f44beaab04f44629365	0	0	0	0	0	0	0	0	0	0	0	0	0	0	0	0	0	0	0	0	0	0	0	0	0	0	0	0	0	0	0	0	0	0	0	0	0	0	0	0	0	0	0	0	0	0	0	0	0
706a0c8d4966e67c0735ad39fbc856ff	0	0	0	0	0	0	0	0	0	0	0	0	0	0	0	0	0	0	0	0	0	0	0	0	0	0	0	0	0	0	0	0	0	0	0	0	0	0	0	0	0	0	0	0	0	0	0	0	0
48335253f8a99b32fd98afbe7236aa85	0	0	0	0	0	0	0	0	0	0	0	0	0	0	0	0	0	0	0	0	0	0	0	0	0	0	0	0	0	0	0	0	0	0	0	0	0	0	0	0	0	0	0	0	0	0	0	0	0
8d6070e14540954ab5608008c71fda9c	0	0	0	0	0	0	0	0	0	0	0	0	0	0	0	0	0	0	0	0	0	0	0	0	0	0	0	0	0	0	0	0	0	0	0	0	0	0	0	0	0	0	0	0	0	0	0	0	0
402504a8a26afc5c2310ddda939aa21a	0	0	0	0	0	0	0	0	0	0	0	0	0	0	0	0	0	0	0	0	0	0	0	0	0	0	0	0	0	0	0	0	0	0	0	0	0	0	0	0	0	0	0	0	0	0	0	0	0
ca15309e5764b571daf3ad630d79be58	0	0	0	0	0	0	0	0	0	0	0	0	0	0	0	0	0	0	0	0	0	0	0	0	0	0	0	0	0	0	0	0	0	0	0	0	0	0	0	0	0	0	0	0	0	0	0	0	0
12bc4de23057eaf99f33561e201f940a	0	0	0	0	0	0	0	0	0	0	0	0	0	0	0	0	0	0	0	0	0	0	0	0	0	0	0	0	0	0	0	0	0	0	0	0	0	0	0	0	0	0	0	0	0	0	0	0	0
c109af538f0089db278686bb878cf3f7	0	0	0	0	0	0	0	0	0	0	0	0	0	0	0	0	0	0	0	0	0	0	0	0	0	0	0	0	0	0	0	0	0	0	0	0	0	0	0	0	0	0	0	0	0	0	0	0	0
155fb3ce36a1807a8bbf281ec30f6320	0	0	0	0	0	0	0	0	0	0	0	0	0	0	0	0	0	0	0	0	0	0	0	0	0	0	0	0	0	0	0	0	0	0	0	0	0	0	0	0	0	0	0	0	0	0	0	0	0
d9864c1a4d6c80e11afc5ff89e880d73	0	0	0	0	0	0	0	0	0	0	0	0	0	0	0	0	0	0	0	0	0	0	0	0	0	0	0	0	0	0	0	0	0	0	0	0	0	0	0	0	0	0	0	0	0	0	0	0	0
7192cdf1810562cf143262b154d6ecf7	0	0	0	0	0	0	0	0	0	0	0	0	0	0	0	0	0	0	0	0	0	0	0	0	0	0	0	0	0	0	0	0	0	0	0	0	0	0	0	0	0	0	0	0	0	0	0	0	0
7a7ec1079cdd9251f27637ad4e57e9c5	0	0	0	0	0	0	0	0	0	0	0	0	0	0	0	0	0	0	0	0	0	0	0	0	0	0	0	0	0	0	0	0	0	0	0	0	0	0	0	0	0	0	0	0	0	0	0	0	0
eda058cbade7a496a8502e82a130d4c9	0	0	0	0	0	0	0	0	0	3	12	0	0	0	0	0	0	0	0	0	0	0	0	0	0	0	0	0	0	0	0	0	0	0	0	0	0	0	0	0	0	0	0	0	0	0	0	0	0
7d1c47b3170786291b668879d2fc2397	0	0	0	0	0	0	0	0	0	0	15	0	0	0	0	0	0	0	0	0	0	0	0	0	0	0	0	0	0	0	0	0	0	0	0	0	0	0	0	0	0	0	0	0	0	0	0	0	0
4f36ca9bd3dcaf415ec475e4527fcffa	0	0	0	0	0	0	0	0	0	0	15	0	0	0	0	0	0	0	0	0	0	0	0	0	0	0	0	0	0	0	0	0	0	0	0	0	0	0	0	0	0	0	0	0	0	0	0	0	0
138cd0dbeda01a1831fe056f1271d5e7	0	0	0	0	0	0	0	0	0	0	15	0	0	0	0	0	0	0	0	0	0	0	0	0	0	0	0	0	0	0	0	0	0	0	0	0	0	0	0	0	0	0	0	0	0	0	0	0	0
a966a29b42017025f8a3a88d1a02f3be	0	0	0	0	0	0	0	0	0	0	15	0	0	0	0	0	0	0	0	0	0	0	0	0	0	0	0	0	0	0	0	0	0	0	0	0	0	0	0	0	0	0	0	0	0	0	0	0	0
9ea0c073495ea07ce6625ca74a6056fc	0	0	0	0	0	0	0	0	0	0	15	0	0	0	0	0	0	0	0	0	0	0	0	0	0	0	0	0	0	0	0	0	0	0	0	0	0	0	0	0	0	0	0	0	0	0	0	0	0
97658b891337e9703c26333b38c6742b	0	0	0	0	0	0	0	0	0	0	15	0	0	0	0	0	0	0	0	0	0	0	0	0	0	0	0	0	0	0	0	0	0	0	0	0	0	0	0	0	0	0	0	0	0	0	0	0	0
0f348867de60bd5cc8dc725302ec83bf	0	0	0	0	0	0	0	0	0	0	15	0	0	0	0	0	0	0	0	0	0	0	0	0	0	0	0	0	0	0	0	0	0	0	0	0	0	0	0	0	0	0	0	0	0	0	0	0	0
27496df985c442d692e10f8761e0f21e	0	0	0	0	0	0	0	0	0	0	15	0	0	0	0	0	0	0	0	0	0	0	0	0	0	0	0	0	0	0	0	0	0	0	0	0	0	0	0	0	0	0	0	0	0	0	0	0	0
cf6f5eb1d60034f0952df87d8b77b8ad	0	0	0	0	0	0	0	0	0	0	15	0	0	0	0	0	0	0	0	0	0	0	0	0	0	0	0	0	0	0	0	0	0	0	0	0	0	0	0	0	0	0	0	0	0	0	0	0	0
127669d6c147aed77b2c72b977ebc7dc	0	0	0	0	0	0	0	0	0	0	0	15	0	0	0	0	0	0	0	0	0	0	0	0	0	0	0	0	0	0	0	0	0	0	0	0	0	0	0	0	0	0	0	0	0	0	0	0	0
b2d93b04b32e7a1e6935dd0f5d0c92de	0	0	0	0	0	0	0	0	0	0	0	15	0	0	0	0	0	0	0	0	0	0	0	0	0	0	0	0	0	0	0	0	0	0	0	0	0	0	0	0	0	0	0	0	0	0	0	0	0
833c2deff6e26503ada389b07115a2f2	0	0	0	0	0	0	0	0	0	0	0	15	0	0	0	0	0	0	0	0	0	0	0	0	0	0	0	0	0	0	0	0	0	0	0	0	0	0	0	0	0	0	0	0	0	0	0	0	0
59b88c15271eee028869e5c33fd543fc	0	0	0	0	0	0	0	0	0	0	0	0	15	0	0	0	0	0	0	0	0	0	0	0	0	0	0	0	0	0	0	0	0	0	0	0	0	0	0	0	0	0	0	0	0	0	0	0	0
f90aec0ac36a8b0281a2e93d85901862	0	0	0	0	0	0	0	0	0	0	0	0	0	15	0	0	0	0	0	0	0	0	0	0	0	0	0	0	0	0	0	0	0	0	0	0	0	0	0	0	0	0	0	0	0	0	0	0	0
388389a578cb9e862628edba112ee0df	0	0	0	0	0	0	0	0	0	0	0	0	0	15	0	0	0	0	0	0	0	0	0	0	0	0	0	0	0	0	0	0	0	0	0	0	0	0	0	0	0	0	0	0	0	0	0	0	0
29553cbeb698508158354885e31ea635	0	0	0	0	0	0	0	0	0	0	0	0	0	15	0	0	0	0	0	0	0	0	0	0	0	0	0	0	0	0	0	0	0	0	0	0	0	0	0	0	0	0	0	0	0	0	0	0	0
1256e93bbd972a117538105e8a7d6086	0	0	0	0	0	0	0	0	0	0	0	0	0	15	0	0	0	0	0	0	0	0	0	0	0	0	0	0	0	0	0	0	0	0	0	0	0	0	0	0	0	0	0	0	0	0	0	0	0
fd79679503c92b928a07a1b95cb1f95e	0	0	0	0	0	0	0	0	0	0	0	0	0	15	0	0	0	0	0	0	0	0	0	0	0	0	0	0	0	0	0	0	0	0	0	0	0	0	0	0	0	0	0	0	0	0	0	0	0
dba0481f086f3908aaa7b15a102a97a9	0	0	0	0	0	0	0	0	0	0	0	0	0	15	0	0	0	0	0	0	0	0	0	0	0	0	0	0	0	0	0	0	0	0	0	0	0	0	0	0	0	0	0	0	0	0	0	0	0
531eec3ab1c9f263a9a26f57b1a775c4	0	0	0	0	0	0	0	0	0	0	0	0	0	8	0	0	0	0	7	0	0	0	0	0	0	0	0	0	0	0	0	0	0	0	0	0	0	0	0	0	0	0	0	0	0	0	0	0	0
e9b8b6678ec38cfa94c85237b9461614	0	0	0	0	0	0	0	0	0	0	0	0	0	6	0	0	9	0	0	0	0	0	0	0	0	0	0	0	0	0	0	0	0	0	0	0	0	0	0	0	0	0	0	0	0	0	0	0	0
2c8541b203c168b67550a3c1e1c08e05	0	0	0	0	0	0	0	0	0	0	0	0	0	0	15	0	0	0	0	0	0	0	0	0	0	0	0	0	0	0	0	0	0	0	0	0	0	0	0	0	0	0	0	0	0	0	0	0	0
a3c52209c2cb8894a34eded37aed2e32	0	0	0	0	0	0	0	0	0	0	0	0	0	0	15	0	0	0	0	0	0	0	0	0	0	0	0	0	0	0	0	0	0	0	0	0	0	0	0	0	0	0	0	0	0	0	0	0	0
8ed07c2c915dde5b6c1897a1fd9336fc	0	0	0	0	0	0	0	0	0	0	0	0	0	0	15	0	0	0	0	0	0	0	0	0	0	0	0	0	0	0	0	0	0	0	0	0	0	0	0	0	0	0	0	0	0	0	0	0	0
767acbfff95949e093bea0f00be58cc1	0	0	0	0	0	0	0	0	0	0	0	0	0	0	15	0	0	0	0	0	0	0	0	0	0	0	0	0	0	0	0	0	0	0	0	0	0	0	0	0	0	0	0	0	0	0	0	0	0
66dde813dbd2ef1e4f0b2f4e74b2d701	0	0	0	0	0	0	0	0	0	0	0	0	0	0	11	0	0	0	0	0	0	0	0	0	0	0	0	0	0	0	0	0	0	0	0	0	0	0	0	0	0	0	0	0	0	0	0	0	0
39014a7ecae5eae38532141d05f4e9ea	0	0	0	0	0	0	0	0	0	0	0	0	0	0	0	15	0	0	0	0	0	0	0	0	0	0	0	0	0	0	0	0	0	0	0	0	0	0	0	0	0	0	0	0	0	0	0	0	0
f2391c7577205e75544246f4011a9684	0	0	0	0	0	0	0	0	0	0	0	0	0	0	0	15	0	0	0	0	0	0	0	0	0	0	0	0	0	0	0	0	0	0	0	0	0	0	0	0	0	0	0	0	0	0	0	0	0
53a14fc37294a47a99f1a7e040e11ee0	0	0	0	0	0	0	0	0	0	0	0	0	0	0	0	15	0	0	0	0	0	0	0	0	0	0	0	0	0	0	0	0	0	0	0	0	0	0	0	0	0	0	0	0	0	0	0	0	0
205c80ed13cfa9d3428b79d086b5db78	0	0	0	0	0	0	0	0	0	0	0	0	0	0	0	0	15	0	0	0	0	0	0	0	0	0	0	0	0	0	0	0	0	0	0	0	0	0	0	0	0	0	0	0	0	0	0	0	0
b9882c121c5967772ef669a715a954d8	0	0	0	0	0	0	0	0	0	0	0	0	0	0	0	0	15	0	0	0	0	0	0	0	0	0	0	0	0	0	0	0	0	0	0	0	0	0	0	0	0	0	0	0	0	0	0	0	0
20529881098b08861238a9bbb05ee5cc	0	0	0	0	0	0	0	0	0	0	0	0	0	0	0	0	8	0	0	0	0	0	0	0	0	0	0	0	0	0	0	0	0	0	0	0	0	0	0	0	0	0	0	0	0	0	0	0	0
37a16fc6f30986d1235085a5e1892dfd	0	0	0	0	0	0	0	0	0	0	0	0	0	0	0	0	0	13	0	0	0	0	0	0	0	0	0	0	0	0	0	0	0	0	0	0	0	0	0	0	0	0	0	0	0	0	0	0	0
77e9f84cbac3e0eba65f05b1bf9f8669	0	0	0	0	0	0	0	0	0	0	0	0	0	0	0	0	0	0	15	0	0	0	0	0	0	0	0	0	0	0	0	0	0	0	0	0	0	0	0	0	0	0	0	0	0	0	0	0	0
9813e1f96251d9f0462d8c4ba458ce40	0	0	0	0	0	0	0	0	0	0	0	0	0	0	0	0	0	0	15	0	0	0	0	0	0	0	0	0	0	0	0	0	0	0	0	0	0	0	0	0	0	0	0	0	0	0	0	0	0
cb7218fd0be34fc10c2733c5396fc615	0	0	0	0	0	0	0	0	0	0	0	0	0	0	0	0	0	0	15	0	0	0	0	0	0	0	0	0	0	0	0	0	0	0	0	0	0	0	0	0	0	0	0	0	0	0	0	0	0
f48d796752c6e0164d0cf1661afcdd48	0	0	0	0	0	0	0	0	0	0	0	0	0	0	0	0	0	0	0	15	0	0	0	0	0	0	0	0	0	0	0	0	0	0	0	0	0	0	0	0	0	0	0	0	0	0	0	0	0
4ba2195c5f178852979e86569508623f	0	0	0	0	0	0	0	0	0	0	0	0	0	0	0	0	0	0	0	15	0	0	0	0	0	0	0	0	0	0	0	0	0	0	0	0	0	0	0	0	0	0	0	0	0	0	0	0	0
39949d73b4514ea09a7fa6ae47a7622f	0	0	0	0	0	0	0	0	0	0	0	0	0	0	0	0	0	0	0	15	0	0	0	0	0	0	0	0	0	0	0	0	0	0	0	0	0	0	0	0	0	0	0	0	0	0	0	0	0
3c54261a46ea03e577b4652a76d14ffd	0	0	0	0	0	0	0	0	0	0	0	0	0	0	0	0	0	0	0	15	0	0	0	0	0	0	0	0	0	0	0	0	0	0	0	0	0	0	0	0	0	0	0	0	0	0	0	0	0
cca1bcbfdff1204f7ad87299085bb666	0	0	0	0	0	0	0	0	0	0	0	0	0	0	0	0	0	0	0	0	4	0	0	0	0	0	0	0	0	0	0	0	0	0	11	0	0	0	0	0	0	0	0	0	0	0	0	0	0
f8a3e4b24a0b37de39494762b109733e	0	0	0	0	0	0	0	0	0	0	0	0	0	0	0	0	0	0	0	0	0	0	0	15	0	0	0	0	0	0	0	0	0	0	0	0	0	0	0	0	0	0	0	0	0	0	0	0	0
1b1ea2d372c87ee3c89ef9a9fe9e178f	0	0	0	0	0	0	0	0	0	0	0	0	0	0	0	0	0	0	0	0	0	0	0	0	4	0	0	0	0	0	0	0	0	0	0	0	0	0	0	0	0	0	0	0	0	0	0	0	0
d138469763cc3290ee8c422423b1e3a3	0	0	0	0	0	0	0	0	0	0	0	0	0	0	0	0	0	0	0	0	0	0	0	0	0	0	0	0	0	0	0	0	0	0	0	0	0	0	0	0	0	0	0	15	0	0	0	0	0
97b2a6665c94eb6f117a547dcc30f70b	0	0	0	0	0	0	0	0	0	0	0	0	0	0	0	0	0	0	0	0	0	0	0	0	0	0	0	0	0	0	0	0	0	0	0	0	0	0	0	0	0	0	0	0	15	0	0	0	0
67d16d244ae4f8844ce399edbf8af803	0	0	0	0	0	0	0	0	0	0	0	0	0	0	0	0	0	0	0	0	0	0	0	0	0	0	0	0	0	0	0	0	0	0	0	0	0	0	0	0	0	0	0	0	15	0	0	0	0
2e12e4dc27ea1f2fe1cba2eafdf5e568	0	0	0	0	0	0	0	0	0	0	0	0	0	0	0	0	0	0	0	0	0	0	0	0	0	0	0	0	0	0	0	0	0	0	0	0	0	0	0	0	0	0	0	0	0	0	15	0	0
a0931548f81947dd8dd902e960b7991f	0	0	0	0	0	0	0	0	0	0	0	0	0	0	0	0	0	0	0	0	0	0	0	0	0	0	0	0	0	0	0	0	0	0	0	0	0	0	0	0	0	0	0	0	0	0	15	0	0
08b568412ce89751285d61bb67bcebc8	0	0	0	0	0	0	0	0	0	0	0	0	0	0	0	0	0	0	0	0	0	0	0	0	0	0	0	0	0	0	0	0	0	0	0	0	0	0	0	0	0	0	0	0	0	0	0	0	0
a57ee11e0e351c0bf17884f6b777d8c7	0	0	0	0	0	0	0	0	0	0	0	0	0	0	0	0	0	0	0	0	0	0	0	0	0	0	0	0	0	0	0	0	0	0	0	0	0	0	0	0	0	0	0	0	0	0	0	0	0
1a76ca198a5858c6b5b144fd6aa27936	0	0	0	0	0	0	0	0	0	0	0	0	0	0	0	0	0	0	0	0	0	0	0	0	0	0	0	0	0	0	0	0	0	0	0	0	0	0	0	0	0	0	0	0	0	0	0	0	0
28b94a235ab59fdb4e33805e21dc97fe	0	0	0	0	0	0	0	0	0	0	0	0	0	0	0	0	0	0	0	0	0	0	0	0	0	0	0	0	0	0	0	0	0	0	0	0	0	0	0	0	0	0	0	0	0	0	0	0	0
30cd4a0cc5ea0fb837d6e39bd246803f	0	0	0	0	0	0	0	0	0	0	0	0	0	0	0	0	0	0	0	0	0	0	0	0	0	0	0	0	0	0	0	0	0	0	0	0	0	0	0	0	0	0	0	0	0	0	0	0	0
13f1ff505517703a84bd0da727ffc08b	0	0	0	0	0	0	0	0	0	0	0	0	0	0	0	0	0	0	0	0	0	0	0	0	0	0	0	0	0	0	0	0	0	0	0	0	0	0	0	0	0	0	0	0	0	0	0	0	0
ac735ab6b77fa5616944f232064fb8c2	0	0	0	0	0	0	0	0	0	0	0	0	0	0	0	0	0	0	0	0	0	0	0	0	0	0	0	0	0	0	0	0	0	0	0	0	0	0	0	0	0	0	0	0	0	0	0	0	0
2f41813b3f0a2360991faeae8c45715a	0	0	0	0	0	0	0	0	0	0	0	0	0	0	0	0	0	0	0	0	0	0	0	0	0	0	0	0	0	0	0	0	0	0	0	0	0	0	0	0	0	0	0	0	0	0	0	0	0
3679e205c4826a4a9a47bbb9d9cac86b	0	0	0	0	0	0	0	0	0	0	0	0	0	0	0	0	0	0	0	0	0	0	0	0	0	0	0	0	0	0	0	0	0	0	0	0	0	0	0	0	0	0	0	0	0	0	0	0	0
5f3e34f073e8dbef902afdfafde1deaf	0	0	0	0	0	0	0	0	0	0	0	0	0	0	0	0	0	0	0	0	0	0	0	0	0	0	0	0	0	0	0	0	0	0	0	0	0	0	0	0	0	0	0	0	0	0	0	0	0
54eea207503d957e67a751da3ff6a8e2	0	0	0	0	0	0	0	0	0	0	0	0	0	0	0	0	0	0	0	0	0	0	0	0	0	0	0	0	0	0	0	0	0	0	0	0	0	0	0	0	0	0	0	0	0	0	0	0	0
0042c07367eb700317dae47c6b78d301	0	0	0	0	0	0	0	0	0	0	0	0	0	0	0	0	0	0	0	0	0	0	0	0	0	0	0	0	0	0	0	0	0	0	0	0	0	0	0	0	0	0	0	0	0	0	0	0	0
fcc807066d759c4f44ff5c33aea5b663	0	0	0	0	0	0	0	0	0	0	0	0	0	0	0	0	0	0	0	0	0	0	0	0	0	0	0	0	0	0	0	0	0	0	0	0	0	0	0	0	0	0	0	0	0	0	0	0	0
b65d6bbf4711af9ca7920401e5b7bcef	0	0	0	0	0	0	0	0	0	0	0	0	0	0	0	0	0	0	0	0	0	0	0	0	0	0	0	0	0	0	0	0	0	0	0	0	0	0	0	0	0	0	0	0	0	0	0	0	0
09bad9f5ebdb8cba3b81a5eacf811df2	0	0	0	0	0	0	0	0	0	0	0	0	0	0	0	0	0	0	0	0	0	0	0	0	0	0	0	0	0	0	0	0	0	0	0	0	0	0	0	0	0	0	0	0	0	0	0	0	0
1c97773eafba658103bddee9e3eda0df	0	0	0	0	0	0	0	0	0	0	0	0	0	0	0	0	0	0	0	0	0	0	0	0	0	0	0	0	0	0	0	0	0	0	0	0	0	0	0	0	0	0	0	0	0	0	0	0	0
b5118b6c8d61a3310f2038d03ec138e8	0	0	0	0	0	0	0	0	0	0	0	0	0	0	0	0	0	0	0	0	0	0	0	0	0	0	0	0	0	0	0	0	0	0	0	0	0	0	0	0	0	0	0	0	0	0	0	0	0
bdaa5f949e53a9ccebf1ab85c0b03454	0	0	0	0	0	0	0	0	0	0	0	0	0	0	0	0	0	0	0	0	0	0	0	0	0	0	0	0	0	0	0	0	0	0	0	0	0	0	0	0	0	0	0	0	0	0	0	0	0
92e7459a9fa4ac8e4b4be2437ddb8306	0	0	0	0	0	0	0	0	0	0	0	0	0	0	0	0	0	0	0	0	0	0	0	0	0	0	0	0	0	0	0	0	0	0	0	0	0	0	0	0	0	0	0	0	0	0	0	0	0
ddf86318802c54f8874dfec502963877	0	0	0	0	0	0	0	0	0	0	0	0	0	0	0	0	0	0	0	0	0	0	0	0	0	0	0	0	0	0	0	0	0	0	0	0	0	0	0	0	0	0	0	0	0	0	0	0	0
fd3b464a86ff8af8f6c64e929a9f0cba	0	0	0	0	0	0	0	0	0	0	0	0	0	0	0	0	0	0	0	0	0	0	0	0	0	0	0	0	0	0	0	0	0	0	0	0	0	0	0	0	0	0	0	0	0	0	0	0	0
4a6d5cef77ef775a7b62137990192313	0	0	0	0	0	0	0	0	0	0	0	0	0	0	0	0	0	0	0	0	0	0	0	0	0	0	0	0	0	0	0	0	0	0	0	0	0	0	0	0	0	0	0	0	0	0	0	0	0
4588dcc1d80b1f7b8d77551d16f8fdd7	0	0	0	0	0	0	0	0	0	0	14	0	0	0	0	0	0	0	0	0	0	0	0	0	0	0	0	0	0	0	0	0	0	0	0	0	0	0	0	0	0	0	0	0	0	0	0	0	0
78b45d1936e8f347a66aba3780a1c260	0	0	0	0	0	0	0	0	0	0	14	0	0	0	0	0	0	0	0	0	0	0	0	0	0	0	0	0	0	0	0	0	0	0	0	0	0	0	0	0	0	0	0	0	0	0	0	0	0
9979eb0d08f81e359bf4ff65bf2ea013	0	0	0	0	0	0	0	0	0	0	14	0	0	0	0	0	0	0	0	0	0	0	0	0	0	0	0	0	0	0	0	0	0	0	0	0	0	0	0	0	0	0	0	0	0	0	0	0	0
37cc3dbbdb5396156406ae710eb3c9c8	0	0	0	0	0	0	0	0	0	0	0	14	0	0	0	0	0	0	0	0	0	0	0	0	0	0	0	0	0	0	0	0	0	0	0	0	0	0	0	0	0	0	0	0	0	0	0	0	0
cf4426addb6f22ea534f0acb4c52404f	0	0	0	0	0	0	0	0	0	0	0	14	0	0	0	0	0	0	0	0	0	0	0	0	0	0	0	0	0	0	0	0	0	0	0	0	0	0	0	0	0	0	0	0	0	0	0	0	0
679c71d1bde18c65a595005026427de7	0	0	0	0	0	0	0	0	0	0	0	14	0	0	0	0	0	0	0	0	0	0	0	0	0	0	0	0	0	0	0	0	0	0	0	0	0	0	0	0	0	0	0	0	0	0	0	0	0
fbf8a74dcb09464e13b27169dded1a62	0	0	0	0	0	0	0	0	0	0	0	14	0	0	0	0	0	0	0	0	0	0	0	0	0	0	0	0	0	0	0	0	0	0	0	0	0	0	0	0	0	0	0	0	0	0	0	0	0
fb60b08475ffb15dfa49840ca2587eb7	0	0	0	0	0	0	0	0	0	0	0	14	0	0	0	0	0	0	0	0	0	0	0	0	0	0	0	0	0	0	0	0	0	0	0	0	0	0	0	0	0	0	0	0	0	0	0	0	0
e61453fd3b618211d3212311cc27dfdc	0	0	0	0	0	0	0	0	0	0	0	9	0	0	0	0	0	0	0	0	0	0	0	0	0	0	0	0	0	0	0	0	0	0	0	0	0	0	0	0	0	0	0	0	0	0	0	0	0
a80a254ffcf4044a6783c748dd9760da	0	0	0	0	0	0	0	0	0	0	0	0	14	0	0	0	0	0	0	0	0	0	0	0	0	0	0	0	0	0	0	0	0	0	0	0	0	0	0	0	0	0	0	0	0	0	0	0	0
caee0f98e1a5e8014b9cdcd10daa104f	0	0	0	0	0	0	0	0	0	0	0	0	14	0	0	0	0	0	0	0	0	0	0	0	0	0	0	0	0	0	0	0	0	0	0	0	0	0	0	0	0	0	0	0	0	0	0	0	0
54f6e74baa1cd1b8ba3c9e64e66c7298	0	0	0	0	0	0	0	0	0	0	0	0	14	0	0	0	0	0	0	0	0	0	0	0	0	0	0	0	0	0	0	0	0	0	0	0	0	0	0	0	0	0	0	0	0	0	0	0	0
a63f6dbad64789cb2266f0abd1313060	0	0	0	0	0	0	0	0	0	0	0	0	14	0	0	0	0	0	0	0	0	0	0	0	0	0	0	0	0	0	0	0	0	0	0	0	0	0	0	0	0	0	0	0	0	0	0	0	0
a96fcac96bec5a7af94eb47373a220c7	0	0	0	0	0	0	0	0	0	0	0	0	14	0	0	0	0	0	0	0	0	0	0	0	0	0	0	0	0	0	0	0	0	0	0	0	0	0	0	0	0	0	0	0	0	0	0	0	0
84fe258ccb47ddf424da94c127be0bd9	0	0	0	0	0	0	0	0	0	0	0	0	14	0	0	0	0	0	0	0	0	0	0	0	0	0	0	0	0	0	0	0	0	0	0	0	0	0	0	0	0	0	0	0	0	0	0	0	0
e838d381ce34d10ae626099091fa3218	0	0	0	0	0	0	0	0	0	0	0	0	0	14	0	0	0	0	0	0	0	0	0	0	0	0	0	0	0	0	0	0	0	0	0	0	0	0	0	0	0	0	0	0	0	0	0	0	0
e4300c6289ba41b31789d62977dc2532	0	0	0	0	0	0	0	0	0	0	0	0	0	14	0	0	0	0	0	0	0	0	0	0	0	0	0	0	0	0	0	0	0	0	0	0	0	0	0	0	0	0	0	0	0	0	0	0	0
6cc7b2b8de38a2699093f61199ad5d8a	0	0	0	0	0	0	0	0	0	0	0	0	0	14	0	0	0	0	0	0	0	0	0	0	0	0	0	0	0	0	0	0	0	0	0	0	0	0	0	0	0	0	0	0	0	0	0	0	0
f3b15fa7607660b2529ffe21abeeeaa6	0	0	0	0	0	0	0	0	0	0	0	0	0	14	0	0	0	0	0	0	0	0	0	0	0	0	0	0	0	0	0	0	0	0	0	0	0	0	0	0	0	0	0	0	0	0	0	0	0
442acd7b0181f49a2a69b8cf867f61ae	0	0	0	0	0	0	0	0	0	0	0	0	0	0	14	0	0	0	0	0	0	0	0	0	0	0	0	0	0	0	0	0	0	0	0	0	0	0	0	0	0	0	0	0	0	0	0	0	0
0484502679803423ad17cb80f6758404	0	0	0	0	0	0	0	0	0	0	0	0	0	0	14	0	0	0	0	0	0	0	0	0	0	0	0	0	0	0	0	0	0	0	0	0	0	0	0	0	0	0	0	0	0	0	0	0	0
13cb5ba3678cd7fa7df31308da92d909	0	0	0	0	0	0	0	0	0	0	0	0	0	0	14	0	0	0	0	0	0	0	0	0	0	0	0	0	0	0	0	0	0	0	0	0	0	0	0	0	0	0	0	0	0	0	0	0	0
95030dafc7488e5944ae0579596baf0a	0	0	0	0	0	0	0	0	0	0	0	0	0	0	14	0	0	0	0	0	0	0	0	0	0	0	0	0	0	0	0	0	0	0	0	0	0	0	0	0	0	0	0	0	0	0	0	0	0
11c8cae367d93d08de2410bbdc28e548	0	0	0	0	0	0	0	0	0	0	0	0	0	0	14	0	0	0	0	0	0	0	0	0	0	0	0	0	0	0	0	0	0	0	0	0	0	0	0	0	0	0	0	0	0	0	0	0	0
381f4c5bc991c2c8f11a47762bc03293	0	0	0	0	0	0	0	0	0	0	0	0	0	0	14	0	0	0	0	0	0	0	0	0	0	0	0	0	0	0	0	0	0	0	0	0	0	0	0	0	0	0	0	0	0	0	0	0	0
4240ef8abd04d1c0511a861ee4549596	0	0	0	0	0	0	0	0	0	0	0	0	0	0	14	0	0	0	0	0	0	0	0	0	0	0	0	0	0	0	0	0	0	0	0	0	0	0	0	0	0	0	0	0	0	0	0	0	0
e730d8b7b11414ad85b949d4176333c4	0	0	0	0	0	0	0	0	0	0	0	0	0	0	14	0	0	0	0	0	0	0	0	0	0	0	0	0	0	0	0	0	0	0	0	0	0	0	0	0	0	0	0	0	0	0	0	0	0
83316de88bcb1d4c7255d411c3421d65	0	0	0	0	0	0	0	0	0	0	0	0	0	0	14	0	0	0	0	0	0	0	0	0	0	0	0	0	0	0	0	0	0	0	0	0	0	0	0	0	0	0	0	0	0	0	0	0	0
fa14e82d082a4a8c37d6315d90d5104e	0	0	0	0	0	0	0	0	0	0	0	0	0	0	9	0	0	0	5	0	0	0	0	0	0	0	0	0	0	0	0	0	0	0	0	0	0	0	0	0	0	0	0	0	0	0	0	0	0
4c74c3dc17aec2a4509339c43c14c2e6	0	0	0	0	0	0	0	0	0	0	0	0	0	0	0	14	0	0	0	0	0	0	0	0	0	0	0	0	0	0	0	0	0	0	0	0	0	0	0	0	0	0	0	0	0	0	0	0	0
0d7a16bc2d44e24615c01a55eb3eaf82	0	0	0	0	0	0	0	0	0	0	0	0	0	0	0	14	0	0	0	0	0	0	0	0	0	0	0	0	0	0	0	0	0	0	0	0	0	0	0	0	0	0	0	0	0	0	0	0	0
7eaf7e577d0811a50568deb3d85f6fa9	0	0	0	0	0	0	0	0	0	0	0	0	0	0	0	14	0	0	0	0	0	0	0	0	0	0	0	0	0	0	0	0	0	0	0	0	0	0	0	0	0	0	0	0	0	0	0	0	0
55ed45734f1760314fefb2e34c91a294	0	0	0	0	0	0	0	0	0	0	0	0	0	0	0	8	0	0	0	0	0	0	0	0	0	0	0	0	0	0	0	0	0	0	0	0	0	0	0	0	0	0	0	0	0	0	0	0	0
b8abc81895968bc5ddf143c0f02e1d45	0	0	0	0	0	0	0	0	0	0	0	0	0	0	0	0	14	0	0	0	0	0	0	0	0	0	0	0	0	0	0	0	0	0	0	0	0	0	0	0	0	0	0	0	0	0	0	0	0
2a726c3b5161dcc25258fd368ab7a3bd	0	0	0	0	0	0	0	0	0	0	0	0	0	0	0	0	14	0	0	0	0	0	0	0	0	0	0	0	0	0	0	0	0	0	0	0	0	0	0	0	0	0	0	0	0	0	0	0	0
15f780d8f5c3c9410a13ac37b459f27b	0	0	0	0	0	0	0	0	0	0	0	0	0	0	0	0	11	0	0	0	3	0	0	0	0	0	0	0	0	0	0	0	0	0	0	0	0	0	0	0	0	0	0	0	0	0	0	0	0
eccfc34ad641279f0728976fd47aaed0	0	0	0	0	0	0	0	0	0	0	0	0	0	0	0	0	0	14	0	0	0	0	0	0	0	0	0	0	0	0	0	0	0	0	0	0	0	0	0	0	0	0	0	0	0	0	0	0	0
48973a5eeb9a9ab73be00d862143c938	0	0	0	0	0	0	0	0	0	0	0	0	0	0	0	0	0	14	0	0	0	0	0	0	0	0	0	0	0	0	0	0	0	0	0	0	0	0	0	0	0	0	0	0	0	0	0	0	0
a43b04a5cc8a79c058fa9583e0a6e78d	0	0	0	0	0	0	0	0	0	0	0	0	0	0	0	0	0	0	14	0	0	0	0	0	0	0	0	0	0	0	0	0	0	0	0	0	0	0	0	0	0	0	0	0	0	0	0	0	0
64e984c919f386758b5331964c105cbf	0	0	0	0	0	0	0	0	0	0	0	0	0	0	0	0	0	0	14	0	0	0	0	0	0	0	0	0	0	0	0	0	0	0	0	0	0	0	0	0	0	0	0	0	0	0	0	0	0
f811b8558a244ccae70bf55cff3cd548	0	0	0	0	0	0	0	0	0	0	0	0	0	0	0	0	0	0	0	14	0	0	0	0	0	0	0	0	0	0	0	0	0	0	0	0	0	0	0	0	0	0	0	0	0	0	0	0	0
62d8c77ab9cb55c468fc64ed3cad548b	0	0	0	0	0	0	0	0	0	0	0	0	0	0	0	0	0	0	0	14	0	0	0	0	0	0	0	0	0	0	0	0	0	0	0	0	0	0	0	0	0	0	0	0	0	0	0	0	0
bd1c4325b440fb0f6a1fca9653163fea	0	0	0	0	0	0	0	0	0	0	0	0	0	0	0	0	0	0	0	10	0	0	0	0	0	0	0	0	0	0	0	0	0	0	0	0	0	0	0	0	0	0	0	0	0	0	0	0	0
fe0a6c3932baf6d65450bbf0c7b28862	0	0	0	0	0	0	0	0	0	0	0	0	0	0	0	0	0	0	0	0	0	0	0	0	0	0	0	0	0	0	0	0	0	4	0	0	0	0	0	0	0	0	0	0	0	0	0	0	0
66db2ecc72a7505e9c83bd5b0a5be0e9	0	0	0	0	0	0	0	0	0	0	0	0	0	0	0	0	0	0	0	0	0	0	0	0	0	0	0	0	0	0	0	0	0	0	0	0	0	0	0	0	0	0	0	4	0	0	0	0	0
a14ee60903d5ff8993c44f77e0e0c5ad	0	0	0	0	0	0	0	0	0	0	0	0	0	0	0	0	0	0	0	0	0	0	0	0	0	0	0	0	0	0	0	0	0	0	0	0	0	0	0	0	0	0	0	0	0	0	14	0	0
2e6a561973dcdadb2825993e3f44ccf8	0	0	0	0	0	0	0	0	0	0	0	0	0	0	0	0	0	0	0	0	0	0	0	0	0	0	0	0	0	0	0	0	0	0	0	0	0	0	0	0	0	0	0	0	0	0	14	0	0
6bfc43332be519c2093a661e8e0999fc	0	0	0	0	0	0	0	0	0	0	0	0	0	0	0	0	0	0	0	0	0	0	0	0	0	0	0	0	0	0	0	0	0	0	0	0	0	0	0	0	0	0	0	0	0	0	14	0	0
6e4e5bc8e192ad6fb591b5bc396978af	0	0	0	0	0	0	0	0	0	0	0	0	0	0	0	0	0	0	0	0	0	0	0	0	0	0	0	0	0	0	0	0	0	0	0	0	0	0	0	0	0	0	0	0	0	0	0	0	0
51e8a38f6933d6a43919ecbdaf8129fe	0	0	0	0	0	0	0	0	0	0	0	0	0	0	0	0	0	0	0	0	0	0	0	0	0	0	0	0	0	0	0	0	0	0	0	0	0	0	0	0	0	0	0	0	0	0	0	0	0
ecdefeb22e59c162a436b965d94efda1	0	0	0	0	0	0	0	0	0	0	0	0	0	0	0	0	0	0	0	0	0	0	0	0	0	0	0	0	0	0	0	0	0	0	0	0	0	0	0	0	0	0	0	0	0	0	0	0	0
3438f4f9a52198c9e23caeb7db8d3155	0	0	0	0	0	0	0	0	0	0	0	0	0	0	0	0	0	0	0	0	0	0	0	0	0	0	0	0	0	0	0	0	0	0	0	0	0	0	0	0	0	0	0	0	0	0	0	0	0
ce9d6c6cf3cc004e2206f834dabf8e88	0	0	0	0	0	0	0	0	0	0	0	0	0	0	0	0	0	0	0	0	0	0	0	0	0	0	0	0	0	0	0	0	0	0	0	0	0	0	0	0	0	0	0	0	0	0	0	0	0
7b422debf8b87a86be1cf1785433b21f	0	0	0	0	0	0	0	0	0	0	0	0	0	0	0	0	0	0	0	0	0	0	0	0	0	0	0	0	0	0	0	0	0	0	0	0	0	0	0	0	0	0	0	0	0	0	0	0	0
a7917ea2abb0551e7291e12bba71dafe	0	0	0	0	0	0	0	0	0	0	0	0	0	0	0	0	0	0	0	0	0	0	0	0	0	0	0	0	0	0	0	0	0	0	0	0	0	0	0	0	0	0	0	0	0	0	0	0	0
cac525322ab500721a09f5393f6117db	0	0	0	0	0	0	0	0	0	0	0	0	0	0	0	0	0	0	0	0	0	0	0	0	0	0	0	0	0	0	0	0	0	0	0	0	0	0	0	0	0	0	0	0	0	0	0	0	0
9e75a41c6989a87f72e98d0a2b0847dd	0	0	0	0	0	0	0	0	0	0	0	0	0	0	0	0	0	0	0	0	0	0	0	0	0	0	0	0	0	0	0	0	0	0	0	0	0	0	0	0	0	0	0	0	0	0	0	0	0
ecfd55229b56c22eece76b5f4dd10fda	0	0	0	0	0	0	0	0	0	0	0	0	0	0	0	0	0	0	0	0	0	0	0	0	0	0	0	0	0	0	0	0	0	0	0	0	0	0	0	0	0	0	0	0	0	0	0	0	0
9b317440f8c55bb999a4b02c12b849de	0	0	0	0	0	0	0	0	0	0	0	0	0	0	0	0	0	0	0	0	0	0	0	0	0	0	0	0	0	0	0	0	0	0	0	0	0	0	0	0	0	0	0	0	0	0	0	0	0
396273e61661bac6401ad979ae1e9b17	0	0	0	0	0	0	0	0	0	0	0	0	0	0	0	0	0	0	0	0	0	0	0	0	0	0	0	0	0	0	0	0	0	0	0	0	0	0	0	0	0	0	0	0	0	0	0	0	0
4252b9df3724fd2ab258526a4add562c	0	0	0	0	0	0	0	0	0	0	0	0	0	0	0	0	0	0	0	0	0	0	0	0	0	0	0	0	0	0	0	0	0	0	0	0	0	0	0	0	0	0	0	0	0	0	0	0	0
fd8dfc16af92b3b5447c9663711831c9	0	0	0	0	0	0	0	0	0	0	0	0	0	0	0	0	0	0	0	0	0	0	0	0	0	0	0	0	0	0	0	0	0	0	0	0	0	0	0	0	0	0	0	0	0	0	0	0	0
ae7491ba69ecdbfe6aced35fab387b1f	0	0	0	0	0	0	0	0	0	0	0	0	0	0	0	0	0	0	0	0	0	0	0	0	0	0	0	0	0	0	0	0	0	0	0	0	0	0	0	0	0	0	0	0	0	0	0	0	0
14b0ac6b8d6771582ddc117f41181bd5	0	0	0	0	0	0	0	0	0	0	0	0	0	0	0	0	0	0	0	0	0	0	0	0	0	0	0	0	0	0	0	0	0	0	0	0	0	0	0	0	0	0	0	0	0	0	0	0	0
79b1ae8d80c7554c85470b7e13838bf0	0	0	0	0	0	0	0	0	0	0	0	0	0	0	0	0	0	0	0	0	0	0	0	0	0	0	0	0	0	0	0	0	0	0	0	0	0	0	0	0	0	0	0	0	0	0	0	0	0
503a39afca612a0fa55b97747327cb2f	0	0	0	0	0	0	0	0	0	0	0	0	0	0	0	0	0	0	0	0	0	0	0	0	0	0	0	0	0	0	0	0	0	0	0	0	0	0	0	0	0	0	0	0	0	0	0	0	0
91cac46267a623616ac413fb16014611	0	0	0	0	0	0	0	0	0	0	0	0	0	0	0	0	0	0	0	0	0	0	0	0	0	0	0	0	0	0	0	0	0	0	0	0	0	0	0	0	0	0	0	0	0	0	0	0	0
32e17d27bfefe6fe0d6027aa8a1c0030	0	0	0	0	0	0	0	0	0	0	0	0	0	0	0	0	0	0	0	0	0	0	0	0	0	0	0	0	0	0	0	0	0	0	0	0	0	0	0	0	0	0	0	0	0	0	0	0	0
956b7fd0de0f58bfb6573b429476a018	0	0	0	0	0	0	0	0	0	0	0	0	0	0	0	0	0	0	0	0	0	0	0	0	0	0	0	0	0	0	0	0	0	0	0	0	0	0	0	0	0	0	0	0	0	0	0	0	0
9235f507848947d51415b397121630d5	0	0	0	0	0	0	0	0	0	0	0	0	0	0	0	0	0	0	0	0	0	0	0	0	0	0	0	0	0	0	0	0	0	0	0	0	0	0	0	0	0	0	0	0	0	0	0	0	0
a8554cc8912411c5aa7cb3b7c7af38e9	0	0	0	0	0	0	0	0	0	0	0	0	0	0	0	0	0	0	0	0	0	0	0	0	0	0	0	0	0	0	0	0	0	0	0	0	0	0	0	0	0	0	0	0	0	0	0	0	0
7bdb3d12a8090690dc96697436672ea3	0	0	0	0	0	0	0	0	0	0	0	0	0	0	0	0	0	0	0	0	0	0	0	0	0	0	0	0	0	0	0	0	0	0	0	0	0	0	0	0	0	0	0	0	0	0	0	0	0
9a1e7fa1423e73c23b6932dddb76797e	0	0	0	0	0	0	0	0	0	0	0	0	0	0	0	0	0	0	0	0	0	0	0	0	0	0	0	0	0	0	0	0	0	0	0	0	0	0	0	0	0	0	0	0	0	0	0	0	0
0fed3f47a8fc01a177b7b57306b374d8	0	0	0	0	3	0	0	0	0	0	0	0	10	0	0	0	0	0	0	0	0	0	0	0	0	0	0	0	0	0	0	0	0	0	0	0	0	0	0	0	0	0	0	0	0	0	0	0	0
584c4cbe88b64e6b5311ab56c109f3f5	0	0	0	0	0	0	0	13	0	0	0	0	0	0	0	0	0	0	0	0	0	0	0	0	0	0	0	0	0	0	0	0	0	0	0	0	0	0	0	0	0	0	0	0	0	0	0	0	0
014e102e0fe7b9936dcbcb7e274c6e20	0	0	0	0	0	0	0	0	0	0	13	0	0	0	0	0	0	0	0	0	0	0	0	0	0	0	0	0	0	0	0	0	0	0	0	0	0	0	0	0	0	0	0	0	0	0	0	0	0
3f45f8fcf231821da887759f66a89486	0	0	0	0	0	0	0	0	0	0	13	0	0	0	0	0	0	0	0	0	0	0	0	0	0	0	0	0	0	0	0	0	0	0	0	0	0	0	0	0	0	0	0	0	0	0	0	0	0
21d6f13febc0d1f5b6b217e3ae64116f	0	0	0	0	0	0	0	0	0	0	13	0	0	0	0	0	0	0	0	0	0	0	0	0	0	0	0	0	0	0	0	0	0	0	0	0	0	0	0	0	0	0	0	0	0	0	0	0	0
14729a5a0190690d47b312adb04023e4	0	0	0	0	0	0	0	0	0	0	13	0	0	0	0	0	0	0	0	0	0	0	0	0	0	0	0	0	0	0	0	0	0	0	0	0	0	0	0	0	0	0	0	0	0	0	0	0	0
d922da65c6a0c1c838590472a4735767	0	0	0	0	0	0	0	0	0	0	13	0	0	0	0	0	0	0	0	0	0	0	0	0	0	0	0	0	0	0	0	0	0	0	0	0	0	0	0	0	0	0	0	0	0	0	0	0	0
da05ccbb59bfc22660716a1688507ffb	0	0	0	0	0	0	0	0	0	0	11	0	0	0	0	0	0	0	0	0	0	0	0	0	0	0	0	0	0	0	0	0	0	0	0	0	0	0	0	0	0	0	0	0	0	0	0	0	0
1070fa7fa608d1251bf6d790a4e6d5e8	0	0	0	0	0	0	0	0	0	0	4	0	9	0	0	0	0	0	0	0	0	0	0	0	0	0	0	0	0	0	0	0	0	0	0	0	0	0	0	0	0	0	0	0	0	0	0	0	0
4233e35344a80b3b7932703ce7f23898	0	0	0	0	0	0	0	0	0	0	0	13	0	0	0	0	0	0	0	0	0	0	0	0	0	0	0	0	0	0	0	0	0	0	0	0	0	0	0	0	0	0	0	0	0	0	0	0	0
cd2d0306b6002999a29e02a55d011ca6	0	0	0	0	0	0	0	0	0	0	0	13	0	0	0	0	0	0	0	0	0	0	0	0	0	0	0	0	0	0	0	0	0	0	0	0	0	0	0	0	0	0	0	0	0	0	0	0	0
ea593b3fa4262cfe0730875c116a5bf5	0	0	0	0	0	0	0	0	0	0	0	13	0	0	0	0	0	0	0	0	0	0	0	0	0	0	0	0	0	0	0	0	0	0	0	0	0	0	0	0	0	0	0	0	0	0	0	0	0
4b299687ecb418ddc9a3df74364b8756	0	0	0	0	0	0	0	0	0	0	0	13	0	0	0	0	0	0	0	0	0	0	0	0	0	0	0	0	0	0	0	0	0	0	0	0	0	0	0	0	0	0	0	0	0	0	0	0	0
d128476f815dfa58d414b6f8e49d0aa7	0	0	0	0	0	0	0	0	0	0	0	13	0	0	0	0	0	0	0	0	0	0	0	0	0	0	0	0	0	0	0	0	0	0	0	0	0	0	0	0	0	0	0	0	0	0	0	0	0
f03262224f2345b1cd79b41da4b8c40e	0	0	0	0	0	0	0	0	0	0	0	13	0	0	0	0	0	0	0	0	0	0	0	0	0	0	0	0	0	0	0	0	0	0	0	0	0	0	0	0	0	0	0	0	0	0	0	0	0
9911248e7c4a1fd361017407f3720597	0	0	0	0	0	0	0	0	0	0	0	13	0	0	0	0	0	0	0	0	0	0	0	0	0	0	0	0	0	0	0	0	0	0	0	0	0	0	0	0	0	0	0	0	0	0	0	0	0
6025d7f9c56af2216916333f661c2514	0	0	0	0	0	0	0	0	0	0	0	0	13	0	0	0	0	0	0	0	0	0	0	0	0	0	0	0	0	0	0	0	0	0	0	0	0	0	0	0	0	0	0	0	0	0	0	0	0
860f39434b5d96affd26594aeeaa1658	0	0	0	0	0	0	0	0	0	0	0	0	13	0	0	0	0	0	0	0	0	0	0	0	0	0	0	0	0	0	0	0	0	0	0	0	0	0	0	0	0	0	0	0	0	0	0	0	0
552fe4169a1dc4e6d54fab5776711d18	0	0	0	0	0	0	0	0	0	0	0	0	13	0	0	0	0	0	0	0	0	0	0	0	0	0	0	0	0	0	0	0	0	0	0	0	0	0	0	0	0	0	0	0	0	0	0	0	0
365b1ea3a15514d10f4c18ca59005b8d	0	0	0	0	0	0	0	0	0	0	0	0	13	0	0	0	0	0	0	0	0	0	0	0	0	0	0	0	0	0	0	0	0	0	0	0	0	0	0	0	0	0	0	0	0	0	0	0	0
9a1c6f53c79d6d5b9c4ec32f1875db26	0	0	0	0	0	0	0	0	0	0	0	0	13	0	0	0	0	0	0	0	0	0	0	0	0	0	0	0	0	0	0	0	0	0	0	0	0	0	0	0	0	0	0	0	0	0	0	0	0
345c9dd55e84e8da344111ee49e43b44	0	0	0	0	0	0	0	0	0	0	0	0	13	0	0	0	0	0	0	0	0	0	0	0	0	0	0	0	0	0	0	0	0	0	0	0	0	0	0	0	0	0	0	0	0	0	0	0	0
bf9df41fbd98b1f327f928026e770bfa	0	0	0	0	0	0	0	0	0	0	0	0	13	0	0	0	0	0	0	0	0	0	0	0	0	0	0	0	0	0	0	0	0	0	0	0	0	0	0	0	0	0	0	0	0	0	0	0	0
cee2bb22e8528e841d78b819bfa0515c	0	0	0	0	0	0	0	0	0	0	0	0	10	0	0	0	0	0	0	0	0	0	0	0	0	0	0	0	0	0	0	0	0	0	0	0	0	0	0	0	0	0	0	0	0	0	0	0	0
86f06431bc8d5fc5c102a08c4a423afa	0	0	0	0	0	0	0	0	0	0	0	0	7	0	0	0	0	0	0	0	0	0	0	0	0	0	0	0	0	0	0	0	0	0	0	0	0	0	0	0	0	0	0	0	0	0	0	0	0
d25eb0b9174c4fa80297bce35489eabc	0	0	0	0	0	0	0	0	0	0	0	0	0	13	0	0	0	0	0	0	0	0	0	0	0	0	0	0	0	0	0	0	0	0	0	0	0	0	0	0	0	0	0	0	0	0	0	0	0
807f8047edda4239e65e2c49c7249269	0	0	0	0	0	0	0	0	0	0	0	0	0	13	0	0	0	0	0	0	0	0	0	0	0	0	0	0	0	0	0	0	0	0	0	0	0	0	0	0	0	0	0	0	0	0	0	0	0
e8fca8cb0027b516ea5cdaba2b3616ca	0	0	0	0	0	0	0	0	0	0	0	0	0	13	0	0	0	0	0	0	0	0	0	0	0	0	0	0	0	0	0	0	0	0	0	0	0	0	0	0	0	0	0	0	0	0	0	0	0
64e2713b2aad8a06d2bbe6ffd3c34daa	0	0	0	0	0	0	0	0	0	0	0	0	0	13	0	0	0	0	0	0	0	0	0	0	0	0	0	0	0	0	0	0	0	0	0	0	0	0	0	0	0	0	0	0	0	0	0	0	0
d256dc0313a82cd6003eefe6e5635b19	0	0	0	0	0	0	0	0	0	0	0	0	0	13	0	0	0	0	0	0	0	0	0	0	0	0	0	0	0	0	0	0	0	0	0	0	0	0	0	0	0	0	0	0	0	0	0	0	0
ab9a09bf8f941a7acdb3df5d1662eac8	0	0	0	0	0	0	0	0	0	0	0	0	0	6	0	0	0	0	0	0	0	0	0	0	0	0	0	0	0	0	0	0	0	0	0	0	0	0	0	0	0	0	0	0	0	0	0	0	0
532e5922399083625816e04fb15c97dc	0	0	0	0	0	0	0	0	0	0	0	0	0	0	13	0	0	0	0	0	0	0	0	0	0	0	0	0	0	0	0	0	0	0	0	0	0	0	0	0	0	0	0	0	0	0	0	0	0
e277c0f1a67ffe46fc107c8806762189	0	0	0	0	0	0	0	0	0	0	0	0	0	0	13	0	0	0	0	0	0	0	0	0	0	0	0	0	0	0	0	0	0	0	0	0	0	0	0	0	0	0	0	0	0	0	0	0	0
b0a0478b186bac0e4f677fb679106b69	0	0	0	0	0	0	0	0	0	0	0	0	0	0	13	0	0	0	0	0	0	0	0	0	0	0	0	0	0	0	0	0	0	0	0	0	0	0	0	0	0	0	0	0	0	0	0	0	0
f765411f5e0a9721edbf04ca45457062	0	0	0	0	0	0	0	0	0	0	0	0	0	0	13	0	0	0	0	0	0	0	0	0	0	0	0	0	0	0	0	0	0	0	0	0	0	0	0	0	0	0	0	0	0	0	0	0	0
93d8c8d216a52100dac2b7bc6f94104e	0	0	0	0	0	0	0	0	0	0	0	0	0	0	13	0	0	0	0	0	0	0	0	0	0	0	0	0	0	0	0	0	0	0	0	0	0	0	0	0	0	0	0	0	0	0	0	0	0
7ad3a79991e6509d001611389956b890	0	0	0	0	0	0	0	0	0	0	0	0	0	0	13	0	0	0	0	0	0	0	0	0	0	0	0	0	0	0	0	0	0	0	0	0	0	0	0	0	0	0	0	0	0	0	0	0	0
0ebbf92ac376fc6bca7e9502400a1f7e	0	0	0	0	0	0	0	0	0	0	0	0	0	0	0	13	0	0	0	0	0	0	0	0	0	0	0	0	0	0	0	0	0	0	0	0	0	0	0	0	0	0	0	0	0	0	0	0	0
cbe8e5ffe1aa530b1e96fad01f7613fb	0	0	0	0	0	0	0	0	0	0	0	0	0	0	0	9	0	0	0	0	0	0	0	0	0	0	0	0	0	0	0	0	0	0	0	0	0	0	0	0	0	0	0	0	0	0	0	0	0
eaad37ce53efc067507ee92e4116a098	0	0	0	0	0	0	0	0	0	0	0	0	0	0	0	0	13	0	0	0	0	0	0	0	0	0	0	0	0	0	0	0	0	0	0	0	0	0	0	0	0	0	0	0	0	0	0	0	0
08c3554f3c3cea3dec499d78c50cd807	0	0	0	0	0	0	0	0	0	0	0	0	0	0	0	0	13	0	0	0	0	0	0	0	0	0	0	0	0	0	0	0	0	0	0	0	0	0	0	0	0	0	0	0	0	0	0	0	0
7f2be804351244b3c001e7ff6d8f1e6e	0	0	0	0	0	0	0	0	0	0	0	0	0	0	0	0	0	13	0	0	0	0	0	0	0	0	0	0	0	0	0	0	0	0	0	0	0	0	0	0	0	0	0	0	0	0	0	0	0
e29c375d134a3ae1b257b6c7edb2b7d5	0	0	0	0	0	0	0	0	0	0	0	0	0	0	0	0	0	13	0	0	0	0	0	0	0	0	0	0	0	0	0	0	0	0	0	0	0	0	0	0	0	0	0	0	0	0	0	0	0
dd7084ccf2079b334b9e3aeacac8c666	0	0	0	0	0	0	0	0	0	0	0	0	0	0	0	0	0	13	0	0	0	0	0	0	0	0	0	0	0	0	0	0	0	0	0	0	0	0	0	0	0	0	0	0	0	0	0	0	0
98ad621658f250c28c88252d230cc18a	0	0	0	0	0	0	0	0	0	0	0	0	0	0	0	0	0	13	0	0	0	0	0	0	0	0	0	0	0	0	0	0	0	0	0	0	0	0	0	0	0	0	0	0	0	0	0	0	0
cd151ca7b65ead8eb8d66bc30d9d1f38	0	0	0	0	0	0	0	0	0	0	0	0	0	0	0	0	0	0	13	0	0	0	0	0	0	0	0	0	0	0	0	0	0	0	0	0	0	0	0	0	0	0	0	0	0	0	0	0	0
651c41c588fd04e6bed96196008a933f	0	0	0	0	0	0	0	0	0	0	0	0	0	0	0	0	0	0	13	0	0	0	0	0	0	0	0	0	0	0	0	0	0	0	0	0	0	0	0	0	0	0	0	0	0	0	0	0	0
9baf991bd72d5e5485c7780b2a60c78a	0	0	0	0	0	0	0	0	0	0	0	0	0	0	0	0	0	0	13	0	0	0	0	0	0	0	0	0	0	0	0	0	0	0	0	0	0	0	0	0	0	0	0	0	0	0	0	0	0
41ec26647afb5f6c3ca0646d865bfe09	0	0	0	0	0	0	0	0	0	0	0	0	0	0	0	0	0	0	13	0	0	0	0	0	0	0	0	0	0	0	0	0	0	0	0	0	0	0	0	0	0	0	0	0	0	0	0	0	0
d5a1834dbc9b54941e0b14ba35fb3a78	0	0	0	0	0	0	0	0	0	0	0	0	0	0	0	0	0	0	13	0	0	0	0	0	0	0	0	0	0	0	0	0	0	0	0	0	0	0	0	0	0	0	0	0	0	0	0	0	0
3acd0f12f067ac665c3ae22239fe6593	0	0	0	0	0	0	0	0	0	0	0	0	0	0	0	0	0	0	0	13	0	0	0	0	0	0	0	0	0	0	0	0	0	0	0	0	0	0	0	0	0	0	0	0	0	0	0	0	0
f5be4b2de00a63c305a8d098a6a64988	0	0	0	0	0	0	0	0	0	0	0	0	0	0	0	0	0	0	0	13	0	0	0	0	0	0	0	0	0	0	0	0	0	0	0	0	0	0	0	0	0	0	0	0	0	0	0	0	0
c06e043a6e9d13c89b82de27d4bc8257	0	0	0	0	0	0	0	0	0	0	0	0	0	0	0	0	0	0	0	13	0	0	0	0	0	0	0	0	0	0	0	0	0	0	0	0	0	0	0	0	0	0	0	0	0	0	0	0	0
3f0dd2591ee246d9473d4e3206fe38a9	0	0	0	0	0	0	0	0	0	0	0	0	0	0	0	0	0	0	0	13	0	0	0	0	0	0	0	0	0	0	0	0	0	0	0	0	0	0	0	0	0	0	0	0	0	0	0	0	0
b83c1cb74d84a45c1d602d1a2e2fd883	0	0	0	0	0	0	0	0	0	0	0	0	0	0	0	0	0	0	0	0	0	13	0	0	0	0	0	0	0	0	0	0	0	0	0	0	0	0	0	0	0	0	0	0	0	0	0	0	0
7b8d39dc24c3d67cf818cdb6418fec84	0	0	0	0	0	0	0	0	0	0	0	0	0	0	0	0	0	0	0	0	0	0	6	0	0	0	0	0	0	0	0	0	0	0	0	0	0	0	0	0	0	0	0	0	0	0	0	0	0
7835e3199362590a87c666c6964eca64	0	0	0	0	0	0	0	0	0	0	0	0	0	0	0	0	0	0	0	0	0	0	0	0	0	0	0	0	0	0	0	0	0	0	0	0	0	0	0	0	0	0	0	0	0	0	13	0	0
33566b1e6a69fe3b5612f8d15cf0d8af	0	0	0	0	0	0	0	0	0	0	0	0	0	0	0	0	0	0	0	0	0	0	0	0	0	0	0	0	0	0	0	0	0	0	0	0	0	0	0	0	0	0	0	0	0	0	13	0	0
17537d7377bface87538e1b34f076301	0	0	0	0	0	0	0	0	0	0	0	0	0	0	0	0	0	0	0	0	0	0	0	0	0	0	0	0	0	0	0	0	0	0	0	0	0	0	0	0	0	0	0	0	0	0	13	0	0
034f375dc79489363b495681fd623d08	0	0	0	0	0	0	0	0	0	0	0	0	0	0	0	0	0	0	0	0	0	0	0	0	0	0	0	0	0	0	0	0	0	0	0	0	0	0	0	0	0	0	0	0	0	0	7	0	0
6552683dd26d6e298c4685ae5f461f21	0	0	0	0	0	0	0	0	0	0	0	0	0	0	0	0	0	0	0	0	0	0	0	0	0	0	0	0	0	0	0	0	0	0	0	0	0	0	0	0	0	0	0	0	0	0	0	0	0
b9dba8b3626d81db938db281f2e3035e	0	0	0	0	0	0	0	0	0	0	0	0	0	0	0	0	0	0	0	0	0	0	0	0	0	0	0	0	0	0	0	0	0	0	0	0	0	0	0	0	0	0	0	0	0	0	0	0	0
4194e13fe0d28d8c9c11a7adffec2e6e	0	0	0	0	0	0	0	0	0	0	0	0	0	0	0	0	0	0	0	0	0	0	0	0	0	0	0	0	0	0	0	0	0	0	0	0	0	0	0	0	0	0	0	0	0	0	0	0	0
ec0380c94225c3b057ee6bbdb9cb2420	0	0	0	0	0	0	0	0	0	0	0	0	0	0	0	0	0	0	0	0	0	0	0	0	0	0	0	0	0	0	0	0	0	0	0	0	0	0	0	0	0	0	0	0	0	0	0	0	0
5ff0c3ebcc094908b8e3843f6347faca	0	0	0	0	0	0	0	0	0	0	0	0	0	0	0	0	0	0	0	0	0	0	0	0	0	0	0	0	0	0	0	0	0	0	0	0	0	0	0	0	0	0	0	0	0	0	0	0	0
e13325c3f941667d9a4b6c4116faba16	0	0	0	0	0	0	0	0	0	0	0	0	0	0	0	0	0	0	0	0	0	0	0	0	0	0	0	0	0	0	0	0	0	0	0	0	0	0	0	0	0	0	0	0	0	0	0	0	0
1e133a8ddb2732ee80f9cf5e6a43ec1e	0	0	0	0	0	0	0	0	0	0	0	0	0	0	0	0	0	0	0	0	0	0	0	0	0	0	0	0	0	0	0	0	0	0	0	0	0	0	0	0	0	0	0	0	0	0	0	0	0
adcb00776146154e12711a8d335c8f73	0	0	0	0	0	0	0	0	0	0	0	0	0	0	0	0	0	0	0	0	0	0	0	0	0	0	0	0	0	0	0	0	0	0	0	0	0	0	0	0	0	0	0	0	0	0	0	0	0
192b0e20fd4ed300063e228542696162	0	0	0	0	0	0	0	0	0	0	0	0	0	0	0	0	0	0	0	0	0	0	0	0	0	0	0	0	0	0	0	0	0	0	0	0	0	0	0	0	0	0	0	0	0	0	0	0	0
3ee7e776f3f7172bf33ddd41849e8983	0	0	0	0	0	0	0	0	0	0	0	0	0	0	0	0	0	0	0	0	0	0	0	0	0	0	0	0	0	0	0	0	0	0	0	0	0	0	0	0	0	0	0	0	0	0	0	0	0
83b6780c352750ac1016b645e5f3a527	0	0	0	0	0	0	0	0	0	0	0	0	0	0	0	0	0	0	0	0	0	0	0	0	0	0	0	0	0	0	0	0	0	0	0	0	0	0	0	0	0	0	0	0	0	0	0	0	0
dcdf2d2a4762dac96577d292874060a4	0	0	0	0	0	0	0	0	0	0	0	0	0	0	0	0	0	0	0	0	0	0	0	0	0	0	0	0	0	0	0	0	0	0	0	0	0	0	0	0	0	0	0	0	0	0	0	0	0
bf359e6acb9f7ea19b897c3eddbd954e	0	0	0	0	0	0	0	0	0	0	0	0	0	0	0	0	0	0	0	0	0	0	0	0	0	0	0	0	0	0	0	0	0	0	0	0	0	0	0	0	0	0	0	0	0	0	0	0	0
ac08ae2c9fda8af44b72ab4763b40b37	0	0	0	0	0	0	0	0	0	0	0	0	0	0	0	0	0	0	0	0	0	0	0	0	0	0	0	0	0	0	0	0	0	0	0	0	0	0	0	0	0	0	0	0	0	0	0	0	0
c288a67b3166a25d4a67946aef5507b9	0	0	0	0	0	0	0	0	0	0	0	0	0	0	0	0	0	0	0	0	0	0	0	0	0	0	0	0	0	0	0	0	0	0	0	0	0	0	0	0	0	0	0	0	0	0	0	0	0
d6cb867edb1cc30db926f0323e3feb6d	0	0	0	0	0	0	0	0	0	0	0	0	0	0	0	0	0	0	0	0	0	0	0	0	0	0	0	0	0	0	0	0	0	0	0	0	0	0	0	0	0	0	0	0	0	0	0	0	0
7204ee77fc6366fcc5c902cc628e7288	0	0	0	0	0	0	0	0	0	0	0	0	0	0	0	0	0	0	0	0	0	0	0	0	0	0	0	0	0	0	0	0	0	0	0	0	0	0	0	0	0	0	0	0	0	0	0	0	0
524f624c04a6b1761d6add463add634f	0	0	0	0	0	0	0	0	0	0	0	0	0	0	0	0	0	0	0	0	0	0	0	0	0	0	0	0	0	0	0	0	0	0	0	0	0	0	0	0	0	0	0	0	0	0	0	0	0
3bafac18f89aae5bc8136830b71ae4d3	0	0	0	0	0	0	0	0	0	0	0	0	0	0	0	0	0	0	0	0	0	0	0	0	0	0	0	0	0	0	0	0	0	0	0	0	0	0	0	0	0	0	0	0	0	0	0	0	0
0650ba78ae332c1d13b4514ff39e10c9	0	0	0	0	0	0	0	0	0	0	0	0	0	0	0	0	0	0	0	0	0	0	0	0	0	0	0	0	0	0	0	0	0	0	0	0	0	0	0	0	0	0	0	0	0	0	0	0	0
9b337b7caf5801342ac7c352425488b4	0	0	0	0	0	0	0	0	0	0	0	0	0	0	0	0	0	0	0	0	0	0	0	0	0	0	0	0	0	0	0	0	0	0	0	0	0	0	0	0	0	0	0	0	0	0	0	0	0
f69f7a7e12a02749dd4f6de4df8cab24	0	0	0	0	0	0	0	0	0	0	0	0	0	0	0	0	0	0	0	0	0	0	0	0	0	0	0	0	0	0	0	0	0	0	0	0	0	0	0	0	0	0	0	0	0	0	0	0	0
0e8cc933419cff8b37eb99a0ec34afc7	0	0	0	0	0	0	0	0	0	0	0	0	0	0	0	0	0	0	0	0	0	0	0	0	0	0	0	0	0	0	0	0	0	0	0	0	0	0	0	0	0	0	0	0	0	0	0	0	0
8d87b2a0a008dbd34f08a6ee922d81ea	0	0	0	0	0	0	0	0	0	0	0	0	0	0	0	0	0	0	0	0	0	0	0	0	0	0	0	0	0	0	0	0	0	0	0	0	0	0	0	0	0	0	0	0	0	0	0	0	0
1e1fd7c969d5d55325bb186c8971236f	0	0	0	0	0	0	0	0	0	0	0	0	0	0	0	0	0	0	0	0	0	0	0	0	0	0	0	0	0	0	0	0	0	0	0	0	0	0	0	0	0	0	0	0	0	0	0	0	0
77c74518cf95180d40adea2f57ef0161	0	0	0	0	0	0	0	0	0	0	0	0	0	0	0	0	0	0	0	0	0	0	0	0	0	0	0	0	0	0	0	0	0	0	0	0	0	0	0	0	0	0	0	0	0	0	0	0	0
80843429c621e9685f3c66c5dbdbbe79	0	0	0	0	0	0	0	0	0	0	0	0	0	0	0	0	0	0	0	0	0	0	0	0	0	0	0	0	0	0	0	0	0	0	0	0	0	0	0	0	0	0	0	0	0	0	0	0	0
584dbf32e3a06922bdb09547db60a123	0	0	0	0	0	0	0	0	0	0	0	0	0	0	0	0	0	0	0	0	0	0	0	0	0	0	0	0	0	0	0	0	0	0	0	0	0	0	0	0	0	0	0	0	0	0	0	0	0
0e44304b3fa992a9e92b36a3b78e6a94	0	0	0	0	0	0	0	0	0	0	0	0	0	0	0	0	0	0	0	0	0	0	0	0	0	0	0	0	0	0	0	0	0	0	0	0	0	0	0	0	0	0	0	0	0	0	0	0	0
df7f5e7dacbe639b7f9bb9a03bf36437	0	0	0	0	0	0	0	0	0	0	0	0	0	0	0	0	0	0	0	0	0	0	0	0	0	0	0	0	0	0	0	0	0	0	0	0	0	0	0	0	0	0	0	0	0	0	0	0	0
96ef4e6c6f8b1465a710522cf1e87529	0	0	0	0	0	0	0	0	0	0	0	0	0	0	0	0	0	0	0	0	0	0	0	0	0	0	0	0	0	0	0	0	0	0	0	0	0	0	0	0	0	0	0	0	0	0	0	0	0
5a1be38e6329155545c718aea7083572	0	0	0	0	0	0	0	0	0	0	0	0	0	0	0	0	0	0	0	0	0	0	0	0	0	0	0	0	0	0	0	0	0	0	0	0	0	0	0	0	0	0	0	0	0	0	0	0	0
d95acc357355fd0200d5c0a8539ef57a	0	0	0	0	0	0	0	0	0	0	0	0	0	0	0	0	0	0	0	0	0	0	0	0	0	0	0	0	0	0	0	0	0	0	0	0	0	0	0	0	0	0	0	0	0	0	0	0	0
76cdaaa24a1bd7aed05c9dafcd7a1584	0	0	0	0	0	0	0	0	0	0	0	0	0	0	0	0	0	0	0	0	0	0	0	0	0	0	0	0	0	0	0	0	0	0	0	0	0	0	0	0	0	0	0	0	0	0	0	0	0
1f1fee7df61a1297bedff07bcda167b6	0	0	0	0	0	0	0	0	0	0	0	0	0	0	0	0	0	0	0	0	0	0	0	0	0	0	0	0	0	0	0	0	0	0	0	0	0	0	0	0	0	0	0	0	0	0	0	0	0
cd89fc9cdb73b8bfd3ed857239d29c56	0	0	0	0	0	0	0	0	0	0	0	0	0	0	0	0	0	0	0	0	0	0	0	0	0	0	0	0	0	0	0	0	0	0	0	0	0	0	0	0	0	0	0	0	0	0	0	0	0
5fcfbade468d299f58d08a4810c84715	0	0	0	0	0	0	0	0	0	0	0	0	0	0	0	0	0	0	0	0	0	0	0	0	0	0	0	0	0	0	0	0	0	0	0	0	0	0	0	0	0	0	0	0	0	0	0	0	0
e038ed8dc1c2288cf10c806770e2e311	0	0	0	0	0	0	0	0	0	0	0	0	0	0	0	0	0	0	0	0	0	0	0	0	0	0	0	0	0	0	0	0	0	0	0	0	0	0	0	0	0	0	0	0	0	0	0	0	0
215abc688e1a5963dfc72ffd3c6335da	0	0	0	0	0	0	3	0	0	0	0	0	0	0	0	0	0	0	0	0	0	0	0	0	0	0	0	0	0	0	0	0	0	0	0	0	0	0	0	0	0	0	0	0	0	0	0	0	0
d933c3231f7f8545a714334269301735	0	0	0	0	0	0	0	8	0	4	0	0	0	0	0	0	0	0	0	0	0	0	0	0	0	0	0	0	0	0	0	0	0	0	0	0	0	0	0	0	0	0	0	0	0	0	0	0	0
67ce81405273a976e1c0647749a6cd8e	0	0	0	0	0	0	0	0	0	0	12	0	0	0	0	0	0	0	0	0	0	0	0	0	0	0	0	0	0	0	0	0	0	0	0	0	0	0	0	0	0	0	0	0	0	0	0	0	0
4591a326932a583940d683bb9e62779e	0	0	0	0	0	0	0	0	0	0	12	0	0	0	0	0	0	0	0	0	0	0	0	0	0	0	0	0	0	0	0	0	0	0	0	0	0	0	0	0	0	0	0	0	0	0	0	0	0
aac0efc4160719b68e880ebec7704e9e	0	0	0	0	0	0	0	0	0	0	12	0	0	0	0	0	0	0	0	0	0	0	0	0	0	0	0	0	0	0	0	0	0	0	0	0	0	0	0	0	0	0	0	0	0	0	0	0	0
924919e5a1d6be8870d3e2492bbea3ec	0	0	0	0	0	0	0	0	0	0	12	0	0	0	0	0	0	0	0	0	0	0	0	0	0	0	0	0	0	0	0	0	0	0	0	0	0	0	0	0	0	0	0	0	0	0	0	0	0
d80974cf55c7f566597c437c77556819	0	0	0	0	0	0	0	0	0	0	12	0	0	0	0	0	0	0	0	0	0	0	0	0	0	0	0	0	0	0	0	0	0	0	0	0	0	0	0	0	0	0	0	0	0	0	0	0	0
b4a00de4a0c65c194d78d87d7cfbadcd	0	0	0	0	0	0	0	0	0	0	12	0	0	0	0	0	0	0	0	0	0	0	0	0	0	0	0	0	0	0	0	0	0	0	0	0	0	0	0	0	0	0	0	0	0	0	0	0	0
e40dd222a8c081771aaa3d6ba3a3b99d	0	0	0	0	0	0	0	0	0	0	12	0	0	0	0	0	0	0	0	0	0	0	0	0	0	0	0	0	0	0	0	0	0	0	0	0	0	0	0	0	0	0	0	0	0	0	0	0	0
5a51c5c8e95c24796a9a7ccd5e9c18b8	0	0	0	0	0	0	0	0	0	0	12	0	0	0	0	0	0	0	0	0	0	0	0	0	0	0	0	0	0	0	0	0	0	0	0	0	0	0	0	0	0	0	0	0	0	0	0	0	0
28c59620aac737089e973dc8288aa8d5	0	0	0	0	0	0	0	0	0	0	0	12	0	0	0	0	0	0	0	0	0	0	0	0	0	0	0	0	0	0	0	0	0	0	0	0	0	0	0	0	0	0	0	0	0	0	0	0	0
423cbe2d5c9a191353de7bc815205d4c	0	0	0	0	0	0	0	0	0	0	0	12	0	0	0	0	0	0	0	0	0	0	0	0	0	0	0	0	0	0	0	0	0	0	0	0	0	0	0	0	0	0	0	0	0	0	0	0	0
3fb9910e95437dd779ee7d2257314395	0	0	0	0	0	0	0	0	0	0	0	12	0	0	0	0	0	0	0	0	0	0	0	0	0	0	0	0	0	0	0	0	0	0	0	0	0	0	0	0	0	0	0	0	0	0	0	0	0
783026734525eba4ecab8aa59e0d214c	0	0	0	0	0	0	0	0	0	0	0	12	0	0	0	0	0	0	0	0	0	0	0	0	0	0	0	0	0	0	0	0	0	0	0	0	0	0	0	0	0	0	0	0	0	0	0	0	0
0b147a18d48781043e84f2d4a1dc6bd9	0	0	0	0	0	0	0	0	0	0	0	12	0	0	0	0	0	0	0	0	0	0	0	0	0	0	0	0	0	0	0	0	0	0	0	0	0	0	0	0	0	0	0	0	0	0	0	0	0
563f6fe276218a030ced5afd4d63491f	0	0	0	0	0	0	0	0	0	0	0	0	12	0	0	0	0	0	0	0	0	0	0	0	0	0	0	0	0	0	0	0	0	0	0	0	0	0	0	0	0	0	0	0	0	0	0	0	0
060e51aedd18c5945af674264ae50a13	0	0	0	0	0	0	0	0	0	0	0	0	9	0	0	0	0	0	0	0	0	0	0	0	0	0	0	0	0	0	0	0	0	0	0	0	0	0	0	0	0	0	0	0	0	0	0	0	0
7840a66fbc3eedd7e2f3657a316b8d21	0	0	0	0	0	0	0	0	0	0	0	0	7	0	0	0	0	0	0	0	0	0	0	0	0	0	0	0	0	0	0	0	0	0	0	0	0	0	0	0	0	0	0	0	0	0	0	0	0
79d206ad42ca25e7231c5e901d719ad5	0	0	0	0	0	0	0	0	0	0	0	0	0	12	0	0	0	0	0	0	0	0	0	0	0	0	0	0	0	0	0	0	0	0	0	0	0	0	0	0	0	0	0	0	0	0	0	0	0
f1313edceddff241a5df48e4dbf88369	0	0	0	0	0	0	0	0	0	0	0	0	0	12	0	0	0	0	0	0	0	0	0	0	0	0	0	0	0	0	0	0	0	0	0	0	0	0	0	0	0	0	0	0	0	0	0	0	0
ae52c5609b09614ec815c7e8d1f994b0	0	0	0	0	0	0	0	0	0	0	0	0	0	12	0	0	0	0	0	0	0	0	0	0	0	0	0	0	0	0	0	0	0	0	0	0	0	0	0	0	0	0	0	0	0	0	0	0	0
1e10786b1cc9d7e78b902b981e8e538c	0	0	0	0	0	0	0	0	0	0	0	0	0	12	0	0	0	0	0	0	0	0	0	0	0	0	0	0	0	0	0	0	0	0	0	0	0	0	0	0	0	0	0	0	0	0	0	0	0
58d89ae689fbbabc641624288138876d	0	0	0	0	0	0	0	0	0	0	0	0	0	12	0	0	0	0	0	0	0	0	0	0	0	0	0	0	0	0	0	0	0	0	0	0	0	0	0	0	0	0	0	0	0	0	0	0	0
ae1db877d7784f471054c054ba636a3d	0	0	0	0	0	0	0	0	0	0	0	0	0	12	0	0	0	0	0	0	0	0	0	0	0	0	0	0	0	0	0	0	0	0	0	0	0	0	0	0	0	0	0	0	0	0	0	0	0
9ddf2b78bfa7dea846ebb9e913abb211	0	0	0	0	0	0	0	0	0	0	0	0	0	12	0	0	0	0	0	0	0	0	0	0	0	0	0	0	0	0	0	0	0	0	0	0	0	0	0	0	0	0	0	0	0	0	0	0	0
d5b8d556d31078db702edefdf3a923b7	0	0	0	0	0	0	0	0	0	0	0	0	0	12	0	0	0	0	0	0	0	0	0	0	0	0	0	0	0	0	0	0	0	0	0	0	0	0	0	0	0	0	0	0	0	0	0	0	0
f849bce8b6289aad953c318be40ca2b2	0	0	0	0	0	0	0	0	0	0	0	0	0	12	0	0	0	0	0	0	0	0	0	0	0	0	0	0	0	0	0	0	0	0	0	0	0	0	0	0	0	0	0	0	0	0	0	0	0
d63ef53b465818a67c4b3767e6095470	0	0	0	0	0	0	0	0	0	0	0	0	0	4	0	0	0	0	0	0	0	0	0	0	0	0	0	0	0	0	0	0	0	0	0	0	0	0	0	0	0	0	0	0	0	0	0	0	0
94ee2404f4e74b034be48c9c34448aac	0	0	0	0	0	0	0	0	0	0	0	0	0	0	12	0	0	0	0	0	0	0	0	0	0	0	0	0	0	0	0	0	0	0	0	0	0	0	0	0	0	0	0	0	0	0	0	0	0
7346dfd9593f2d80c276249c403b9689	0	0	0	0	0	0	0	0	0	0	0	0	0	0	12	0	0	0	0	0	0	0	0	0	0	0	0	0	0	0	0	0	0	0	0	0	0	0	0	0	0	0	0	0	0	0	0	0	0
696b4c2aae16a75a1d6de12bdb50fa49	0	0	0	0	0	0	0	0	0	0	0	0	0	0	12	0	0	0	0	0	0	0	0	0	0	0	0	0	0	0	0	0	0	0	0	0	0	0	0	0	0	0	0	0	0	0	0	0	0
83b247eceacc20db36a007377541a246	0	0	0	0	0	0	0	0	0	0	0	0	0	0	12	0	0	0	0	0	0	0	0	0	0	0	0	0	0	0	0	0	0	0	0	0	0	0	0	0	0	0	0	0	0	0	0	0	0
e3df7de4321eeb1e0926e8a33812bf24	0	0	0	0	0	0	0	0	0	0	0	0	0	0	12	0	0	0	0	0	0	0	0	0	0	0	0	0	0	0	0	0	0	0	0	0	0	0	0	0	0	0	0	0	0	0	0	0	0
0562097a2bdee01a522dc5294f71cfd7	0	0	0	0	0	0	0	0	0	0	0	0	0	0	0	12	0	0	0	0	0	0	0	0	0	0	0	0	0	0	0	0	0	0	0	0	0	0	0	0	0	0	0	0	0	0	0	0	0
98e61b33015323227bd4b0b6d71f27f1	0	0	0	0	0	0	0	0	0	0	0	0	0	0	0	12	0	0	0	0	0	0	0	0	0	0	0	0	0	0	0	0	0	0	0	0	0	0	0	0	0	0	0	0	0	0	0	0	0
0c2c7b25a46e9cb3d8f4ab3dc99fb764	0	0	0	0	0	0	0	0	0	0	0	0	0	0	0	12	0	0	0	0	0	0	0	0	0	0	0	0	0	0	0	0	0	0	0	0	0	0	0	0	0	0	0	0	0	0	0	0	0
cd958cc4c70953994c75547cfa6db21b	0	0	0	0	0	0	0	0	0	0	0	0	0	0	0	12	0	0	0	0	0	0	0	0	0	0	0	0	0	0	0	0	0	0	0	0	0	0	0	0	0	0	0	0	0	0	0	0	0
d97fb7b3894f3f2ad4874dffa67bb051	0	0	0	0	0	0	0	0	0	0	0	0	0	0	0	12	0	0	0	0	0	0	0	0	0	0	0	0	0	0	0	0	0	0	0	0	0	0	0	0	0	0	0	0	0	0	0	0	0
09ca54aa31c176a8cb4d84bd652bc214	0	0	0	0	0	0	0	0	0	0	0	0	0	0	0	12	0	0	0	0	0	0	0	0	0	0	0	0	0	0	0	0	0	0	0	0	0	0	0	0	0	0	0	0	0	0	0	0	0
a14277585015008bf7a0595e9a4ffeb8	0	0	0	0	0	0	0	0	0	0	0	0	0	0	0	12	0	0	0	0	0	0	0	0	0	0	0	0	0	0	0	0	0	0	0	0	0	0	0	0	0	0	0	0	0	0	0	0	0
fbf6fb41fbfb7677101f9c7690a1ac40	0	0	0	0	0	0	0	0	0	0	0	0	0	0	0	12	0	0	0	0	0	0	0	0	0	0	0	0	0	0	0	0	0	0	0	0	0	0	0	0	0	0	0	0	0	0	0	0	0
a83d8a28c6e12c5a6d8773ca4497ec6c	0	0	0	0	0	0	0	0	0	0	0	0	0	0	0	0	12	0	0	0	0	0	0	0	0	0	0	0	0	0	0	0	0	0	0	0	0	0	0	0	0	0	0	0	0	0	0	0	0
5586937d6c4ef9826851b7fe9fc97377	0	0	0	0	0	0	0	0	0	0	0	0	0	0	0	0	12	0	0	0	0	0	0	0	0	0	0	0	0	0	0	0	0	0	0	0	0	0	0	0	0	0	0	0	0	0	0	0	0
3b0373340d767fc0437acca147857846	0	0	0	0	0	0	0	0	0	0	0	0	0	0	0	0	12	0	0	0	0	0	0	0	0	0	0	0	0	0	0	0	0	0	0	0	0	0	0	0	0	0	0	0	0	0	0	0	0
15d3b92eb3c69b913b8d8379f02cfd34	0	0	0	0	0	0	0	0	0	0	0	0	0	0	0	0	0	12	0	0	0	0	0	0	0	0	0	0	0	0	0	0	0	0	0	0	0	0	0	0	0	0	0	0	0	0	0	0	0
9d9547235133bb4363cbc406c32dc425	0	0	0	0	0	0	0	0	0	0	0	0	0	0	0	0	0	12	0	0	0	0	0	0	0	0	0	0	0	0	0	0	0	0	0	0	0	0	0	0	0	0	0	0	0	0	0	0	0
928f32cee69181bffc39753037f36ad0	0	0	0	0	0	0	0	0	0	0	0	0	0	0	0	0	0	12	0	0	0	0	0	0	0	0	0	0	0	0	0	0	0	0	0	0	0	0	0	0	0	0	0	0	0	0	0	0	0
e557c059458161533fd569fec8c711b1	0	0	0	0	0	0	0	0	0	0	0	0	0	0	0	0	0	12	0	0	0	0	0	0	0	0	0	0	0	0	0	0	0	0	0	0	0	0	0	0	0	0	0	0	0	0	0	0	0
e5b8e2484e105632d30a05f6d9c8db18	0	0	0	0	0	0	0	0	0	0	0	0	0	0	0	0	0	12	0	0	0	0	0	0	0	0	0	0	0	0	0	0	0	0	0	0	0	0	0	0	0	0	0	0	0	0	0	0	0
110488c9780efb8ad3f4be3f4cfd10dd	0	0	0	0	0	0	0	0	0	0	0	0	0	0	0	0	0	6	6	0	0	0	0	0	0	0	0	0	0	0	0	0	0	0	0	0	0	0	0	0	0	0	0	0	0	0	0	0	0
b146ef4ba1991f9edf107589b5b9313e	0	0	0	0	0	0	0	0	0	0	0	0	0	0	0	0	0	3	0	0	0	0	0	0	0	0	0	0	0	0	0	0	0	0	9	0	0	0	0	0	0	0	0	0	0	0	0	0	0
318809cca0717a95c5fae1949bbaae59	0	0	0	0	0	0	0	0	0	0	0	0	0	0	0	0	0	0	12	0	0	0	0	0	0	0	0	0	0	0	0	0	0	0	0	0	0	0	0	0	0	0	0	0	0	0	0	0	0
9223357aa70dd97def5eb0d5c0876cc8	0	0	0	0	0	0	0	0	0	0	0	0	0	0	0	0	0	0	12	0	0	0	0	0	0	0	0	0	0	0	0	0	0	0	0	0	0	0	0	0	0	0	0	0	0	0	0	0	0
522f934e95c0549e0ef2293861a16cc4	0	0	0	0	0	0	0	0	0	0	0	0	0	0	0	0	0	0	0	12	0	0	0	0	0	0	0	0	0	0	0	0	0	0	0	0	0	0	0	0	0	0	0	0	0	0	0	0	0
a8054c7ba609ba45d9cc0d596b5cc481	0	0	0	0	0	0	0	0	0	0	0	0	0	0	0	0	0	0	0	0	0	6	0	0	0	0	0	0	0	0	0	0	0	0	0	0	0	0	0	0	0	0	0	0	6	0	0	0	0
908b0521d4eaae934eed0da1569e8d7e	0	0	0	0	0	0	0	0	0	0	0	0	0	0	0	0	0	0	0	0	0	0	3	0	0	0	0	0	0	0	0	0	0	0	0	0	0	0	0	0	0	0	0	0	0	0	0	0	0
37dbdd0c2d8110b0572b60e41bf3d9b5	0	0	0	0	0	0	0	0	0	0	0	0	0	0	0	0	0	0	0	0	0	0	0	0	0	0	0	0	0	0	0	0	6	0	0	0	0	0	0	0	0	0	0	0	0	0	0	0	0
3a43d0ef9a0843fa118ae6deca325fb2	0	0	0	0	0	0	0	0	0	0	0	0	0	0	0	0	0	0	0	0	0	0	0	0	0	0	0	0	0	0	0	0	0	12	0	0	0	0	0	0	0	0	0	0	0	0	0	0	0
339e536d15e598be3c283a4c9f19e3f1	0	0	0	0	0	0	0	0	0	0	0	0	0	0	0	0	0	0	0	0	0	0	0	0	0	0	0	0	0	0	0	0	0	0	0	9	0	0	0	0	0	0	0	0	0	0	0	0	0
412eb37c6ee3a79c38e194d4c37ce940	0	0	0	0	0	0	0	0	0	0	0	0	0	0	0	0	0	0	0	0	0	0	0	0	0	0	0	0	0	0	0	0	0	0	0	0	0	0	0	0	0	0	0	12	0	0	0	0	0
0ce78086450ee97b237ec96a7c6a35aa	0	0	0	0	0	0	0	0	0	0	0	0	0	0	0	0	0	0	0	0	0	0	0	0	0	0	0	0	0	0	0	0	0	0	0	0	0	0	0	0	0	0	0	0	0	0	12	0	0
013481362fd1e43d81d032604f141a84	0	0	0	0	0	0	0	0	0	0	0	0	0	0	0	0	0	0	0	0	0	0	0	0	0	0	0	0	0	0	0	0	0	0	0	0	0	0	0	0	0	0	0	0	0	0	12	0	0
cd6433257d566f7f6cbbf85fb15ed42a	0	0	0	0	0	0	0	0	0	0	0	0	0	0	0	0	0	0	0	0	0	0	0	0	0	0	0	0	0	0	0	0	0	0	0	0	0	0	0	0	0	0	0	0	0	0	12	0	0
ac8c0176de49f3f7f66c7c208d0bcd07	0	0	0	0	0	0	0	0	0	0	0	0	0	0	0	0	0	0	0	0	0	0	0	0	0	0	0	0	0	0	0	0	0	0	0	0	0	0	0	0	0	0	0	0	0	0	12	0	0
cae4ddbff2a6cc7924933d966a048e95	0	0	0	0	0	0	0	0	0	0	0	0	0	0	0	0	0	0	0	0	0	0	0	0	0	0	0	0	0	0	0	0	0	0	0	0	0	0	0	0	0	0	0	0	0	0	0	0	0
7ed73c830492710b337f1c933cb8848d	0	0	0	0	0	0	0	0	0	0	0	0	0	0	0	0	0	0	0	0	0	0	0	0	0	0	0	0	0	0	0	0	0	0	0	0	0	0	0	0	0	0	0	0	0	0	0	0	0
3b57eeb7cc499bd97c8501b7571d86a6	0	0	0	0	0	0	0	0	0	0	0	0	0	0	0	0	0	0	0	0	0	0	0	0	0	0	0	0	0	0	0	0	0	0	0	0	0	0	0	0	0	0	0	0	0	0	0	0	0
b3f1cec243f2442ef6b8c4d532d4e463	0	0	0	0	0	0	0	0	0	0	0	0	0	0	0	0	0	0	0	0	0	0	0	0	0	0	0	0	0	0	0	0	0	0	0	0	0	0	0	0	0	0	0	0	0	0	0	0	0
a0124f519e15c7315956c5476548e063	0	0	0	0	0	0	0	0	0	0	0	0	0	0	0	0	0	0	0	0	0	0	0	0	0	0	0	0	0	0	0	0	0	0	0	0	0	0	0	0	0	0	0	0	0	0	0	0	0
1d29703bfbbecae0f28072dd80ac3a6c	0	0	0	0	0	0	0	0	0	0	0	0	0	0	0	0	0	0	0	0	0	0	0	0	0	0	0	0	0	0	0	0	0	0	0	0	0	0	0	0	0	0	0	0	0	0	0	0	0
e010d8dc28cffe496e92c618638ee753	0	0	0	0	0	0	0	0	0	0	0	0	0	0	0	0	0	0	0	0	0	0	0	0	0	0	0	0	0	0	0	0	0	0	0	0	0	0	0	0	0	0	0	0	0	0	0	0	0
e66100b79785e29255c0c84e870e2d71	0	0	0	0	0	0	0	0	0	0	0	0	0	0	0	0	0	0	0	0	0	0	0	0	0	0	0	0	0	0	0	0	0	0	0	0	0	0	0	0	0	0	0	0	0	0	0	0	0
6ff04c0fae584ba6a4b532561f893410	0	0	0	0	0	0	0	0	0	0	0	0	0	0	0	0	0	0	0	0	0	0	0	0	0	0	0	0	0	0	0	0	0	0	0	0	0	0	0	0	0	0	0	0	0	0	0	0	0
ec40ffeccf3430fe1057a5a3764248f6	0	0	0	0	0	0	0	0	0	0	0	0	0	0	0	0	0	0	0	0	0	0	0	0	0	0	0	0	0	0	0	0	0	0	0	0	0	0	0	0	0	0	0	0	0	0	0	0	0
487804560ab4b8c4d38b1e59c562a7cc	0	0	0	0	0	0	0	0	0	0	0	0	0	0	0	0	0	0	0	0	0	0	0	0	0	0	0	0	0	0	0	0	0	0	0	0	0	0	0	0	0	0	0	0	0	0	0	0	0
97d767c1291da8d753c94c9e5bd3ccb4	0	0	0	0	0	0	0	0	0	0	0	0	0	0	0	0	0	0	0	0	0	0	0	0	0	0	0	0	0	0	0	0	0	0	0	0	0	0	0	0	0	0	0	0	0	0	0	0	0
9332611c7c0678f88ee7901739a1e889	0	0	0	0	0	0	0	0	0	0	0	0	0	0	0	0	0	0	0	0	0	0	0	0	0	0	0	0	0	0	0	0	0	0	0	0	0	0	0	0	0	0	0	0	0	0	0	0	0
bccf2f6477f0952f08c4968a2c939db3	0	0	0	0	0	0	0	0	0	0	0	0	0	0	0	0	0	0	0	0	0	0	0	0	0	0	0	0	0	0	0	0	0	0	0	0	0	0	0	0	0	0	0	0	0	0	0	0	0
facd08b04c15ec11a475c5ae4d151017	0	0	0	0	0	0	0	0	0	0	0	0	0	0	0	0	0	0	0	0	0	0	0	0	0	0	0	0	0	0	0	0	0	0	0	0	0	0	0	0	0	0	0	0	0	0	0	0	0
0daf54ab907380d21a1fae35b0a6aaa3	0	0	0	0	0	0	0	0	0	0	0	0	0	0	0	0	0	0	0	0	0	0	0	0	0	0	0	0	0	0	0	0	0	0	0	0	0	0	0	0	0	0	0	0	0	0	0	0	0
89400ab572e1fbca010fc37e3b631278	0	0	0	0	0	0	0	0	0	0	0	0	0	0	0	0	0	0	0	0	0	0	0	0	0	0	0	0	0	0	0	0	0	0	0	0	0	0	0	0	0	0	0	0	0	0	0	0	0
ffdaa76d7090cbf9a9aa9a3ff968d257	0	0	0	0	0	0	0	0	0	0	0	0	0	0	0	0	0	0	0	0	0	0	0	0	0	0	0	0	0	0	0	0	0	0	0	0	0	0	0	0	0	0	0	0	0	0	0	0	0
ce6e77977b059ac4cf9b53f50c89bced	0	0	0	0	0	0	0	0	0	0	0	0	0	0	0	0	0	0	0	0	0	0	0	0	0	0	0	0	0	0	0	0	0	0	0	0	0	0	0	0	0	0	0	0	0	0	0	0	0
86272db392317f3da6b2ff561296c755	0	0	0	0	0	0	0	0	0	0	0	0	0	0	0	0	0	0	0	0	0	0	0	0	0	0	0	0	0	0	0	0	0	0	0	0	0	0	0	0	0	0	0	0	0	0	0	0	0
c0f040f94cacebf0035c3271b253108c	0	0	0	0	0	0	0	0	0	0	0	0	0	0	0	0	0	0	0	0	0	0	0	0	0	0	0	0	0	0	0	0	0	0	0	0	0	0	0	0	0	0	0	0	0	0	0	0	0
640b012acc91f244e705b9b4d5e32993	0	0	0	0	0	0	0	0	0	0	0	0	0	0	0	0	0	0	0	0	0	0	0	0	0	0	0	0	0	0	0	0	0	0	0	0	0	0	0	0	0	0	0	0	0	0	0	0	0
2dc74cb82d46efc1a178b0b85a30d11e	0	0	0	0	0	0	0	0	0	0	0	0	0	0	0	0	0	0	0	0	0	0	0	0	0	0	0	0	0	0	0	0	0	0	0	0	0	0	0	0	0	0	0	0	0	0	0	0	0
eee3d4ee6601ba2b3f71f1633f2ad709	0	0	0	0	0	0	0	0	0	0	0	0	0	0	0	0	0	0	0	0	0	0	0	0	0	0	0	0	0	0	0	0	0	0	0	0	0	0	0	0	0	0	0	0	0	0	0	0	0
6a1dc5e71800080d882f1e273b440830	0	0	0	0	0	0	0	0	0	0	0	0	0	0	0	0	0	0	0	0	0	0	0	0	0	0	0	0	0	0	0	0	0	0	0	0	0	0	0	0	0	0	0	0	0	0	0	0	0
31c4cb866c1c58f81fdabf1f30be128a	0	0	0	0	0	0	0	0	0	0	0	0	0	0	0	0	0	0	0	0	0	0	0	0	0	0	0	0	0	0	0	0	0	0	0	0	0	0	0	0	0	0	0	0	0	0	0	0	0
56d5cac09946bf057c2c43acb2dbd1ba	0	0	0	0	0	0	0	0	0	0	0	0	0	0	0	0	0	0	0	0	0	0	0	0	0	0	0	0	0	0	0	0	0	0	0	0	0	0	0	0	0	0	0	0	0	0	0	0	0
c04ce4f079c1749f4ad5a22711b93dc4	0	0	0	0	0	0	0	0	0	0	0	0	0	0	0	0	0	0	0	0	0	0	0	0	0	0	0	0	0	0	0	0	0	0	0	0	0	0	0	0	0	0	0	0	0	0	0	0	0
c588f168b09b3469784c67a3a7c9a992	0	0	0	0	0	0	0	0	0	0	0	0	0	0	0	0	0	0	0	0	0	0	0	0	0	0	0	0	0	0	0	0	0	0	0	0	0	0	0	0	0	0	0	0	0	0	0	0	0
91030ba92d4d4c45381511207ffa3b32	0	0	0	0	0	0	0	0	0	0	0	0	0	0	0	0	0	0	0	0	0	0	0	0	0	0	0	0	0	0	0	0	0	0	0	0	0	0	0	0	0	0	0	0	0	0	0	0	0
a4e0920b8e061fc7bfc848ba01aaca1a	0	0	0	0	0	0	0	0	0	0	0	0	0	0	0	0	0	0	0	0	0	0	0	0	0	0	0	0	0	0	0	0	0	0	0	0	0	0	0	0	0	0	0	0	0	0	0	0	0
ef774b7dae8ccb5df54f7c848738b66c	0	0	0	0	0	0	0	0	0	0	0	0	0	0	0	0	0	0	0	0	0	0	0	0	0	0	0	0	0	0	0	0	0	0	0	0	0	0	0	0	0	0	0	0	0	0	0	0	0
4e1a336fb2a3b59d8941ab8ab9e73275	0	0	0	0	0	0	0	0	0	0	0	0	0	0	0	0	0	0	0	0	0	0	0	0	0	0	0	0	0	0	0	0	0	0	0	0	0	0	0	0	0	0	0	0	0	0	0	0	0
beb9a26710aa0143bd410f4b004f5a24	0	0	0	0	0	0	0	0	0	0	0	0	0	0	0	0	0	0	0	0	0	0	0	0	0	0	0	0	0	0	0	0	0	0	0	0	0	0	0	0	0	0	0	0	0	0	0	0	0
d124014122e45489064351c2da6badd3	0	0	0	0	0	0	0	0	0	0	0	0	0	0	0	0	0	0	0	0	0	0	0	0	0	0	0	0	0	0	0	0	0	0	0	0	0	0	0	0	0	0	0	0	0	0	0	0	0
2ba326507df86c7530fd8e4df9fbe547	0	0	0	0	0	0	0	0	0	0	0	0	0	0	0	0	0	0	0	0	0	0	0	0	0	0	0	0	0	0	0	0	0	0	0	0	0	0	0	0	0	0	0	0	0	0	0	0	0
a5d2a3b443c6d0501448a40c5f6d452a	0	0	0	0	0	0	0	0	0	0	0	0	0	0	0	0	0	0	0	0	0	0	0	0	0	0	0	0	0	0	0	0	0	0	0	0	0	0	0	0	0	0	0	0	0	0	0	0	0
dcd048d55ce0fbd27d6e9cf72f47f7a9	0	0	0	0	0	0	0	0	0	0	0	0	0	0	0	0	0	0	0	0	0	0	0	0	0	0	0	0	0	0	0	0	0	0	0	0	0	0	0	0	0	0	0	0	0	0	0	0	0
bff1ae14d6d614218887b057956d39d1	0	0	0	0	0	0	0	4	0	0	0	0	0	0	0	0	0	0	0	0	0	0	0	0	0	0	0	0	0	0	0	0	0	0	0	0	0	0	0	0	0	0	0	0	0	0	0	0	0
580a0aef50e22362122fc83bdcb290c2	0	0	0	0	0	0	0	0	0	0	11	0	0	0	0	0	0	0	0	0	0	0	0	0	0	0	0	0	0	0	0	0	0	0	0	0	0	0	0	0	0	0	0	0	0	0	0	0	0
3b084ea9948df9d75fcef215d5bbabf5	0	0	0	0	0	0	0	0	0	0	11	0	0	0	0	0	0	0	0	0	0	0	0	0	0	0	0	0	0	0	0	0	0	0	0	0	0	0	0	0	0	0	0	0	0	0	0	0	0
03db4231ac299482f06846e720b0cb7d	0	0	0	0	0	0	0	0	0	0	11	0	0	0	0	0	0	0	0	0	0	0	0	0	0	0	0	0	0	0	0	0	0	0	0	0	0	0	0	0	0	0	0	0	0	0	0	0	0
ea6377e8d61fb832377222492bc63af8	0	0	0	0	0	0	0	0	0	0	11	0	0	0	0	0	0	0	0	0	0	0	0	0	0	0	0	0	0	0	0	0	0	0	0	0	0	0	0	0	0	0	0	0	0	0	0	0	0
25e3a382ac436fa79d0c5486bb3407d4	0	0	0	0	0	0	0	0	0	0	11	0	0	0	0	0	0	0	0	0	0	0	0	0	0	0	0	0	0	0	0	0	0	0	0	0	0	0	0	0	0	0	0	0	0	0	0	0	0
48f120d0b03e3aa97a115909d1650040	0	0	0	0	0	0	0	0	0	0	11	0	0	0	0	0	0	0	0	0	0	0	0	0	0	0	0	0	0	0	0	0	0	0	0	0	0	0	0	0	0	0	0	0	0	0	0	0	0
f3cd762bbf4c8c21d95cd9f19688c73c	0	0	0	0	0	0	0	0	0	0	11	0	0	0	0	0	0	0	0	0	0	0	0	0	0	0	0	0	0	0	0	0	0	0	0	0	0	0	0	0	0	0	0	0	0	0	0	0	0
7de878db56390c1d8efff5f770543973	0	0	0	0	0	0	0	0	0	0	11	0	0	0	0	0	0	0	0	0	0	0	0	0	0	0	0	0	0	0	0	0	0	0	0	0	0	0	0	0	0	0	0	0	0	0	0	0	0
b6ada1dc758de8f51bf0e5449d0d0252	0	0	0	0	0	0	0	0	0	0	11	0	0	0	0	0	0	0	0	0	0	0	0	0	0	0	0	0	0	0	0	0	0	0	0	0	0	0	0	0	0	0	0	0	0	0	0	0	0
df523a3d894e7e78efb222b4d606705f	0	0	0	0	0	0	0	0	0	0	11	0	0	0	0	0	0	0	0	0	0	0	0	0	0	0	0	0	0	0	0	0	0	0	0	0	0	0	0	0	0	0	0	0	0	0	0	0	0
a286bb4e2fab9da327a743c98b00831a	0	0	0	0	0	0	0	0	0	0	0	11	0	0	0	0	0	0	0	0	0	0	0	0	0	0	0	0	0	0	0	0	0	0	0	0	0	0	0	0	0	0	0	0	0	0	0	0	0
94478c070643b8ed62d04ba5fca36084	0	0	0	0	0	0	0	0	0	0	0	11	0	0	0	0	0	0	0	0	0	0	0	0	0	0	0	0	0	0	0	0	0	0	0	0	0	0	0	0	0	0	0	0	0	0	0	0	0
0c5ffcfd587800fcd0f4afd4ce6cba47	0	0	0	0	0	0	0	0	0	0	0	11	0	0	0	0	0	0	0	0	0	0	0	0	0	0	0	0	0	0	0	0	0	0	0	0	0	0	0	0	0	0	0	0	0	0	0	0	0
f8d924d2a92b7f5994982efb69495c92	0	0	0	0	0	0	0	0	0	0	0	0	11	0	0	0	0	0	0	0	0	0	0	0	0	0	0	0	0	0	0	0	0	0	0	0	0	0	0	0	0	0	0	0	0	0	0	0	0
1db8109c9288dc9bab0b4418256502f3	0	0	0	0	0	0	0	0	0	0	0	0	11	0	0	0	0	0	0	0	0	0	0	0	0	0	0	0	0	0	0	0	0	0	0	0	0	0	0	0	0	0	0	0	0	0	0	0	0
06c25ce593611f4c4fd1c5143bbd25fe	0	0	0	0	0	0	0	0	0	0	0	0	11	0	0	0	0	0	0	0	0	0	0	0	0	0	0	0	0	0	0	0	0	0	0	0	0	0	0	0	0	0	0	0	0	0	0	0	0
a5a4bd3bb07d7a68efbb760f669accaf	0	0	0	0	0	0	0	0	0	0	0	0	11	0	0	0	0	0	0	0	0	0	0	0	0	0	0	0	0	0	0	0	0	0	0	0	0	0	0	0	0	0	0	0	0	0	0	0	0
c9e2f6363e87db53f53c3b7b74498448	0	0	0	0	0	0	0	0	0	0	0	0	11	0	0	0	0	0	0	0	0	0	0	0	0	0	0	0	0	0	0	0	0	0	0	0	0	0	0	0	0	0	0	0	0	0	0	0	0
67f6e2c895f25bf4f95a272964fbb90b	0	0	0	0	0	0	0	0	0	0	0	0	11	0	0	0	0	0	0	0	0	0	0	0	0	0	0	0	0	0	0	0	0	0	0	0	0	0	0	0	0	0	0	0	0	0	0	0	0
1544d938326d8290dc41a6d08be9005c	0	0	0	0	0	0	0	0	0	0	0	0	11	0	0	0	0	0	0	0	0	0	0	0	0	0	0	0	0	0	0	0	0	0	0	0	0	0	0	0	0	0	0	0	0	0	0	0	0
3bba2ae527c58c800a80ec9c5901cfc0	0	0	0	0	0	0	0	0	0	0	0	0	11	0	0	0	0	0	0	0	0	0	0	0	0	0	0	0	0	0	0	0	0	0	0	0	0	0	0	0	0	0	0	0	0	0	0	0	0
c66b5d3108441114c5eb98261ba14585	0	0	0	0	0	0	0	0	0	0	0	0	11	0	0	0	0	0	0	0	0	0	0	0	0	0	0	0	0	0	0	0	0	0	0	0	0	0	0	0	0	0	0	0	0	0	0	0	0
33b8b0f28ebb66db20946779cec80dc7	0	0	0	0	0	0	0	0	0	0	0	0	0	11	0	0	0	0	0	0	0	0	0	0	0	0	0	0	0	0	0	0	0	0	0	0	0	0	0	0	0	0	0	0	0	0	0	0	0
1214550274949c89d381bba598820686	0	0	0	0	0	0	0	0	0	0	0	0	0	11	0	0	0	0	0	0	0	0	0	0	0	0	0	0	0	0	0	0	0	0	0	0	0	0	0	0	0	0	0	0	0	0	0	0	0
5f81b1cdae60a876749f8842e3ccc8db	0	0	0	0	0	0	0	0	0	0	0	0	0	11	0	0	0	0	0	0	0	0	0	0	0	0	0	0	0	0	0	0	0	0	0	0	0	0	0	0	0	0	0	0	0	0	0	0	0
d144a92f7c997f3c6a3a0b573f784034	0	0	0	0	0	0	0	0	0	0	0	0	0	11	0	0	0	0	0	0	0	0	0	0	0	0	0	0	0	0	0	0	0	0	0	0	0	0	0	0	0	0	0	0	0	0	0	0	0
61dbcb32c6396cb6ff7c52eb9ffd7502	0	0	0	0	0	0	0	0	0	0	0	0	0	11	0	0	0	0	0	0	0	0	0	0	0	0	0	0	0	0	0	0	0	0	0	0	0	0	0	0	0	0	0	0	0	0	0	0	0
afeffd3f82177e2b3ecbc21f07974a21	0	0	0	0	0	0	0	0	0	0	0	0	0	11	0	0	0	0	0	0	0	0	0	0	0	0	0	0	0	0	0	0	0	0	0	0	0	0	0	0	0	0	0	0	0	0	0	0	0
97d4b2893477f2faa4407d5a44f03ade	0	0	0	0	0	0	0	0	0	0	0	0	0	11	0	0	0	0	0	0	0	0	0	0	0	0	0	0	0	0	0	0	0	0	0	0	0	0	0	0	0	0	0	0	0	0	0	0	0
5141fcca1d8cd61979807d873b21d943	0	0	0	0	0	0	0	0	0	0	0	0	0	11	0	0	0	0	0	0	0	0	0	0	0	0	0	0	0	0	0	0	0	0	0	0	0	0	0	0	0	0	0	0	0	0	0	0	0
42c4ca47bb099f30a562ab898c66a277	0	0	0	0	0	0	0	0	0	0	0	0	0	11	0	0	0	0	0	0	0	0	0	0	0	0	0	0	0	0	0	0	0	0	0	0	0	0	0	0	0	0	0	0	0	0	0	0	0
5ddf3a2215b4bed45a578bbbbfbed115	0	0	0	0	0	0	0	0	0	0	0	0	0	11	0	0	0	0	0	0	0	0	0	0	0	0	0	0	0	0	0	0	0	0	0	0	0	0	0	0	0	0	0	0	0	0	0	0	0
78e3165af41a5359b31f27f522571490	0	0	0	0	0	0	0	0	0	0	0	0	0	11	0	0	0	0	0	0	0	0	0	0	0	0	0	0	0	0	0	0	0	0	0	0	0	0	0	0	0	0	0	0	0	0	0	0	0
ed8c02b8a7ce76f9450dbf8d05705450	0	0	0	0	0	0	0	0	0	0	0	0	0	5	0	0	0	0	0	0	0	0	0	0	0	0	0	0	0	0	0	0	0	0	6	0	0	0	0	0	0	0	0	0	0	0	0	0	0
38bab27b1cad630723b46347bc37725f	0	0	0	0	0	0	0	0	0	0	0	0	0	0	11	0	0	0	0	0	0	0	0	0	0	0	0	0	0	0	0	0	0	0	0	0	0	0	0	0	0	0	0	0	0	0	0	0	0
6f0d0eec8c53bd0257e0dac6214a5802	0	0	0	0	0	0	0	0	0	0	0	0	0	0	11	0	0	0	0	0	0	0	0	0	0	0	0	0	0	0	0	0	0	0	0	0	0	0	0	0	0	0	0	0	0	0	0	0	0
fc13f2ccaad63755db98d4b3fd4f0767	0	0	0	0	0	0	0	0	0	0	0	0	0	0	11	0	0	0	0	0	0	0	0	0	0	0	0	0	0	0	0	0	0	0	0	0	0	0	0	0	0	0	0	0	0	0	0	0	0
2d785e556277fa2b191329752296cff9	0	0	0	0	0	0	0	0	0	0	0	0	0	0	11	0	0	0	0	0	0	0	0	0	0	0	0	0	0	0	0	0	0	0	0	0	0	0	0	0	0	0	0	0	0	0	0	0	0
feb6d4ad36a8c2b25160daf187eaac0c	0	0	0	0	0	0	0	0	0	0	0	0	0	0	11	0	0	0	0	0	0	0	0	0	0	0	0	0	0	0	0	0	0	0	0	0	0	0	0	0	0	0	0	0	0	0	0	0	0
9ecfde90629d27466c8dea9338864a92	0	0	0	0	0	0	0	0	0	0	0	0	0	0	11	0	0	0	0	0	0	0	0	0	0	0	0	0	0	0	0	0	0	0	0	0	0	0	0	0	0	0	0	0	0	0	0	0	0
e3bf2f09f20deec0470f4ee406bcede0	0	0	0	0	0	0	0	0	0	0	0	0	0	0	0	11	0	0	0	0	0	0	0	0	0	0	0	0	0	0	0	0	0	0	0	0	0	0	0	0	0	0	0	0	0	0	0	0	0
2caac644d45b00f98a9909f09cbc06c0	0	0	0	0	0	0	0	0	0	0	0	0	0	0	0	11	0	0	0	0	0	0	0	0	0	0	0	0	0	0	0	0	0	0	0	0	0	0	0	0	0	0	0	0	0	0	0	0	0
2d1d033f6c621b5a868ad1dc722c44fc	0	0	0	0	0	0	0	0	0	0	0	0	0	0	0	11	0	0	0	0	0	0	0	0	0	0	0	0	0	0	0	0	0	0	0	0	0	0	0	0	0	0	0	0	0	0	0	0	0
14ca0b54d6cb7f505923c8c593da8847	0	0	0	0	0	0	0	0	0	0	0	0	0	0	0	11	0	0	0	0	0	0	0	0	0	0	0	0	0	0	0	0	0	0	0	0	0	0	0	0	0	0	0	0	0	0	0	0	0
bed37267d02610dce556e13618e56407	0	0	0	0	0	0	0	0	0	0	0	0	0	0	0	11	0	0	0	0	0	0	0	0	0	0	0	0	0	0	0	0	0	0	0	0	0	0	0	0	0	0	0	0	0	0	0	0	0
43c2bbd1dbcdc58e5d039906114088d6	0	0	0	0	0	0	0	0	0	0	0	0	0	0	0	11	0	0	0	0	0	0	0	0	0	0	0	0	0	0	0	0	0	0	0	0	0	0	0	0	0	0	0	0	0	0	0	0	0
0f33706fbefbb1ec833983ba2134d82e	0	0	0	0	0	0	0	0	0	0	0	0	0	0	0	0	11	0	0	0	0	0	0	0	0	0	0	0	0	0	0	0	0	0	0	0	0	0	0	0	0	0	0	0	0	0	0	0	0
fa83b8783daae9981167539895c34c20	0	0	0	0	0	0	0	0	0	0	0	0	0	0	0	0	5	0	0	0	0	0	0	0	0	0	0	0	0	0	0	0	2	0	0	2	0	0	0	0	0	0	0	0	0	0	0	0	0
bafc6566787b84259138867eb3079955	0	0	0	0	0	0	0	0	0	0	0	0	0	0	0	0	3	0	0	0	0	0	0	0	0	0	0	0	0	0	0	0	0	0	4	0	0	0	0	0	0	0	0	0	0	0	0	0	0
b9e81873ef6f017e64f865619b13fb3f	0	0	0	0	0	0	0	0	0	0	0	0	0	0	0	0	0	11	0	0	0	0	0	0	0	0	0	0	0	0	0	0	0	0	0	0	0	0	0	0	0	0	0	0	0	0	0	0	0
eba828d5b73caafc5d3bbba6baa6f251	0	0	0	0	0	0	0	0	0	0	0	0	0	0	0	0	0	11	0	0	0	0	0	0	0	0	0	0	0	0	0	0	0	0	0	0	0	0	0	0	0	0	0	0	0	0	0	0	0
b87f717388ce9452dfc52904e1e883a9	0	0	0	0	0	0	0	0	0	0	0	0	0	0	0	0	0	0	11	0	0	0	0	0	0	0	0	0	0	0	0	0	0	0	0	0	0	0	0	0	0	0	0	0	0	0	0	0	0
f646dd82132fa818848088b995963e2d	0	0	0	0	0	0	0	0	0	0	0	0	0	0	0	0	0	0	11	0	0	0	0	0	0	0	0	0	0	0	0	0	0	0	0	0	0	0	0	0	0	0	0	0	0	0	0	0	0
47605eba0b8a4af347de5684e3d263a5	0	0	0	0	0	0	0	0	0	0	0	0	0	0	0	0	0	0	0	11	0	0	0	0	0	0	0	0	0	0	0	0	0	0	0	0	0	0	0	0	0	0	0	0	0	0	0	0	0
7b850cef7eb4bebd7e6050f53383254e	0	0	0	0	0	0	0	0	0	0	0	0	0	0	0	0	0	0	0	11	0	0	0	0	0	0	0	0	0	0	0	0	0	0	0	0	0	0	0	0	0	0	0	0	0	0	0	0	0
a4a3c6021b647ed03d47094905ad373c	0	0	0	0	0	0	0	0	0	0	0	0	0	0	0	0	0	0	0	11	0	0	0	0	0	0	0	0	0	0	0	0	0	0	0	0	0	0	0	0	0	0	0	0	0	0	0	0	0
d3b4038544c591f361afa2a8d59ced27	0	0	0	0	0	0	0	0	0	0	0	0	0	0	0	0	0	0	0	11	0	0	0	0	0	0	0	0	0	0	0	0	0	0	0	0	0	0	0	0	0	0	0	0	0	0	0	0	0
1bb882dbb86edb818e61924e1b7726d9	0	0	0	0	0	0	0	0	0	0	0	0	0	0	0	0	0	0	0	0	11	0	0	0	0	0	0	0	0	0	0	0	0	0	0	0	0	0	0	0	0	0	0	0	0	0	0	0	0
e600ffce0613874a5b7be7523ab5b900	0	0	0	0	0	0	0	0	0	0	0	0	0	0	0	0	0	0	0	0	0	11	0	0	0	0	0	0	0	0	0	0	0	0	0	0	0	0	0	0	0	0	0	0	0	0	0	0	0
b1b60248a12f1d71afd138c13dc9a505	0	0	0	0	0	0	0	0	0	0	0	0	0	0	0	0	0	0	0	0	0	0	11	0	0	0	0	0	0	0	0	0	0	0	0	0	0	0	0	0	0	0	0	0	0	0	0	0	0
87bec14ce8ad4de261597a3e51bfa43e	0	0	0	0	0	0	0	0	0	0	0	0	0	0	0	0	0	0	0	0	0	0	11	0	0	0	0	0	0	0	0	0	0	0	0	0	0	0	0	0	0	0	0	0	0	0	0	0	0
7f580107b1fc4c847b639af79ad47d4e	0	0	0	0	0	0	0	0	0	0	0	0	0	0	0	0	0	0	0	0	0	0	0	11	0	0	0	0	0	0	0	0	0	0	0	0	0	0	0	0	0	0	0	0	0	0	0	0	0
7e339daf2711b64ff6a6b49e9a4b9d05	0	0	0	0	0	0	0	0	0	0	0	0	0	0	0	0	0	0	0	0	0	0	0	3	0	0	0	0	0	0	0	0	0	0	0	0	0	0	0	0	0	0	0	0	0	0	0	0	0
3e74392cc555ac203e9ba2c8bcc2beff	0	0	0	0	0	0	0	0	0	0	0	0	0	0	0	0	0	0	0	0	0	0	0	0	0	0	0	0	0	0	0	0	0	0	0	0	0	0	0	0	0	0	0	0	11	0	0	0	0
ba886cdd37b2327af7e992df66d2671a	0	0	0	0	0	0	0	0	0	0	0	0	0	0	0	0	0	0	0	0	0	0	0	0	0	0	0	0	0	0	0	0	0	0	0	0	0	0	0	0	0	0	0	0	0	0	11	0	0
ac3a17bd321449f500096547668b65bf	0	0	0	0	0	0	0	0	0	0	0	0	0	0	0	0	0	0	0	0	0	0	0	0	0	0	0	0	0	0	0	0	0	0	0	0	0	0	0	0	0	0	0	0	0	0	11	0	0
ef6be25b7687c5f83f066c877729b205	0	0	0	0	0	0	0	0	0	0	0	0	0	0	0	0	0	0	0	0	0	0	0	0	0	0	0	0	0	0	0	0	0	0	0	0	0	0	0	0	0	0	0	0	0	0	11	0	0
36184d060f4a0deebc942612fc678c7f	0	0	0	0	0	0	0	0	0	0	0	0	0	0	0	0	0	0	0	0	0	0	0	0	0	0	0	0	0	0	0	0	0	0	0	0	0	0	0	0	0	0	0	0	0	0	11	0	0
850bcd955be7bf491eefdfe91da3f1d1	0	0	0	0	0	0	0	0	0	0	0	0	0	0	0	0	0	0	0	0	0	0	0	0	0	0	0	0	0	0	0	0	0	0	0	0	0	0	0	0	0	0	0	0	0	0	11	0	0
55e70c9b486d09810b417a2b227efab0	0	0	0	0	0	0	0	0	0	0	0	0	0	0	0	0	0	0	0	0	0	0	0	0	0	0	0	0	0	0	0	0	0	0	0	0	0	0	0	0	0	0	0	0	0	0	0	4	0
ea7274f3bfe6d3697567e1866278a852	0	0	0	0	0	0	0	0	0	0	0	0	0	0	0	0	0	0	0	0	0	0	0	0	0	0	0	0	0	0	0	0	0	0	0	0	0	0	0	0	0	0	0	0	0	0	0	0	0
c0bdddd94bf79b13dcc07c9b26eca247	0	0	0	0	0	0	0	0	0	0	0	0	0	0	0	0	0	0	0	0	0	0	0	0	0	0	0	0	0	0	0	0	0	0	0	0	0	0	0	0	0	0	0	0	0	0	0	0	0
dc9c0048f23338b88ede6dd900fe6505	0	0	0	0	0	0	0	0	0	0	0	0	0	0	0	0	0	0	0	0	0	0	0	0	0	0	0	0	0	0	0	0	0	0	0	0	0	0	0	0	0	0	0	0	0	0	0	0	0
68a4b8f27320fd68b231c7cadc10d7af	0	0	0	0	0	0	0	0	0	0	0	0	0	0	0	0	0	0	0	0	0	0	0	0	0	0	0	0	0	0	0	0	0	0	0	0	0	0	0	0	0	0	0	0	0	0	0	0	0
0743f04a0eb50478dc173e50482ad4c8	0	0	0	0	0	0	0	0	0	0	0	0	0	0	0	0	0	0	0	0	0	0	0	0	0	0	0	0	0	0	0	0	0	0	0	0	0	0	0	0	0	0	0	0	0	0	0	0	0
715ca340453cfb357dc8548744520e42	0	0	0	0	0	0	0	0	0	0	0	0	0	0	0	0	0	0	0	0	0	0	0	0	0	0	0	0	0	0	0	0	0	0	0	0	0	0	0	0	0	0	0	0	0	0	0	0	0
ec835fbe60c576ec7ed9ebd173fa2463	0	0	0	0	0	0	0	0	0	0	0	0	0	0	0	0	0	0	0	0	0	0	0	0	0	0	0	0	0	0	0	0	0	0	0	0	0	0	0	0	0	0	0	0	0	0	0	0	0
a6eaf3bb62d0fee0356602cc81137cca	0	0	0	0	0	0	0	0	0	0	0	0	0	0	0	0	0	0	0	0	0	0	0	0	0	0	0	0	0	0	0	0	0	0	0	0	0	0	0	0	0	0	0	0	0	0	0	0	0
4f87dfde1d4b0f9f6cf9d8cfb5a44335	0	0	0	0	0	0	0	0	0	0	0	0	0	0	0	0	0	0	0	0	0	0	0	0	0	0	0	0	0	0	0	0	0	0	0	0	0	0	0	0	0	0	0	0	0	0	0	0	0
69f79573e23bb2eab8ee97fac69098d0	0	0	0	0	0	0	0	0	0	0	0	0	0	0	0	0	0	0	0	0	0	0	0	0	0	0	0	0	0	0	0	0	0	0	0	0	0	0	0	0	0	0	0	0	0	0	0	0	0
76fc0a154b0288662b3f8b47d37cf7c8	0	0	0	0	0	0	0	0	0	0	0	0	0	0	0	0	0	0	0	0	0	0	0	0	0	0	0	0	0	0	0	0	0	0	0	0	0	0	0	0	0	0	0	0	0	0	0	0	0
d2794fcc074258fe597e772e496149ea	0	0	0	0	0	0	0	0	0	0	0	0	0	0	0	0	0	0	0	0	0	0	0	0	0	0	0	0	0	0	0	0	0	0	0	0	0	0	0	0	0	0	0	0	0	0	0	0	0
b572052e3a19f27c1870fd01c898f7db	0	0	0	0	0	0	0	0	0	0	0	0	0	0	0	0	0	0	0	0	0	0	0	0	0	0	0	0	0	0	0	0	0	0	0	0	0	0	0	0	0	0	0	0	0	0	0	0	0
2f5b7f9ab102003b1a7713a2b0db66f2	0	0	0	0	0	0	0	0	0	0	0	0	0	0	0	0	0	0	0	0	0	0	0	0	0	0	0	0	0	0	0	0	0	0	0	0	0	0	0	0	0	0	0	0	0	0	0	0	0
fcb152b9778990e97bef6c763cab1f4d	0	0	0	0	0	0	0	0	0	0	0	0	0	0	0	0	0	0	0	0	0	0	0	0	0	0	0	0	0	0	0	0	0	0	0	0	0	0	0	0	0	0	0	0	0	0	0	0	0
1bf8430b4740910ecb73a9c2dad3a744	0	0	0	0	0	0	0	0	0	0	0	0	0	0	0	0	0	0	0	0	0	0	0	0	0	0	0	0	0	0	0	0	0	0	0	0	0	0	0	0	0	0	0	0	0	0	0	0	0
ba0cfab17e1afa92adfde2a17b01f39b	0	0	0	0	0	0	0	0	0	0	0	0	0	0	0	0	0	0	0	0	0	0	0	0	0	0	0	0	0	0	0	0	0	0	0	0	0	0	0	0	0	0	0	0	0	0	0	0	0
db0ce82ccbd237262a30d90286fc4299	0	0	0	0	0	0	0	0	0	0	0	0	0	0	0	0	0	0	0	0	0	0	0	0	0	0	0	0	0	0	0	0	0	0	0	0	0	0	0	0	0	0	0	0	0	0	0	0	0
e8507875a2f84679fbe3c86ef6a3d909	0	0	0	0	0	0	0	0	0	0	0	0	0	0	0	0	0	0	0	0	0	0	0	0	0	0	0	0	0	0	0	0	0	0	0	0	0	0	0	0	0	0	0	0	0	0	0	0	0
0cbd48f1d8e1e840d8e9641976e66d88	0	0	0	0	0	0	0	0	0	0	0	0	0	0	0	0	0	0	0	0	0	0	0	0	0	0	0	0	0	0	0	0	0	0	0	0	0	0	0	0	0	0	0	0	0	0	0	0	0
f2d9bcde72578c4b74399c9b012f82a9	0	0	0	0	0	0	0	0	0	0	0	0	0	0	0	0	0	0	0	0	0	0	0	0	0	0	0	0	0	0	0	0	0	0	0	0	0	0	0	0	0	0	0	0	0	0	0	0	0
5cfe4ebb5e1371b02137800707c8970d	0	0	0	0	0	0	0	0	0	0	0	0	0	0	0	0	0	0	0	0	0	0	0	0	0	0	0	0	0	0	0	0	0	0	0	0	0	0	0	0	0	0	0	0	0	0	0	0	0
22c7564fa8207f07937bf36bfc9d937f	0	0	0	0	0	0	0	0	0	0	0	0	0	0	0	0	0	0	0	0	0	0	0	0	0	0	0	0	0	0	0	0	0	0	0	0	0	0	0	0	0	0	0	0	0	0	0	0	0
994fbcc46711d4b72ab079621d15bd38	0	0	0	0	0	0	0	0	0	0	0	0	0	0	0	0	0	0	0	0	0	0	0	0	0	0	0	0	0	0	0	0	0	0	0	0	0	0	0	0	0	0	0	0	0	0	0	0	0
914ae4e631b709ef87691ed65f6ce250	0	0	0	0	0	0	0	0	0	0	0	0	0	0	0	0	0	0	0	0	0	0	0	0	0	0	0	0	0	0	0	0	0	0	0	0	0	0	0	0	0	0	0	0	0	0	0	0	0
720c32b2f0f8a1dcc75611d547fad95a	0	0	0	0	0	0	0	0	0	0	0	0	0	0	0	0	0	0	0	0	0	0	0	0	0	0	0	0	0	0	0	0	0	0	0	0	0	0	0	0	0	0	0	0	0	0	0	0	0
bcd920254e01ac02646456fc0fdd6814	0	0	0	0	0	0	0	0	0	0	0	0	0	0	0	0	0	0	0	0	0	0	0	0	0	0	0	0	0	0	0	0	0	0	0	0	0	0	0	0	0	0	0	0	0	0	0	0	0
0b76f66961b3d0f22e1baff0a9478ef9	0	0	0	0	0	0	0	0	0	0	0	0	0	0	0	0	0	0	0	0	0	0	0	0	0	0	0	0	0	0	0	0	0	0	0	0	0	0	0	0	0	0	0	0	0	0	0	0	0
4b5c8fffcf0e4d1f8efcd6c83d4a3df5	0	0	0	0	0	0	0	0	0	0	0	0	0	0	0	0	0	0	0	0	0	0	0	0	0	0	0	0	0	0	0	0	0	0	0	0	0	0	0	0	0	0	0	0	0	0	0	0	0
44b4ed139a692b2809c59b735afc6c1e	0	0	0	0	0	0	0	0	0	0	0	0	0	0	0	0	0	0	0	0	0	0	0	0	0	0	0	0	0	0	0	0	0	0	0	0	0	0	0	0	0	0	0	0	0	0	0	0	0
148a938b2661490e169ec27372a608dd	0	0	0	0	0	0	0	0	0	0	0	0	0	0	0	0	0	0	0	0	0	0	0	0	0	0	0	0	0	0	0	0	0	0	0	0	0	0	0	0	0	0	0	0	0	0	0	0	0
ebc601821a46c9366db87ea2a9b6d23c	0	0	0	0	0	0	0	0	0	0	0	0	0	0	0	0	0	0	0	0	0	0	0	0	0	0	0	0	0	0	0	0	0	0	0	0	0	0	0	0	0	0	0	0	0	0	0	0	0
20accab34d1553ec4855f4fbb3dcdb8c	0	0	0	0	0	0	0	0	0	0	0	0	0	0	0	0	0	0	0	0	0	0	0	0	0	0	0	0	0	0	0	0	0	0	0	0	0	0	0	0	0	0	0	0	0	0	0	0	0
24995fb7e377d326b82882f98a74eea3	0	0	0	0	0	0	0	0	0	0	0	0	0	0	0	0	0	0	0	0	0	0	0	0	0	0	0	0	0	0	0	0	0	0	0	0	0	0	0	0	0	0	0	0	0	0	0	0	0
76319e63f9af5fc665330243ce73edc3	0	0	0	0	0	0	0	0	0	0	0	0	0	0	0	0	0	0	0	0	0	0	0	0	0	0	0	0	0	0	0	0	0	0	0	0	0	0	0	0	0	0	0	0	0	0	0	0	0
c0d0fd193df7b882732f47edc547f2ef	0	0	0	0	0	0	0	0	0	0	0	0	0	0	0	0	0	0	0	0	0	0	0	0	0	0	0	0	0	0	0	0	0	0	0	0	0	0	0	0	0	0	0	0	0	0	0	0	0
420399c88845f1d50d0940e205cdeabd	0	0	0	0	0	0	0	0	0	0	0	0	0	0	0	0	0	0	0	0	0	0	0	0	0	0	0	0	0	0	0	0	0	0	0	0	0	0	0	0	0	0	0	0	0	0	0	0	0
24a2bc2b2238b0de38f9e8f0987ce6bf	0	0	0	0	0	0	0	0	0	0	0	0	0	0	0	0	0	0	0	0	0	0	0	0	0	0	0	0	0	0	0	0	0	0	0	0	0	0	0	0	0	0	0	0	0	0	0	0	0
ca2b0bec952b1f8d9750ba631e7343c0	0	0	0	0	0	0	0	0	0	0	0	0	0	0	0	0	0	0	0	0	0	0	0	0	0	0	0	0	0	0	0	0	0	0	0	0	0	0	0	0	0	0	0	0	0	0	0	0	0
46c23e08fa8b96aa282463dab85f4565	0	0	0	0	0	0	0	0	0	0	0	0	0	0	0	0	0	0	0	0	0	0	0	0	0	0	0	0	0	0	0	0	0	0	0	0	0	0	0	0	0	0	0	0	0	0	0	0	0
aa3df4a59abcdecba7c9abf56af91abd	0	0	0	0	0	0	0	0	0	0	0	0	0	0	0	0	0	0	0	0	0	0	0	0	0	0	0	0	0	0	0	0	0	0	0	0	0	0	0	0	0	0	0	0	0	0	0	0	0
16408223d0d925cec20bf084bf880a1c	0	0	0	0	0	0	0	0	0	0	0	0	0	0	0	0	0	0	0	0	0	0	0	0	0	0	0	0	0	0	0	0	0	0	0	0	0	0	0	0	0	0	0	0	0	0	0	0	0
bb5cc773059a8b6eed61b5887da82b00	0	0	0	0	0	0	0	0	0	0	0	0	0	0	0	0	0	0	0	0	0	0	0	0	0	0	0	0	0	0	0	0	0	0	0	0	0	0	0	0	0	0	0	0	0	0	0	0	0
af4ba1d7e3d4026c9fe79983833a78c8	0	0	0	0	0	0	0	0	0	0	0	0	0	0	0	0	0	0	0	0	0	0	0	0	0	0	0	0	0	0	0	0	0	0	0	0	0	0	0	0	0	0	0	0	0	0	0	0	0
8bb3495bce79d22d2a291c656db258fe	0	0	0	0	0	0	0	0	0	0	0	0	0	0	0	0	0	0	0	0	0	0	0	0	0	0	0	0	0	0	0	0	0	0	0	0	0	0	0	0	0	0	0	0	0	0	0	0	0
9428b002751cda2461a5e1c0d4d2952a	0	0	0	0	0	0	0	0	0	0	0	0	0	0	0	0	0	0	0	0	0	0	0	0	0	0	0	0	0	0	0	0	0	0	0	0	0	0	0	0	0	0	0	0	0	0	0	0	0
9e84ff11fadec26bf42fb2059981341a	0	0	0	0	0	0	0	0	0	0	0	0	0	0	0	0	0	0	0	0	0	0	0	0	0	0	0	0	0	0	0	0	0	0	0	0	0	0	0	0	0	0	0	0	0	0	0	0	0
9914737a3dfe17f119d68b846577de69	0	0	0	0	0	0	0	0	0	0	0	0	0	0	0	0	0	0	0	0	0	0	0	0	0	0	0	0	0	0	0	0	0	0	0	0	0	0	0	0	0	0	0	0	0	0	0	0	0
fda50254e8741bf4ebec69d43e4200e6	0	0	0	0	0	0	0	0	0	0	0	0	0	0	0	0	0	0	0	0	0	0	0	0	0	0	0	0	0	0	0	0	0	0	0	0	0	0	0	0	0	0	0	0	0	0	0	0	0
4a82481295dd4397d32b022ebe0e49fe	0	0	0	0	0	0	0	0	0	0	0	0	0	0	0	0	0	0	0	0	0	0	0	0	0	0	0	0	0	0	0	0	0	0	0	0	0	0	0	0	0	0	0	0	0	0	0	0	0
e0f7f3a0bdb4b883529e43e0f2dc71b6	0	0	0	0	0	0	0	0	0	0	0	0	0	0	0	0	0	0	0	0	0	0	0	0	0	0	0	0	0	0	0	0	0	0	0	0	0	0	0	0	0	0	0	0	0	0	0	0	0
5a888ff04e3fa2452866b7bbf9313216	0	0	0	0	0	0	0	0	0	0	0	0	0	0	0	0	0	0	0	0	0	0	0	0	0	0	0	0	0	0	0	0	0	0	0	0	0	0	0	0	0	0	0	0	0	0	0	0	0
c1e19c3ca7451bd124b9a60a7ea5ee74	0	0	0	0	0	0	0	0	0	0	0	0	0	0	0	0	0	0	0	0	0	0	0	0	0	0	0	0	0	0	0	0	0	0	0	0	0	0	0	0	0	0	0	0	0	0	0	0	0
8a286e18ad39f197734dfbc9ddd3f2c5	0	0	0	0	0	0	0	0	10	0	0	0	0	0	0	0	0	0	0	0	0	0	0	0	0	0	0	0	0	0	0	0	0	0	0	0	0	0	0	0	0	0	0	0	0	0	0	0	0
eed709c94d66e81c44d982dc6b4ebed5	0	0	0	0	0	0	0	0	0	0	10	0	0	0	0	0	0	0	0	0	0	0	0	0	0	0	0	0	0	0	0	0	0	0	0	0	0	0	0	0	0	0	0	0	0	0	0	0	0
21e7c032c781e79a41ed43dab78ccd09	0	0	0	0	0	0	0	0	0	0	10	0	0	0	0	0	0	0	0	0	0	0	0	0	0	0	0	0	0	0	0	0	0	0	0	0	0	0	0	0	0	0	0	0	0	0	0	0	0
670d5c49398dd1526e5f3c8703628a0d	0	0	0	0	0	0	0	0	0	0	10	0	0	0	0	0	0	0	0	0	0	0	0	0	0	0	0	0	0	0	0	0	0	0	0	0	0	0	0	0	0	0	0	0	0	0	0	0	0
1428e886c96be4d04a7b84e6636be387	0	0	0	0	0	0	0	0	0	0	10	0	0	0	0	0	0	0	0	0	0	0	0	0	0	0	0	0	0	0	0	0	0	0	0	0	0	0	0	0	0	0	0	0	0	0	0	0	0
8b545101b6367afbea5002b993b2f905	0	0	0	0	0	0	0	0	0	0	10	0	0	0	0	0	0	0	0	0	0	0	0	0	0	0	0	0	0	0	0	0	0	0	0	0	0	0	0	0	0	0	0	0	0	0	0	0	0
e58ec2a461c037517687dd90ca7b4754	0	0	0	0	0	0	0	0	0	0	10	0	0	0	0	0	0	0	0	0	0	0	0	0	0	0	0	0	0	0	0	0	0	0	0	0	0	0	0	0	0	0	0	0	0	0	0	0	0
744891979e82be7e2b0a08e299ca4847	0	0	0	0	0	0	0	0	0	0	4	0	0	0	0	0	0	0	0	0	0	0	0	0	0	0	0	0	0	0	0	0	0	0	0	0	0	0	0	0	0	0	0	0	0	0	0	0	0
d139b942f2b438cc5c58437ff358dbbc	0	0	0	0	0	0	0	0	0	0	0	10	0	0	0	0	0	0	0	0	0	0	0	0	0	0	0	0	0	0	0	0	0	0	0	0	0	0	0	0	0	0	0	0	0	0	0	0	0
9eafa8e099bc70b3e02c33fb15eafa15	0	0	0	0	0	0	0	0	0	0	0	0	10	0	0	0	0	0	0	0	0	0	0	0	0	0	0	0	0	0	0	0	0	0	0	0	0	0	0	0	0	0	0	0	0	0	0	0	0
533ca7b64ed24c9145c9b8c5ec9cdefc	0	0	0	0	0	0	0	0	0	0	0	0	10	0	0	0	0	0	0	0	0	0	0	0	0	0	0	0	0	0	0	0	0	0	0	0	0	0	0	0	0	0	0	0	0	0	0	0	0
9ee4f3863fd5bf10429711265811f3d2	0	0	0	0	0	0	0	0	0	0	0	0	10	0	0	0	0	0	0	0	0	0	0	0	0	0	0	0	0	0	0	0	0	0	0	0	0	0	0	0	0	0	0	0	0	0	0	0	0
9275ef96ff9b99c36f4224481f5239a7	0	0	0	0	0	0	0	0	0	0	0	0	10	0	0	0	0	0	0	0	0	0	0	0	0	0	0	0	0	0	0	0	0	0	0	0	0	0	0	0	0	0	0	0	0	0	0	0	0
15b11ae2681c45942043a9ea529f4891	0	0	0	0	0	0	0	0	0	0	0	0	10	0	0	0	0	0	0	0	0	0	0	0	0	0	0	0	0	0	0	0	0	0	0	0	0	0	0	0	0	0	0	0	0	0	0	0	0
88697cefb298a5801095e6292a9bf125	0	0	0	0	0	0	0	0	0	0	0	0	10	0	0	0	0	0	0	0	0	0	0	0	0	0	0	0	0	0	0	0	0	0	0	0	0	0	0	0	0	0	0	0	0	0	0	0	0
ecf2230178dc0fc13df26991c10ceb15	0	0	0	0	0	0	0	0	0	0	0	0	10	0	0	0	0	0	0	0	0	0	0	0	0	0	0	0	0	0	0	0	0	0	0	0	0	0	0	0	0	0	0	0	0	0	0	0	0
6f6c502de1598e66af62ff0fa3243145	0	0	0	0	0	0	0	0	0	0	0	0	10	0	0	0	0	0	0	0	0	0	0	0	0	0	0	0	0	0	0	0	0	0	0	0	0	0	0	0	0	0	0	0	0	0	0	0	0
fe75c76b375c20deea7a98bb0331b051	0	0	0	0	0	0	0	0	0	0	0	0	10	0	0	0	0	0	0	0	0	0	0	0	0	0	0	0	0	0	0	0	0	0	0	0	0	0	0	0	0	0	0	0	0	0	0	0	0
b2bdf3286408f0a94703811d2156f95a	0	0	0	0	0	0	0	0	0	0	0	0	10	0	0	0	0	0	0	0	0	0	0	0	0	0	0	0	0	0	0	0	0	0	0	0	0	0	0	0	0	0	0	0	0	0	0	0	0
fc995df24b14af5ef629279bcde91992	0	0	0	0	0	0	0	0	0	0	0	0	10	0	0	0	0	0	0	0	0	0	0	0	0	0	0	0	0	0	0	0	0	0	0	0	0	0	0	0	0	0	0	0	0	0	0	0	0
019af167e86b2e861ca78ad968f46472	0	0	0	0	0	0	0	0	0	0	0	0	10	0	0	0	0	0	0	0	0	0	0	0	0	0	0	0	0	0	0	0	0	0	0	0	0	0	0	0	0	0	0	0	0	0	0	0	0
2a7afd6ceb39d91d332893b44d4b3bae	0	0	0	0	0	0	0	0	0	0	0	0	10	0	0	0	0	0	0	0	0	0	0	0	0	0	0	0	0	0	0	0	0	0	0	0	0	0	0	0	0	0	0	0	0	0	0	0	0
58d3ffb11e2d10a2655600d060c2dc3b	0	0	0	0	0	0	0	0	0	0	0	0	5	0	0	0	0	0	0	5	0	0	0	0	0	0	0	0	0	0	0	0	0	0	0	0	0	0	0	0	0	0	0	0	0	0	0	0	0
44845944e5eaf5a3e1809eb00df6116d	0	0	0	0	0	0	0	0	0	0	0	0	0	10	0	0	0	0	0	0	0	0	0	0	0	0	0	0	0	0	0	0	0	0	0	0	0	0	0	0	0	0	0	0	0	0	0	0	0
8cd95e77c67faed71da2cb7f93e3c9b8	0	0	0	0	0	0	0	0	0	0	0	0	0	10	0	0	0	0	0	0	0	0	0	0	0	0	0	0	0	0	0	0	0	0	0	0	0	0	0	0	0	0	0	0	0	0	0	0	0
dc404a3058f3a35a608b04b27ee5f6e2	0	0	0	0	0	0	0	0	0	0	0	0	0	10	0	0	0	0	0	0	0	0	0	0	0	0	0	0	0	0	0	0	0	0	0	0	0	0	0	0	0	0	0	0	0	0	0	0	0
6d98c3df0fa2021dc359d843f1f83b2a	0	0	0	0	0	0	0	0	0	0	0	0	0	10	0	0	0	0	0	0	0	0	0	0	0	0	0	0	0	0	0	0	0	0	0	0	0	0	0	0	0	0	0	0	0	0	0	0	0
c933abccae87b51a58f0a5b56b2790d8	0	0	0	0	0	0	0	0	0	0	0	0	0	10	0	0	0	0	0	0	0	0	0	0	0	0	0	0	0	0	0	0	0	0	0	0	0	0	0	0	0	0	0	0	0	0	0	0	0
71e19c70feaa811855fbcd45ddaf7ea9	0	0	0	0	0	0	0	0	0	0	0	0	0	0	10	0	0	0	0	0	0	0	0	0	0	0	0	0	0	0	0	0	0	0	0	0	0	0	0	0	0	0	0	0	0	0	0	0	0
509d2e60b5ee105813857be9be9137ca	0	0	0	0	0	0	0	0	0	0	0	0	0	0	10	0	0	0	0	0	0	0	0	0	0	0	0	0	0	0	0	0	0	0	0	0	0	0	0	0	0	0	0	0	0	0	0	0	0
f5028c01b28b3dbff80491bac0fb4bd1	0	0	0	0	0	0	0	0	0	0	0	0	0	0	10	0	0	0	0	0	0	0	0	0	0	0	0	0	0	0	0	0	0	0	0	0	0	0	0	0	0	0	0	0	0	0	0	0	0
57e219e69c1e78e89143180911600119	0	0	0	0	0	0	0	0	0	0	0	0	0	0	10	0	0	0	0	0	0	0	0	0	0	0	0	0	0	0	0	0	0	0	0	0	0	0	0	0	0	0	0	0	0	0	0	0	0
737af01efbd59e4a8199309d138b5374	0	0	0	0	0	0	0	0	0	0	0	0	0	0	10	0	0	0	0	0	0	0	0	0	0	0	0	0	0	0	0	0	0	0	0	0	0	0	0	0	0	0	0	0	0	0	0	0	0
6d584e859768fb258fc2c7937cc54962	0	0	0	0	0	0	0	0	0	0	0	0	0	0	0	10	0	0	0	0	0	0	0	0	0	0	0	0	0	0	0	0	0	0	0	0	0	0	0	0	0	0	0	0	0	0	0	0	0
0fd487236f6290070accfacd251a64d3	0	0	0	0	0	0	0	0	0	0	0	0	0	0	0	10	0	0	0	0	0	0	0	0	0	0	0	0	0	0	0	0	0	0	0	0	0	0	0	0	0	0	0	0	0	0	0	0	0
88d240d87b0f428a1fbf1e3044755b34	0	0	0	0	0	0	0	0	0	0	0	0	0	0	0	10	0	0	0	0	0	0	0	0	0	0	0	0	0	0	0	0	0	0	0	0	0	0	0	0	0	0	0	0	0	0	0	0	0
f687202e0f713cf2210a4a070276f2af	0	0	0	0	0	0	0	0	0	0	0	0	0	0	0	10	0	0	0	0	0	0	0	0	0	0	0	0	0	0	0	0	0	0	0	0	0	0	0	0	0	0	0	0	0	0	0	0	0
fcf381d4f69397bf5ff21ede735c6005	0	0	0	0	0	0	0	0	0	0	0	0	0	0	0	10	0	0	0	0	0	0	0	0	0	0	0	0	0	0	0	0	0	0	0	0	0	0	0	0	0	0	0	0	0	0	0	0	0
e6809517a88c2227d2f77e0ba0e065d5	0	0	0	0	0	0	0	0	0	0	0	0	0	0	0	10	0	0	0	0	0	0	0	0	0	0	0	0	0	0	0	0	0	0	0	0	0	0	0	0	0	0	0	0	0	0	0	0	0
717d982eba8d62b87f56e3d109d5e525	0	0	0	0	0	0	0	0	0	0	0	0	0	0	0	10	0	0	0	0	0	0	0	0	0	0	0	0	0	0	0	0	0	0	0	0	0	0	0	0	0	0	0	0	0	0	0	0	0
13b9b140885a2a2090177aa655179f1d	0	0	0	0	0	0	0	0	0	0	0	0	0	0	0	6	0	0	0	0	0	0	0	0	0	0	0	0	0	0	0	0	0	0	0	0	0	0	0	0	0	0	0	4	0	0	0	0	0
967e219377e97b6c14aa6b9384d1ad07	0	0	0	0	0	0	0	0	0	0	0	0	0	0	0	0	10	0	0	0	0	0	0	0	0	0	0	0	0	0	0	0	0	0	0	0	0	0	0	0	0	0	0	0	0	0	0	0	0
816c3c055cb51d0c623e05284b038042	0	0	0	0	0	0	0	0	0	0	0	0	0	0	0	0	10	0	0	0	0	0	0	0	0	0	0	0	0	0	0	0	0	0	0	0	0	0	0	0	0	0	0	0	0	0	0	0	0
3ebf44b892109da0899531665d8b78ad	0	0	0	0	0	0	0	0	0	0	0	0	0	0	0	0	10	0	0	0	0	0	0	0	0	0	0	0	0	0	0	0	0	0	0	0	0	0	0	0	0	0	0	0	0	0	0	0	0
dacc32f52bb846498411d2c530cae1a1	0	0	0	0	0	0	0	0	0	0	0	0	0	0	0	0	10	0	0	0	0	0	0	0	0	0	0	0	0	0	0	0	0	0	0	0	0	0	0	0	0	0	0	0	0	0	0	0	0
fce1c137095af34eaa64baf9cadf6373	0	0	0	0	0	0	0	0	0	0	0	0	0	0	0	0	0	10	0	0	0	0	0	0	0	0	0	0	0	0	0	0	0	0	0	0	0	0	0	0	0	0	0	0	0	0	0	0	0
fd388fa308c2b06d6fa42397682e9b4c	0	0	0	0	0	0	0	0	0	0	0	0	0	0	0	0	0	10	0	0	0	0	0	0	0	0	0	0	0	0	0	0	0	0	0	0	0	0	0	0	0	0	0	0	0	0	0	0	0
a2010cb6147eeb101da89e8a8af7a8e5	0	0	0	0	0	0	0	0	0	0	0	0	0	0	0	0	0	10	0	0	0	0	0	0	0	0	0	0	0	0	0	0	0	0	0	0	0	0	0	0	0	0	0	0	0	0	0	0	0
11a43b2af7279717b53f475517831c46	0	0	0	0	0	0	0	0	0	0	0	0	0	0	0	0	0	10	0	0	0	0	0	0	0	0	0	0	0	0	0	0	0	0	0	0	0	0	0	0	0	0	0	0	0	0	0	0	0
688293e57438bcf9db3809921ab4aee2	0	0	0	0	0	0	0	0	0	0	0	0	0	0	0	0	0	10	0	0	0	0	0	0	0	0	0	0	0	0	0	0	0	0	0	0	0	0	0	0	0	0	0	0	0	0	0	0	0
ace491b3da7bca3ed562b07b189e509d	0	0	0	0	0	0	0	0	0	0	0	0	0	0	0	0	0	10	0	0	0	0	0	0	0	0	0	0	0	0	0	0	0	0	0	0	0	0	0	0	0	0	0	0	0	0	0	0	0
3ecd95d05688e5d3eceeff37be1bf07c	0	0	0	0	0	0	0	0	0	0	0	0	0	0	0	0	0	10	0	0	0	0	0	0	0	0	0	0	0	0	0	0	0	0	0	0	0	0	0	0	0	0	0	0	0	0	0	0	0
d7998747242466f6e5571146830007c0	0	0	0	0	0	0	0	0	0	0	0	0	0	0	0	0	0	0	10	0	0	0	0	0	0	0	0	0	0	0	0	0	0	0	0	0	0	0	0	0	0	0	0	0	0	0	0	0	0
67371d1666d5fcd2c1dd4be6eac0f261	0	0	0	0	0	0	0	0	0	0	0	0	0	0	0	0	0	0	10	0	0	0	0	0	0	0	0	0	0	0	0	0	0	0	0	0	0	0	0	0	0	0	0	0	0	0	0	0	0
c76e1a28e47f4b7124dc126c0f487d53	0	0	0	0	0	0	0	0	0	0	0	0	0	0	0	0	0	0	10	0	0	0	0	0	0	0	0	0	0	0	0	0	0	0	0	0	0	0	0	0	0	0	0	0	0	0	0	0	0
97370bf011096bc96f6a08552b6086a0	0	0	0	0	0	0	0	0	0	0	0	0	0	0	0	0	0	0	4	0	0	0	0	0	0	0	0	0	0	0	0	0	0	0	0	0	0	0	0	0	0	0	0	0	0	0	0	0	0
aede626d186e425218aff3ef4b575573	0	0	0	0	0	0	0	0	0	0	0	0	0	0	0	0	0	0	0	10	0	0	0	0	0	0	0	0	0	0	0	0	0	0	0	0	0	0	0	0	0	0	0	0	0	0	0	0	0
7580d8f10c7fd4907cde3dbac7f14e8c	0	0	0	0	0	0	0	0	0	0	0	0	0	0	0	0	0	0	0	10	0	0	0	0	0	0	0	0	0	0	0	0	0	0	0	0	0	0	0	0	0	0	0	0	0	0	0	0	0
8a31bab353913dd7629b13274e521735	0	0	0	0	0	0	0	0	0	0	0	0	0	0	0	0	0	0	0	0	10	0	0	0	0	0	0	0	0	0	0	0	0	0	0	0	0	0	0	0	0	0	0	0	0	0	0	0	0
a2c486e5e1369971501ab38dd6d4e080	0	0	0	0	0	0	0	0	0	0	0	0	0	0	0	0	0	0	0	0	10	0	0	0	0	0	0	0	0	0	0	0	0	0	0	0	0	0	0	0	0	0	0	0	0	0	0	0	0
cab25b43bdf667510a756642742cbe29	0	0	0	0	0	0	0	0	0	0	0	0	0	0	0	0	0	0	0	0	0	0	10	0	0	0	0	0	0	0	0	0	0	0	0	0	0	0	0	0	0	0	0	0	0	0	0	0	0
dc163dd9a6923bbca1089e8cf3d6bbc9	0	0	0	0	0	0	0	0	0	0	0	0	0	0	0	0	0	0	0	0	0	0	4	0	0	0	0	0	0	0	0	0	0	0	0	0	0	0	0	0	0	0	0	0	0	0	0	0	0
fe99906084d83d4c392da175e9e7ab85	0	0	0	0	0	0	0	0	0	0	0	0	0	0	0	0	0	0	0	0	0	0	0	0	0	0	0	0	0	0	0	10	0	0	0	0	0	0	0	0	0	0	0	0	0	0	0	0	0
f2c1091a8d298b5eb01bfc6d3868a2e4	0	0	0	0	0	0	0	0	0	0	0	0	0	0	0	0	0	0	0	0	0	0	0	0	0	0	0	0	0	0	0	0	0	10	0	0	0	0	0	0	0	0	0	0	0	0	0	0	0
7c5c855c5b9f71ac20b79acafc2b2ec6	0	0	0	0	0	0	0	0	0	0	0	0	0	0	0	0	0	0	0	0	0	0	0	0	0	0	0	0	0	0	0	0	0	0	10	0	0	0	0	0	0	0	0	0	0	0	0	0	0
c9ba10056588dc2d1089d9ef998baee2	0	0	0	0	0	0	0	0	0	0	0	0	0	0	0	0	0	0	0	0	0	0	0	0	0	0	0	0	0	0	0	0	0	0	0	6	0	0	0	0	0	0	0	0	0	0	0	0	0
45752a047e6d8d46d6f733e76607480f	0	0	0	0	0	0	0	0	0	0	0	0	0	0	0	0	0	0	0	0	0	0	0	0	0	0	0	0	0	0	0	0	0	0	0	0	0	0	0	0	0	10	0	0	0	0	0	0	0
c0b1786e7aef68178b68fa4262f2d4f6	0	0	0	0	0	0	0	0	0	0	0	0	0	0	0	0	0	0	0	0	0	0	0	0	0	0	0	0	0	0	0	0	0	0	0	0	0	0	0	0	0	2	0	2	0	0	0	0	0
4c1b45e0abb6decd432e2251f9030789	0	0	0	0	0	0	0	0	0	0	0	0	0	0	0	0	0	0	0	0	0	0	0	0	0	0	0	0	0	0	0	0	0	0	0	0	0	0	0	0	0	0	0	0	10	0	0	0	0
c8b2d5a150b6582ed1b38d30d95e11f6	0	0	0	0	0	0	0	0	0	0	0	0	0	0	0	0	0	0	0	0	0	0	0	0	0	0	0	0	0	0	0	0	0	0	0	0	0	0	0	0	0	0	0	0	10	0	0	0	0
fb2518df017bcf94b5b690d5831cdf86	0	0	0	0	0	0	0	0	0	0	0	0	0	0	0	0	0	0	0	0	0	0	0	0	0	0	0	0	0	0	0	0	0	0	0	0	0	0	0	0	0	0	0	0	10	0	0	0	0
ef7f74ad97f89ce295beec53f4811e8c	0	0	0	0	0	0	0	0	0	0	0	0	0	0	0	0	0	0	0	0	0	0	0	0	0	0	0	0	0	0	0	0	0	0	0	0	0	0	0	0	0	0	0	0	0	0	10	0	0
c7ef94ed55ea335e4da76a1182d36802	0	0	0	0	0	0	0	0	0	0	0	0	0	0	0	0	0	0	0	0	0	0	0	0	0	0	0	0	0	0	0	0	0	0	0	0	0	0	0	0	0	0	0	0	0	0	10	0	0
f0042cb6fcccbb6013607685812abe36	0	0	0	0	0	0	0	0	0	0	0	0	0	0	0	0	0	0	0	0	0	0	0	0	0	0	0	0	0	0	0	0	0	0	0	0	0	0	0	0	0	0	0	0	0	0	10	0	0
bf786304176208fc68671df0dfe6ea74	0	0	0	0	0	0	0	0	0	0	0	0	0	0	0	0	0	0	0	0	0	0	0	0	0	0	0	0	0	0	0	0	0	0	0	0	0	0	0	0	0	0	0	0	0	0	10	0	0
8061b9c65b06fd3dd02163a57f8ddd37	0	0	0	0	0	0	0	0	0	0	0	0	0	0	0	0	0	0	0	0	0	0	0	0	0	0	0	0	0	0	0	0	0	0	0	0	0	0	0	0	0	0	0	0	0	0	6	0	0
9a05599aba15c51a604ae28011bcffac	0	0	0	0	0	0	0	0	0	0	0	0	0	0	0	0	0	0	0	0	0	0	0	0	0	0	0	0	0	0	0	0	0	0	0	0	0	0	0	0	0	0	0	0	0	0	0	10	0
437dec9bab6bb92d2e1d305734189d44	0	0	0	0	0	0	0	0	0	0	0	0	0	0	0	0	0	0	0	0	0	0	0	0	0	0	0	0	0	0	0	0	0	0	0	0	0	0	0	0	0	0	0	0	0	0	0	0	0
39a6c11ccf812ff2b41f65f13948e0b9	0	0	0	0	0	0	0	0	0	0	0	0	0	0	0	0	0	0	0	0	0	0	0	0	0	0	0	0	0	0	0	0	0	0	0	0	0	0	0	0	0	0	0	0	0	0	0	0	0
41e1c79958aea5863ef00cc685b3f809	0	0	0	0	0	0	0	0	0	0	0	0	0	0	0	0	0	0	0	0	0	0	0	0	0	0	0	0	0	0	0	0	0	0	0	0	0	0	0	0	0	0	0	0	0	0	0	0	0
57353a7b672d247f62543664a5c64e20	0	0	0	0	0	0	0	0	0	0	0	0	0	0	0	0	0	0	0	0	0	0	0	0	0	0	0	0	0	0	0	0	0	0	0	0	0	0	0	0	0	0	0	0	0	0	0	0	0
40774bf690f42400bf52d1a21cf65eb6	0	0	0	0	0	0	0	0	0	0	0	0	0	0	0	0	0	0	0	0	0	0	0	0	0	0	0	0	0	0	0	0	0	0	0	0	0	0	0	0	0	0	0	0	0	0	0	0	0
7905a29d6d125e2f78820641cd3595a6	0	0	0	0	0	0	0	0	0	0	0	0	0	0	0	0	0	0	0	0	0	0	0	0	0	0	0	0	0	0	0	0	0	0	0	0	0	0	0	0	0	0	0	0	0	0	0	0	0
17eb42070a637025656072f188d70f42	0	0	0	0	0	0	0	0	0	0	0	0	0	0	0	0	0	0	0	0	0	0	0	0	0	0	0	0	0	0	0	0	0	0	0	0	0	0	0	0	0	0	0	0	0	0	0	0	0
5d4ab6b2379e25c7dd77b0c24ab0c7a2	0	0	0	0	0	0	0	0	0	0	0	0	0	0	0	0	0	0	0	0	0	0	0	0	0	0	0	0	0	0	0	0	0	0	0	0	0	0	0	0	0	0	0	0	0	0	0	0	0
b858bd62b0d642e0343d72cbe749cfde	0	0	0	0	0	0	0	0	0	0	0	0	0	0	0	0	0	0	0	0	0	0	0	0	0	0	0	0	0	0	0	0	0	0	0	0	0	0	0	0	0	0	0	0	0	0	0	0	0
76b32c472f29ad4af3bd2ebb05811224	0	0	0	0	0	0	0	0	0	0	0	0	0	0	0	0	0	0	0	0	0	0	0	0	0	0	0	0	0	0	0	0	0	0	0	0	0	0	0	0	0	0	0	0	0	0	0	0	0
f309cafb1198e1a5fda2ff5e243541d4	0	0	0	0	0	0	0	0	0	0	0	0	0	0	0	0	0	0	0	0	0	0	0	0	0	0	0	0	0	0	0	0	0	0	0	0	0	0	0	0	0	0	0	0	0	0	0	0	0
b3bb45749444c803771335ffe9ea02dd	0	0	0	0	0	0	0	0	0	0	0	0	0	0	0	0	0	0	0	0	0	0	0	0	0	0	0	0	0	0	0	0	0	0	0	0	0	0	0	0	0	0	0	0	0	0	0	0	0
2cb9c9ba7f9a1c40530452dcaee26185	0	0	0	0	0	0	0	0	0	0	0	0	0	0	0	0	0	0	0	0	0	0	0	0	0	0	0	0	0	0	0	0	0	0	0	0	0	0	0	0	0	0	0	0	0	0	0	0	0
f6484d5c9cae70d3aa479e3f27a08dc6	0	0	0	0	0	0	0	0	0	0	0	0	0	0	0	0	0	0	0	0	0	0	0	0	0	0	0	0	0	0	0	0	0	0	0	0	0	0	0	0	0	0	0	0	0	0	0	0	0
49dbadc67494be70c947496afb5335ae	0	0	0	0	0	0	0	0	0	0	0	0	0	0	0	0	0	0	0	0	0	0	0	0	0	0	0	0	0	0	0	0	0	0	0	0	0	0	0	0	0	0	0	0	0	0	0	0	0
8b2e08822b745a7d626febd1a5e9c86f	0	0	0	0	0	0	0	0	0	0	0	0	0	0	0	0	0	0	0	0	0	0	0	0	0	0	0	0	0	0	0	0	0	0	0	0	0	0	0	0	0	0	0	0	0	0	0	0	0
2a34f79c33b53378bf17b6e4f594df27	0	0	0	0	0	0	0	0	0	0	0	0	0	0	0	0	0	0	0	0	0	0	0	0	0	0	0	0	0	0	0	0	0	0	0	0	0	0	0	0	0	0	0	0	0	0	0	0	0
d3f647fc2a81b408941e3589a8b5a143	0	0	0	0	0	0	0	0	0	0	0	0	0	0	0	0	0	0	0	0	0	0	0	0	0	0	0	0	0	0	0	0	0	0	0	0	0	0	0	0	0	0	0	0	0	0	0	0	0
28e02ae7effd827c71dad5a791227def	0	0	0	0	0	0	0	0	0	0	0	0	0	0	0	0	0	0	0	0	0	0	0	0	0	0	0	0	0	0	0	0	0	0	0	0	0	0	0	0	0	0	0	0	0	0	0	0	0
dca59fa2aeab8239e0bb27adbf2905b8	0	0	0	0	0	0	0	0	0	0	0	0	0	0	0	0	0	0	0	0	0	0	0	0	0	0	0	0	0	0	0	0	0	0	0	0	0	0	0	0	0	0	0	0	0	0	0	0	0
9ce6cb13699f8c110e48f6f20ffd4e4d	0	0	0	0	0	0	0	0	0	0	0	0	0	0	0	0	0	0	0	0	0	0	0	0	0	0	0	0	0	0	0	0	0	0	0	0	0	0	0	0	0	0	0	0	0	0	0	0	0
bc59d53b174f0887a26ce07852c2b9f7	0	0	0	0	0	0	0	0	0	0	0	0	0	0	0	0	0	0	0	0	0	0	0	0	0	0	0	0	0	0	0	0	0	0	0	0	0	0	0	0	0	0	0	0	0	0	0	0	0
fdbedc0886ba81334afd80e0688cdebc	0	0	0	0	0	0	0	0	0	0	0	0	0	0	0	0	0	0	0	0	0	0	0	0	0	0	0	0	0	0	0	0	0	0	0	0	0	0	0	0	0	0	0	0	0	0	0	0	0
6eb79060fe1ab7c2ea6ab43680818688	0	0	0	0	0	0	0	0	0	0	0	0	0	0	0	0	0	0	0	0	0	0	0	0	0	0	0	0	0	0	0	0	0	0	0	0	0	0	0	0	0	0	0	0	0	0	0	0	0
e212664c167df6dd8f1fcaa897669088	0	0	0	0	0	0	0	0	0	0	0	0	0	0	0	0	0	0	0	0	0	0	0	0	0	0	0	0	0	0	0	0	0	0	0	0	0	0	0	0	0	0	0	0	0	0	0	0	0
5092f21e676a548613478e9dd962b57c	0	0	0	0	0	0	0	0	0	0	0	0	0	0	0	0	0	0	0	0	0	0	0	0	0	0	0	0	0	0	0	0	0	0	0	0	0	0	0	0	0	0	0	0	0	0	0	0	0
7025dd14271689c73fb57a822b613e10	0	0	0	0	0	0	0	0	0	0	0	0	0	0	0	0	0	0	0	0	0	0	0	0	0	0	0	0	0	0	0	0	0	0	0	0	0	0	0	0	0	0	0	0	0	0	0	0	0
1b8927b8ca39b7e597aae6c9e0edb4a4	0	0	0	0	0	0	0	0	0	0	0	0	0	0	0	0	0	0	0	0	0	0	0	0	0	0	0	0	0	0	0	0	0	0	0	0	0	0	0	0	0	0	0	0	0	0	0	0	0
2b340036b53178bcbc6b436dc6821802	0	0	0	0	0	0	0	0	0	0	0	0	0	0	0	0	0	0	0	0	0	0	0	0	0	0	0	0	0	0	0	0	0	0	0	0	0	0	0	0	0	0	0	0	0	0	0	0	0
c9c78d2cde318619fd8398d9a27a4122	0	0	0	0	0	0	0	0	0	0	0	0	0	0	0	0	0	0	0	0	0	0	0	0	0	0	0	0	0	0	0	0	0	0	0	0	0	0	0	0	0	0	0	0	0	0	0	0	0
15fb33eb3ba380ad2b713658d697bfcc	0	0	0	0	0	0	0	0	0	0	0	0	0	0	0	0	0	0	0	0	0	0	0	0	0	0	0	0	0	0	0	0	0	0	0	0	0	0	0	0	0	0	0	0	0	0	0	0	0
7f60903661d4a8a13a89c17a90233f94	0	0	0	0	0	0	0	0	0	0	0	0	0	0	0	0	0	0	0	0	0	0	0	0	0	0	0	0	0	0	0	0	0	0	0	0	0	0	0	0	0	0	0	0	0	0	0	0	0
0d84ffcf00e94764ab5ba85dca177159	0	0	0	0	0	0	0	0	0	0	0	0	0	0	0	0	0	0	0	0	0	0	0	0	0	0	0	0	0	0	0	0	0	0	0	0	0	0	0	0	0	0	0	0	0	0	0	0	0
f77f5e0f628b7778b93b668cda64a164	0	0	0	0	0	0	0	0	0	0	0	0	0	0	0	0	0	0	0	0	0	0	0	0	0	0	0	0	0	0	0	0	0	0	0	0	0	0	0	0	0	0	0	0	0	0	0	0	0
e34531fd04696449cd79d140a759b50c	0	0	0	0	0	0	0	0	0	0	0	0	0	0	0	0	0	0	0	0	0	0	0	0	0	0	0	0	0	0	0	0	0	0	0	0	0	0	0	0	0	0	0	0	0	0	0	0	0
95c1b4fca20f85eaee72a0b2952e84be	0	0	0	0	0	0	0	0	0	0	0	0	0	0	0	0	0	0	0	0	0	0	0	0	0	0	0	0	0	0	0	0	0	0	0	0	0	0	0	0	0	0	0	0	0	0	0	0	0
d474cf159ee4b2b460fab2adb518cbfd	0	0	0	0	0	0	0	0	0	0	0	0	0	0	0	0	0	0	0	0	0	0	0	0	0	0	0	0	0	0	0	0	0	0	0	0	0	0	0	0	0	0	0	0	0	0	0	0	0
f291146eb87ad39d0ce6cbc8cc969f1b	0	0	0	0	0	0	0	0	0	0	0	0	0	0	0	0	0	0	0	0	0	0	0	0	0	0	0	0	0	0	0	0	0	0	0	0	0	0	0	0	0	0	0	0	0	0	0	0	0
fa7944ee0dac9e3469335ef9c4056b99	0	0	0	0	0	0	0	0	0	0	0	0	0	0	0	0	0	0	0	0	0	0	0	0	0	0	0	0	0	0	0	0	0	0	0	0	0	0	0	0	0	0	0	0	0	0	0	0	0
e350d214cd17e595896506fb071e41b8	0	0	0	0	0	0	0	0	0	0	0	0	0	0	0	0	0	0	0	0	0	0	0	0	0	0	0	0	0	0	0	0	0	0	0	0	0	0	0	0	0	0	0	0	0	0	0	0	0
c5aabb4df199e7f4382518b61229a2a3	0	0	0	0	0	0	0	0	0	0	0	0	0	0	0	0	0	0	0	0	0	0	0	0	0	0	0	0	0	0	0	0	0	0	0	0	0	0	0	0	0	0	0	0	0	0	0	0	0
ec72b2aaf94ffff498ce457498f993ba	0	0	0	0	0	0	0	0	0	0	0	0	0	0	0	0	0	0	0	0	0	0	0	0	0	0	0	0	0	0	0	0	0	0	0	0	0	0	0	0	0	0	0	0	0	0	0	0	0
5f1cb6bdcc93ee2b9893bc036d9521f9	0	0	0	0	0	0	0	0	0	0	0	0	0	0	0	0	0	0	0	0	0	0	0	0	0	0	0	0	0	0	0	0	0	0	0	0	0	0	0	0	0	0	0	0	0	0	0	0	0
e8fe9f916646de50a7dbbf69d39fbcf4	0	0	0	0	0	0	0	0	0	0	0	0	0	0	0	0	0	0	0	0	0	0	0	0	0	0	0	0	0	0	0	0	0	0	0	0	0	0	0	0	0	0	0	0	0	0	0	0	0
92612a23b495617cfef48cce0d3a082e	0	0	0	0	0	0	0	0	0	0	0	0	0	0	0	0	0	0	0	0	0	0	0	0	0	0	0	0	0	0	0	0	0	0	0	0	0	0	0	0	0	0	0	0	0	0	0	0	0
044ad68f30efdb5a941c544f6dd9a934	0	0	0	0	0	0	0	0	0	0	0	0	0	0	0	0	0	0	0	0	0	0	0	0	0	0	0	0	0	0	0	0	0	0	0	0	0	0	0	0	0	0	0	0	0	0	0	0	0
eb9b7b85a1f43ccce6c2db1c2fa3cd04	0	0	0	0	0	0	0	0	0	0	0	0	0	0	0	0	0	0	0	0	0	0	0	0	0	0	0	0	0	0	0	0	0	0	0	0	0	0	0	0	0	0	0	0	0	0	0	0	0
2132d8c6b56b0ca0931cff09fb0907b2	0	0	0	0	0	0	0	0	0	0	0	0	0	0	0	0	0	0	0	0	0	0	0	0	0	0	0	0	0	0	0	0	0	0	0	0	0	0	0	0	0	0	0	0	0	0	0	0	0
6eaf40b4a70ed6d059bf044a180d380f	0	0	0	0	0	0	0	0	0	0	0	0	0	0	0	0	0	0	0	0	0	0	0	0	0	0	0	0	0	0	0	0	0	0	0	0	0	0	0	0	0	0	0	0	0	0	0	0	0
dac38b5e2a88e0029aeb457f1969e014	0	0	0	0	0	0	0	0	0	0	0	0	0	0	0	0	0	0	0	0	0	0	0	0	0	0	0	0	0	0	0	0	0	0	0	0	0	0	0	0	0	0	0	0	0	0	0	0	0
e61011b7dc626bbdbc34c278d0cbe11c	0	0	0	0	0	0	0	0	0	0	0	0	0	0	0	0	0	0	0	0	0	0	0	0	0	0	0	0	0	0	0	0	0	0	0	0	0	0	0	0	0	0	0	0	0	0	0	0	0
f3cd87e0eaf852c430f1a61f9b838257	0	0	0	0	0	0	0	0	0	0	0	0	0	0	0	0	0	0	0	0	0	0	0	0	0	0	0	0	0	0	0	0	0	0	0	0	0	0	0	0	0	0	0	0	0	0	0	0	0
4a2f1fff527319fabb10ea37e413ba9a	0	0	0	0	0	0	0	0	0	0	0	0	0	0	0	0	0	0	0	0	0	0	0	0	0	0	0	0	0	0	0	0	0	0	0	0	0	0	0	0	0	0	0	0	0	0	0	0	0
54a13875cf43c588331088715de8eea5	0	0	0	0	0	0	0	0	0	0	0	0	0	0	0	0	0	0	0	0	0	0	0	0	0	0	0	0	0	0	0	0	0	0	0	0	0	0	0	0	0	0	0	0	0	0	0	0	0
91c8e034f485b1ccecb9ed8fab20ece8	0	0	0	0	0	0	0	0	0	0	0	0	0	0	0	0	0	0	0	0	0	0	0	0	0	0	0	0	0	0	0	0	0	0	0	0	0	0	0	0	0	0	0	0	0	0	0	0	0
9ae51c635852f92ec3045c2550bd8305	0	0	0	0	0	0	0	0	0	0	0	0	0	0	0	0	0	0	0	0	0	0	0	0	0	0	0	0	0	0	0	0	0	0	0	0	0	0	0	0	0	0	0	0	0	0	0	0	0
a0e08f8a21f7a8db9ad08a0bb19e260d	0	0	0	0	0	0	0	0	0	0	0	0	0	0	0	0	0	0	0	0	0	0	0	0	0	0	0	0	0	0	0	0	0	0	0	0	0	0	0	0	0	0	0	0	0	0	0	0	0
ba0f9e37251a534da55d544fab34790c	0	0	0	0	0	0	0	0	0	0	0	0	0	0	0	0	0	0	0	0	0	0	0	0	0	0	0	0	0	0	0	0	0	0	0	0	0	0	0	0	0	0	0	0	0	0	0	0	0
ef6068ce656892684bbf47924e4e6406	0	0	0	0	0	0	0	0	0	0	0	0	0	0	0	0	0	0	0	0	0	0	0	0	0	0	0	0	0	0	0	0	0	0	0	0	0	0	0	0	0	0	0	0	0	0	0	0	0
9b35e36a6aa5a3a8624aefe38f6ea5fd	0	0	0	0	0	0	0	0	0	0	0	0	0	0	0	0	0	0	0	0	0	0	0	0	0	0	0	0	0	0	0	0	0	0	0	0	0	0	0	0	0	0	0	0	0	0	0	0	0
b418ef4de436da53bec05624331a1cca	0	0	0	0	0	0	0	0	0	0	0	0	0	0	0	0	0	0	0	0	0	0	0	0	0	0	0	0	0	0	0	0	0	0	0	0	0	0	0	0	0	0	0	0	0	0	0	0	0
551f70e31b497f478ec37f17185200e5	0	0	0	0	0	0	0	0	0	0	0	0	0	0	0	0	0	0	0	0	0	0	0	0	0	0	0	0	0	0	0	0	0	0	0	0	0	0	0	0	0	0	0	0	0	0	0	0	0
bee9eeacb13ad6c50adc0502ff7d60e3	0	0	0	0	0	0	0	0	0	0	0	0	0	0	0	0	0	0	0	0	0	0	0	0	0	0	0	0	0	0	0	0	0	0	0	0	0	0	0	0	0	0	0	0	0	0	0	0	0
c71183e9bd14086f808d420e514be715	0	0	0	0	0	0	0	0	0	0	0	0	0	0	0	0	0	0	0	0	0	0	0	0	0	0	0	0	0	0	0	0	0	0	0	0	0	0	0	0	0	0	0	0	0	0	0	0	0
28f359ca9c45dbb553cb351b3eafc199	0	0	0	0	0	0	0	0	0	0	0	0	0	0	0	0	0	0	0	0	0	0	0	0	0	0	0	0	0	0	0	0	0	0	0	0	0	0	0	0	0	0	0	0	0	0	0	0	0
e73357c8036be6276bae668c330d8958	0	0	0	0	0	0	0	0	0	0	0	0	0	0	0	0	0	0	0	0	0	0	0	0	0	0	0	0	0	0	0	0	0	0	0	0	0	0	0	0	0	0	0	0	0	0	0	0	0
74081284c79edafc0a4f859a2a5080b8	0	0	0	0	0	0	0	0	0	0	0	0	0	0	0	0	0	0	0	0	0	0	0	0	0	0	0	0	0	0	0	0	0	0	0	0	0	0	0	0	0	0	0	0	0	0	0	0	0
fd2a4c0553d12aacbdd0220f787c3c4a	0	0	0	0	0	0	9	0	0	0	0	0	0	0	0	0	0	0	0	0	0	0	0	0	0	0	0	0	0	0	0	0	0	0	0	0	0	0	0	0	0	0	0	0	0	0	0	0	0
3934d6b62d5f5787677e668382763a5c	0	0	0	0	0	0	0	0	0	0	9	0	0	0	0	0	0	0	0	0	0	0	0	0	0	0	0	0	0	0	0	0	0	0	0	0	0	0	0	0	0	0	0	0	0	0	0	0	0
[truncated: 2,392 more rows]
[truncated: 161 more columns]

## Sheet: S4_ASV_taxonomy
Table S4: Taxonomy of the ASVs.
ASV	Kingdom	Phylum	Class	Order	Family	Genus	Species
1eb24a1848670663d96f42b92b39ae18	Bacteria	Proteobacteria	Gammaproteobacteria	Vibrionales	Pseudoalteromonadaceae	unknown	unknown
7ca8ac912c1020ad81a1b37f219344f6	Bacteria	Bacteroidetes	Flavobacteriia	Flavobacteriales	Flavobacteriaceae	Flavobacterium	unknown
5a5ca29fec02a211e356ce052d6caa1d	Bacteria	Bacteroidetes	Flavobacteriia	Flavobacteriales	Flavobacteriaceae	unknown	unknown
8084bf612b73a5f45dfce1e6965da1f3	Bacteria	Proteobacteria	Alphaproteobacteria	unknown	unknown	unknown	unknown
418e65e6f83d4646e9c522f7a48a8e04	Bacteria	Bacteroidetes	Flavobacteriia	Flavobacteriales	Cryomorphaceae	Fluviicola	unknown
2c6f78d860c7a3893c6563d13190c8a4	Bacteria	Proteobacteria	Alphaproteobacteria	unknown	unknown	unknown	unknown
a90fa59f5617fb2930f52c7bbec3a787	Bacteria	Tenericutes	Mollicutes	Mycoplasmatales	Mycoplasmataceae	Marinoplasma	unknown
2fbc8f82c6c5a81af3a92c79ef83613b	Bacteria	Proteobacteria	Gammaproteobacteria	Pseudomonadales	Pseudomonadaceae	Pseudomonas	unknown
b9745b65b0a68222ddba1c244b45f3e5	Bacteria	Proteobacteria	Gammaproteobacteria	Oceanospirillales	unknown	unknown	unknown
592323a924d2588bbef62e8cf5751588	Bacteria	Firmicutes	Clostridia	Clostridiales	Clostridiaceae	Clostridium	unknown
d001e0ec77536b99b4dc7f84fe0d25b0	Bacteria	Proteobacteria	Gammaproteobacteria	Alteromonadales	Shewanellaceae	Shewanella	unknown
10a0bfdab77b668a67ccee119785534a	Bacteria	Spirochaetes	Spirochaetes	Spirochaetales	Spirochaetaceae	unknown	unknown
cf16b1c183025f39246edee840bd3124	Bacteria	Proteobacteria	Gammaproteobacteria	Oceanospirillales	unknown	unknown	unknown
e377a6ee66f25cdb3871ad79c7560b35	Bacteria	Bacteroidetes	Flavobacteriia	Flavobacteriales	Flavobacteriaceae	Flavobacterium	gelidilacus
4ef33713d815d760cdba19d103cf666c	Bacteria	Bacteroidetes	[Saprospirae]	[Saprospirales]	Chitinophagaceae	unknown	unknown
32cbb1a89f2fbac43d7fd6e044241fe2	Bacteria	Proteobacteria	Epsilonproteobacteria	Campylobacterales	Campylobacteraceae	Arcobacter	unknown
d324a9a7e63ab102b07b08aad02d0c39	Bacteria	Bacteroidetes	Flavobacteriia	Flavobacteriales	Flavobacteriaceae	Flavobacterium	gelidilacus
e72d83b36a06d2ccb446b2c929f302a2	Bacteria	Proteobacteria	Alphaproteobacteria	Rhodobacterales	Rhodobacteraceae	Phaeobacter	unknown
4567787ed0227bb1081cf8148ec61f35	Bacteria	Proteobacteria	Gammaproteobacteria	Vibrionales	Pseudoalteromonadaceae	Pseudoalteromonas	unknown
777313356c9d305040ad5a06a9de988a	Bacteria	Proteobacteria	Gammaproteobacteria	Vibrionales	Pseudoalteromonadaceae	Pseudoalteromonas	unknown
4f6fb0f17accb91a950892f10988e9e4	Bacteria	Proteobacteria	Gammaproteobacteria	Legionellales	Francisellaceae	Francisella	unknown
36abbf79d44a458fdf0adc0f65cfd2eb	Bacteria	Proteobacteria	Gammaproteobacteria	Alteromonadales	Colwelliaceae	unknown	unknown
1f874e0ecde897797a2ad2f97ff15a00	Bacteria	Proteobacteria	Gammaproteobacteria	Oceanospirillales	unknown	unknown	unknown
2cfe691eb57d3b6ea90012de8a2189f4	Bacteria	Proteobacteria	Gammaproteobacteria	Oceanospirillales	Oceanospirillaceae	unknown	unknown
ea20759b0491908e2c6fb8ea6e9cd5f6	Bacteria	Proteobacteria	Gammaproteobacteria	Pseudomonadales	Pseudomonadaceae	Pseudomonas	unknown
3a07d5b7fc473c9e076f976856f3c39f	Bacteria	Proteobacteria	Gammaproteobacteria	Vibrionales	Pseudoalteromonadaceae	unknown	unknown
20b3815dadb8b4a5878adadc88fa6e67	Bacteria	Spirochaetes	Spirochaetes	Spirochaetales	Spirochaetaceae	unknown	unknown
f21f86227e2dce4878b55c1ca086f447	Bacteria	Proteobacteria	Gammaproteobacteria	Vibrionales	Pseudoalteromonadaceae	Vibrio	diazotrophicus
95f74d5eb127a676872567f1d2606244	Bacteria	GN02	BD1-5	unknown	unknown	unknown	unknown
920588c147c0b42dda617eb6c4994441	Bacteria	Firmicutes	Clostridia	Clostridiales	Clostridiaceae	Clostridium	unknown
1087d16c9e381d42a13198af6b0982f9	Bacteria	Bacteroidetes	Flavobacteriia	Flavobacteriales	Flavobacteriaceae	unknown	unknown
1e3f100131b3df3a6ed7258988de27ef	Bacteria	Proteobacteria	Gammaproteobacteria	Vibrionales	Vibrionaceae	Photobacterium	unknown
4bace08c77e32473a88e48e7e03897f0	Bacteria	Proteobacteria	Gammaproteobacteria	Oceanospirillales	unknown	unknown	unknown
5728c2a1000734e559ca3910886213f3	Bacteria	Proteobacteria	Gammaproteobacteria	Vibrionales	Pseudoalteromonadaceae	unknown	unknown
6a0c89d6148dd7bb8125bbdfeda559dd	Bacteria	Proteobacteria	Alphaproteobacteria	Rhizobiales	Hyphomicrobiaceae	Polymorphum	gilvum
a07e8bda7c86d9ab8aeef38208779f8c	Bacteria	Proteobacteria	Gammaproteobacteria	Alteromonadales	unknown	unknown	unknown
ede18ae8b6c3fec4b17f9e75c39cc574	Bacteria	Proteobacteria	Gammaproteobacteria	Alteromonadales	Shewanellaceae	Shewanella	unknown
1911b3804816abc2d64c0ab5398eb478	Bacteria	Proteobacteria	Gammaproteobacteria	Vibrionales	Vibrionaceae	Photobacterium	unknown
6bfa3ec60ff15e11819420b2f88de863	Bacteria	Proteobacteria	Alphaproteobacteria	unknown	unknown	unknown	unknown
eee479bdbdf2a2dbe53043aef0be7534	Bacteria	Firmicutes	Clostridia	Clostridiales	Clostridiaceae	Clostridium	unknown
59b6b2d0b7a82308a1bcabff7efef894	Bacteria	Proteobacteria	Alphaproteobacteria	Rhizobiales	Cohaesibacteraceae	Cohaesibacter	unknown
e2062d3272bbf6a6d724e247eaaea5ab	Bacteria	Bacteroidetes	Flavobacteriia	Flavobacteriales	Flavobacteriaceae	unknown	unknown
ad0e79c02c0cbd3cee1859763398d7e6	Bacteria	Proteobacteria	Betaproteobacteria	Burkholderiales	Comamonadaceae	unknown	unknown
663c182d483af29644a9a88443c0b70a	Bacteria	Bacteroidetes	Flavobacteriia	Flavobacteriales	Flavobacteriaceae	unknown	unknown
feb7b39ee4e23eff2476cd0f288f38c5	Bacteria	Firmicutes	Clostridia	Clostridiales	Clostridiaceae	Clostridium	unknown
f908af5889db920241084fb579ccb792	Bacteria	Proteobacteria	Alphaproteobacteria	Rhodobacterales	Rhodobacteraceae	Nautella	unknown
03164423e5473d06e3efafbe6af0c095	Bacteria	Proteobacteria	Deltaproteobacteria	Bdellovibrionales	Bacteriovoracaceae	unknown	unknown
1c5e033f1d8871be6baeb623c649dbb2	Bacteria	Proteobacteria	Alphaproteobacteria	Rhodobacterales	Rhodobacteraceae	Rhodobacter	unknown
53bf5665e301057fec7a2254f0f0c304	Bacteria	Firmicutes	Clostridia	Clostridiales	Clostridiaceae	Clostridium	unknown
7288fc0b4f1b34eb80fb084b3e6674bb	Bacteria	Proteobacteria	Alphaproteobacteria	Rhodobacterales	Rhodobacteraceae	unknown	unknown
95bf3e1485628bcf2c3afba53878b07e	Bacteria	Bacteroidetes	Flavobacteriia	Flavobacteriales	Flavobacteriaceae	unknown	unknown
3215313a3e5b6da4c6da7a3451d0283a	Bacteria	Proteobacteria	Alphaproteobacteria	Rhodobacterales	Rhodobacteraceae	Sulfitobacter	japonica
aa601f6187a0b34cf6d850b18b6f9dee	Bacteria	Proteobacteria	Betaproteobacteria	Nitrosomonadales	Nitrosomonadaceae	unknown	unknown
b1dc7d219e6d6aee99312b1a241b44a6	Bacteria	Planctomycetes	OM190	CL500-15	unknown	unknown	unknown
d38b032e92b23a4eed825731a61a0b7e	Bacteria	Proteobacteria	Deltaproteobacteria	Myxococcales	unknown	unknown	unknown
bbddff59f9153d6e56b315bfe8847775	Bacteria	Proteobacteria	Deltaproteobacteria	Myxococcales	unknown	unknown	unknown
f47a051e6779111a75ed9f41c9340b5a	Bacteria	Bacteroidetes	Flavobacteriia	Flavobacteriales	Flavobacteriaceae	unknown	unknown
13e79851a62e8402ca9e4b73b40d95c8	Bacteria	Proteobacteria	Gammaproteobacteria	Alteromonadales	unknown	unknown	unknown
42138878bd2ae5cece7dc7a64c81e146	Bacteria	Firmicutes	Clostridia	Clostridiales	Clostridiaceae	Clostridium	unknown
a5f9bff8fb06b5b1fc1b50874462e788	Bacteria	Proteobacteria	Gammaproteobacteria	Vibrionales	Pseudoalteromonadaceae	Vibrio	diazotrophicus
a86a9bea14e883832981ef97683857d7	Bacteria	Bacteroidetes	Flavobacteriia	Flavobacteriales	Flavobacteriaceae	Arenibacter	unknown
bdcbe9bd0a523091128081ddb0032d13	Bacteria	Proteobacteria	Gammaproteobacteria	Legionellales	Coxiellaceae	unknown	unknown
235ae40df26468c6b3aef8ce92ffef16	Bacteria	Proteobacteria	Gammaproteobacteria	Alteromonadales	Alteromonadaceae	BD2-13	unknown
27936604eb55024c9f5e1b0e9fb14e17	Bacteria	Proteobacteria	Betaproteobacteria	Burkholderiales	Comamonadaceae	Limnobacter	unknown
9eb7ccc3f26e350689c84750f3f7ae54	Bacteria	Proteobacteria	Gammaproteobacteria	Vibrionales	Vibrionaceae	Photobacterium	unknown
ad419ef2ca8ec45cf46b859e0b006e22	Bacteria	Proteobacteria	Gammaproteobacteria	Alteromonadales	Colwelliaceae	unknown	unknown
f74694417c92171e5c8c5d0722aee105	Bacteria	Proteobacteria	Gammaproteobacteria	Oceanospirillales	Alcanivoracaceae	Alcanivorax	unknown
f9ad5c1f90b5b5f38def3fa2a2555561	Bacteria	Proteobacteria	Alphaproteobacteria	Rhodobacterales	Hyphomonadaceae	unknown	unknown
51b09b5a7b53539a3cfa6707be117dd8	Bacteria	Proteobacteria	Deltaproteobacteria	Myxococcales	unknown	unknown	unknown
45941e392ede7febc68a56b9037e51fb	Bacteria	Bacteroidetes	[Saprospirae]	[Saprospirales]	Saprospiraceae	Saprospira	unknown
95afe8f359fd2cc591af548385843855	Bacteria	Proteobacteria	Gammaproteobacteria	Vibrionales	Pseudoalteromonadaceae	Pseudoalteromonas	unknown
9b18412710848e6f0b60230d646698f7	Bacteria	Proteobacteria	Alphaproteobacteria	Rhodobacterales	Rhodobacteraceae	unknown	unknown
d120b24b9e9837a78db01b2d2e429970	Bacteria	Proteobacteria	Alphaproteobacteria	Rhodobacterales	Rhodobacteraceae	unknown	unknown
2850642c523d0e013c25737f37cc37ea	Bacteria	Bacteroidetes	[Saprospirae]	[Saprospirales]	Saprospiraceae	Saprospira	unknown
4ca3ead35716eb6645354fde573d6371	Bacteria	Proteobacteria	Alphaproteobacteria	Rhizobiales	Phyllobacteriaceae	unknown	unknown
739f1cc03f8dddc664768dd7b3290923	Bacteria	Proteobacteria	Gammaproteobacteria	Pseudomonadales	Pseudomonadaceae	Pseudomonas	unknown
d873ee51c6756cabdd6943ec4937f0ff	Bacteria	Proteobacteria	Betaproteobacteria	Burkholderiales	Comamonadaceae	Limnohabitans	unknown
969d1d71cc968ae6b24b74cc31cfa402	Bacteria	Proteobacteria	Gammaproteobacteria	Vibrionales	Pseudoalteromonadaceae	Pseudoalteromonas	unknown
d949c9e07a9f77792cc422db29a47a52	Bacteria	Proteobacteria	Alphaproteobacteria	unknown	unknown	unknown	unknown
c5896a8137e42cdd051c308505d47c18	Bacteria	Proteobacteria	Gammaproteobacteria	Vibrionales	Pseudoalteromonadaceae	unknown	unknown
bd3f953f9da7a5666fa716b337ee62c1	Bacteria	Proteobacteria	Gammaproteobacteria	Alteromonadales	J115	Melitea	salexigens
9a9bb2d2db6113decf0c4c3e2e84f4e2	Bacteria	Proteobacteria	Betaproteobacteria	Rhodocyclales	Rhodocyclaceae	unknown	unknown
80894d9f201b73f1ffb65d3b866d4b07	Bacteria	Proteobacteria	Gammaproteobacteria	Legionellales	Coxiellaceae	unknown	unknown
b4e15813a10ff1c994ccbefc7221dad3	Bacteria	Bacteroidetes	Cytophagia	Cytophagales	Cytophagaceae	unknown	unknown
a40f9377b3e05db3095b223925ec820f	Bacteria	Proteobacteria	Gammaproteobacteria	unknown	unknown	unknown	unknown
64f72d2ca2f5f8850258e2fed8482461	Bacteria	Proteobacteria	Gammaproteobacteria	Alteromonadales	Moritellaceae	unknown	unknown
f0c7d74a82743f1aa46f8540465dfd97	Bacteria	Proteobacteria	Gammaproteobacteria	Vibrionales	Vibrionaceae	Photobacterium	unknown
99453573e12c877719c710839f34766c	Bacteria	Proteobacteria	Gammaproteobacteria	Vibrionales	Vibrionaceae	Photobacterium	unknown
02137d68904748b8063572ddf391e89f	Bacteria	Proteobacteria	Alphaproteobacteria	Rhodobacterales	Rhodobacteraceae	Octadecabacter	antarcticus
1780f8007a081f443a091d0b2ca97ee0	Bacteria	Proteobacteria	Gammaproteobacteria	Vibrionales	Vibrionaceae	Photobacterium	unknown
211e7533236375466246f9164b36473e	Bacteria	Proteobacteria	Gammaproteobacteria	Alteromonadales	Alteromonadaceae	Alteromonas	unknown
364c1986c4f0e1bebba895a3804871e2	Bacteria	Bacteroidetes	Flavobacteriia	Flavobacteriales	Flavobacteriaceae	unknown	unknown
c55825019fecb272776225aee3d93a16	Bacteria	Proteobacteria	Gammaproteobacteria	Alteromonadales	Alteromonadaceae	Alteromonas	unknown
01481e7b17d08670bd8d27a17892569a	Bacteria	Proteobacteria	Alphaproteobacteria	Rhodobacterales	Rhodobacteraceae	unknown	unknown
759bca6eb6f788fdd85cee5da1a79b68	Bacteria	Proteobacteria	Alphaproteobacteria	Rhodobacterales	Rhodobacteraceae	unknown	unknown
54369a1591c3bd29be27fdb8a6fa6b1d	Bacteria	Proteobacteria	Gammaproteobacteria	Vibrionales	Pseudoalteromonadaceae	unknown	unknown
e7cd808adace7a3b0736ce960a6635f0	Bacteria	Proteobacteria	Alphaproteobacteria	unknown	unknown	unknown	unknown
9da728d7ce0350a8cbb4bc8c1210b481	Bacteria	Proteobacteria	Gammaproteobacteria	Vibrionales	Vibrionaceae	Photobacterium	unknown
0cb53f63b0ae70811f8b6b737cf20290	Bacteria	Proteobacteria	Alphaproteobacteria	Rhodobacterales	Rhodobacteraceae	unknown	unknown
77f568936542586b74e7046b4790db25	Bacteria	TM7	TM7-1	unknown	unknown	unknown	unknown
4b5e71fdebc899a07144f47650693184	Bacteria	Proteobacteria	Alphaproteobacteria	Kiloniellales	Kiloniellaceae	unknown	unknown
e0ec3d0d30ef949e6121c97439829706	Bacteria	Proteobacteria	Betaproteobacteria	Methylophilales	Methylophilaceae	Methylotenera	mobilis
665b9cd96a12bf2f708509202c476a5c	Bacteria	Planctomycetes	Phycisphaerae	Phycisphaerales	Phycisphaeraceae	unknown	unknown
89805f568ad9696a68c71d2239da49e4	Bacteria	Proteobacteria	Deltaproteobacteria	Bdellovibrionales	Bacteriovoracaceae	unknown	unknown
6919ba53b1170872598e7a3748a398d5	Bacteria	Proteobacteria	Gammaproteobacteria	Pseudomonadales	Pseudomonadaceae	Pseudomonas	unknown
27c23a617459f35bf2b7a82e0fc32048	Bacteria	Proteobacteria	Deltaproteobacteria	Bdellovibrionales	Bacteriovoracaceae	unknown	unknown
e525276bf18d64fd65485e8676d810cf	Bacteria	Firmicutes	Clostridia	Clostridiales	Peptostreptococcaceae	Tepidibacter	unknown
85997f69ec530040b9d95250a5e64e0d	Bacteria	Proteobacteria	Alphaproteobacteria	Rhodobacterales	Rhodobacteraceae	Phaeobacter	gallaeciensis
1dfcde6d76434f541036fa9e8fd4877e	Bacteria	Proteobacteria	Alphaproteobacteria	Rhodobacterales	Rhodobacteraceae	unknown	unknown
ba28c47cca806f7548ebe88a9711ce99	Bacteria	Proteobacteria	Gammaproteobacteria	Alteromonadales	Colwelliaceae	Thalassomonas	unknown
0db5929ba2d3a353bb55e55a11bf15c2	Bacteria	Proteobacteria	Alphaproteobacteria	unknown	unknown	unknown	unknown
227db9cc3214235dc15ec322979756a1	Bacteria	Proteobacteria	Gammaproteobacteria	Vibrionales	Pseudoalteromonadaceae	unknown	unknown
76cb08386ca481ebad0877a8c5625415	Bacteria	Proteobacteria	Gammaproteobacteria	Alteromonadales	Alteromonadaceae	BD2-13	unknown
e056210846615d9aa403593e6162e92d	Bacteria	Proteobacteria	Gammaproteobacteria	Vibrionales	Pseudoalteromonadaceae	unknown	unknown
3c5a6500acb7e8ef282a1c600c43b95d	Bacteria	Proteobacteria	Alphaproteobacteria	unknown	unknown	unknown	unknown
e3d30ab3843680e35da59198fa2edad7	Bacteria	Proteobacteria	Alphaproteobacteria	Kiloniellales	Kiloniellaceae	Thalassospira	unknown
ca2276378fb802d20df33393895f2953	Bacteria	Proteobacteria	Gammaproteobacteria	Alteromonadales	Shewanellaceae	Shewanella	unknown
943e756c5a16bd2a8d7254d9b62b4b80	Bacteria	Bacteroidetes	Flavobacteriia	Flavobacteriales	Flavobacteriaceae	Zhouia	unknown
6cb3f3076c5df94140bb23eb94e929a1	Bacteria	Proteobacteria	Gammaproteobacteria	Vibrionales	Vibrionaceae	Photobacterium	unknown
61e0ad2fa77ba5dd39439c81f41d6a01	Bacteria	Proteobacteria	Gammaproteobacteria	Vibrionales	Pseudoalteromonadaceae	unknown	unknown
e4ba2979e41cda40051b7a816b139666	Bacteria	Proteobacteria	Gammaproteobacteria	Alteromonadales	Shewanellaceae	Shewanella	unknown
e7227068d4be883330750671c96a339f	Bacteria	Proteobacteria	Deltaproteobacteria	Bdellovibrionales	Bacteriovoracaceae	unknown	unknown
c7e9b5b0f6853374ce27cd02c4bb0fe3	Bacteria	Bacteroidetes	[Rhodothermi]	[Rhodothermales]	[Balneolaceae]	Balneola	unknown
a2551779a0f7eb6d887de6aa58a2180c	Bacteria	Proteobacteria	Alphaproteobacteria	Rhodobacterales	Rhodobacteraceae	Roseovarius	unknown
a26730cae0691afe6cb7d75667d8a41d	Bacteria	Proteobacteria	Gammaproteobacteria	Oceanospirillales	unknown	unknown	unknown
5aa753dd1fa4af232dd900bf9304436c	Bacteria	Proteobacteria	Gammaproteobacteria	Methylococcales	unknown	unknown	unknown
826b756f0825468e7333f88668e25bd0	Bacteria	Proteobacteria	Alphaproteobacteria	Rhizobiales	unknown	unknown	unknown
0ef9a6ffb89968c65813586e17451774	Bacteria	Bacteroidetes	Bacteroidia	Bacteroidales	S24-7	unknown	unknown
4859300c304ded11b3355f75e6012ee4	Bacteria	Bacteroidetes	Flavobacteriia	Flavobacteriales	Flavobacteriaceae	unknown	unknown
fb0acfb7687af9d93dee33fdf374c152	Bacteria	Proteobacteria	Alphaproteobacteria	unknown	unknown	unknown	unknown
962dd9f1d44d8f4a3988343072f67433	Bacteria	Proteobacteria	Alphaproteobacteria	unknown	unknown	unknown	unknown
976254681d2e45600c3fb0fceabeacf9	Bacteria	Bacteroidetes	[Saprospirae]	[Saprospirales]	Saprospiraceae	unknown	unknown
b584219467f879e74c46847102031bf6	Bacteria	Bacteroidetes	Flavobacteriia	Flavobacteriales	Flavobacteriaceae	Aequorivita	unknown
eed79ffd928df649b42df1054516bfb3	Bacteria	Proteobacteria	Gammaproteobacteria	Vibrionales	Pseudoalteromonadaceae	Vibrio	diazotrophicus
52c7b9de1157c2aac32e1f1f3c37a0ff	Bacteria	unknown	unknown	unknown	unknown	unknown	unknown
148809221ae33bc533e18b68b91c60e8	Bacteria	Proteobacteria	Alphaproteobacteria	Rhodobacterales	Hyphomonadaceae	Oceanicaulis	unknown
f47faa5efdb84252dd73956139694d1a	Bacteria	Proteobacteria	Betaproteobacteria	Burkholderiales	Comamonadaceae	unknown	unknown
c9993c9385d31ab91a542ea50f3f7afa	Bacteria	Proteobacteria	Gammaproteobacteria	Alteromonadales	Alteromonadaceae	Alteromonas	unknown
0a24209939c87de1c64c418d08960827	Bacteria	Proteobacteria	Gammaproteobacteria	Pseudomonadales	Pseudomonadaceae	Pseudomonas	unknown
536ad5294b2abb23bd6e49fd3fed7fd9	Bacteria	Firmicutes	Clostridia	Clostridiales	Clostridiaceae	Clostridium	unknown
5c15ab6bcd7151409c463adfca0ead31	Bacteria	Bacteroidetes	Cytophagia	Cytophagales	Cytophagaceae	Cytophaga	unknown
6f1e01f5e1e7601e711df54e826abd67	Bacteria	Proteobacteria	Gammaproteobacteria	unknown	unknown	unknown	unknown
374346d94cadb3cd79300081cc9d4541	Bacteria	Cyanobacteria	Chloroplast	Streptophyta	unknown	unknown	unknown
0b986bf8afc8ee884d076f6bcef21038	Bacteria	Firmicutes	Clostridia	Clostridiales	Peptostreptococcaceae	Tepidibacter	unknown
6c9fbb93e0ed1a4ab78e22835c4b098e	Bacteria	Proteobacteria	Alphaproteobacteria	Kiloniellales	Kiloniellaceae	unknown	unknown
31ce4644e27dde3cc439cbe491628189	Bacteria	Proteobacteria	Alphaproteobacteria	unknown	unknown	unknown	unknown
60c63194c1276632e9b226d5be7a04e0	Bacteria	Proteobacteria	Gammaproteobacteria	Thiotrichales	Piscirickettsiaceae	Methylophaga	unknown
a9bb0f6faa886c271d1e020801819e88	Bacteria	Proteobacteria	Gammaproteobacteria	Oceanospirillales	Halomonadaceae	Halomonas	unknown
cdf6d4f70f992b2aa538aa2973390444	Bacteria	Proteobacteria	Alphaproteobacteria	Rickettsiales	unknown	unknown	unknown
d95f558f6d757cb804e91b5ca893f5cb	Bacteria	Proteobacteria	Alphaproteobacteria	Rhizobiales	Phyllobacteriaceae	unknown	unknown
32adad14c53af26efa15e24fdf9880bf	Bacteria	Proteobacteria	Betaproteobacteria	Burkholderiales	Alcaligenaceae	unknown	unknown
87ebab4a3606ba5361e53b31e6b7a361	Bacteria	Firmicutes	Clostridia	Clostridiales	Clostridiaceae	Clostridium	unknown
ce5c680b467c2a2810a330af7834a143	Bacteria	Firmicutes	Clostridia	Clostridiales	Peptostreptococcaceae	[Clostridium]	bifermentans
fa96496b8cc5f6d5594c38bfca98f5c9	Bacteria	Proteobacteria	Gammaproteobacteria	Alteromonadales	Alteromonadaceae	Marinobacter	unknown
da5961f08c2b99743b90fcc354ee1020	Bacteria	Proteobacteria	Alphaproteobacteria	Rhizobiales	Phyllobacteriaceae	unknown	unknown
bafaea27be10881334a2fb13fac8a612	Bacteria	Actinobacteria	Acidimicrobiia	Acidimicrobiales	unknown	unknown	unknown
018066b54ddda9a99c2e93e9ea43fc9c	Bacteria	Proteobacteria	Alphaproteobacteria	Rhodobacterales	Rhodobacteraceae	unknown	unknown
53093fc1a7ab1862681eb0612b3b76e2	Bacteria	Proteobacteria	Betaproteobacteria	Methylophilales	Methylophilaceae	Methylotenera	mobilis
107b0f2f3ccf6edaa4b44182687228ae	Bacteria	Proteobacteria	Gammaproteobacteria	Vibrionales	Pseudoalteromonadaceae	Pseudoalteromonas	porphyrae
1dc090f9da2b04dcd27dca221e5b27c8	Bacteria	Proteobacteria	Alphaproteobacteria	Rhizobiales	Hyphomicrobiaceae	Devosia	unknown
4b77326d4239bd4046ebb2e976b6b48d	Bacteria	Proteobacteria	Gammaproteobacteria	Vibrionales	Pseudoalteromonadaceae	Vibrio	diazotrophicus
e81a3d31bacc9485b2694e9b40885851	Bacteria	Actinobacteria	Actinobacteria	Actinomycetales	Nocardiaceae	Rhodococcus	fascians
0c6f841399c20bdb1b862be89cf8b37c	Bacteria	Proteobacteria	Alphaproteobacteria	Kiloniellales	Kiloniellaceae	Thalassospira	unknown
c11b06c1845390ec32a04e19ceeb6fde	Bacteria	Proteobacteria	Gammaproteobacteria	unknown	unknown	unknown	unknown
e08dce16ea2b9a99e4497668d1cf9742	Bacteria	Proteobacteria	Alphaproteobacteria	Kiloniellales	Kiloniellaceae	unknown	unknown
cb7304255c29ac62a16348625fa67ae4	Bacteria	Bacteroidetes	Flavobacteriia	Flavobacteriales	Flavobacteriaceae	unknown	unknown
a50f65e9fc3da7a8dc0461600e6f6780	Bacteria	Bacteroidetes	Flavobacteriia	Flavobacteriales	unknown	unknown	unknown
ab7d7a0cf93868d37b1fbdd0bb5ce667	Bacteria	Proteobacteria	Alphaproteobacteria	Rhodobacterales	Rhodobacteraceae	unknown	unknown
0f4bb9a87e9807bc2b0d447dd8b84d93	Bacteria	Proteobacteria	Gammaproteobacteria	Legionellales	Legionellaceae	unknown	unknown
10ecc93b1f95f66704e7852ea0f1fbde	Bacteria	Proteobacteria	Alphaproteobacteria	Rhodobacterales	Hyphomonadaceae	Hyphomonas	oceanitis
6f95565668a36b5294c0f73b084585a8	Bacteria	Proteobacteria	Alphaproteobacteria	Rhizobiales	Phyllobacteriaceae	unknown	unknown
e8e1c3e2b4f155b66a00dbaf34a6a50d	Bacteria	Proteobacteria	Gammaproteobacteria	Vibrionales	Pseudoalteromonadaceae	Pseudoalteromonas	unknown
8429296fa62b554d68ca32825f47513b	Bacteria	Proteobacteria	Gammaproteobacteria	Oceanospirillales	Halomonadaceae	Halomonas	unknown
b438c2af9ef2a814ab342ff9200c0e6d	Bacteria	Actinobacteria	Actinobacteria	Actinomycetales	Propionibacteriaceae	Propionibacterium	acnes
56f6a744b237847bcc1f0e42605869d2	Bacteria	Proteobacteria	Alphaproteobacteria	Rickettsiales	Rickettsiaceae	unknown	unknown
86659dc222ca768a05f04169ae6bf35e	Bacteria	Bacteroidetes	Cytophagia	Cytophagales	Cytophagaceae	Cytophaga	unknown
391116cad42ba8a9165f6a36226e52aa	Bacteria	OD1	ABY1	unknown	unknown	unknown	unknown
ce5845833f13f325ec5d415ce270149d	Bacteria	Cyanobacteria	4C0d-2	YS2	unknown	unknown	unknown
f18d166699982a5e7548544843d234cc	Bacteria	Bacteroidetes	Flavobacteriia	Flavobacteriales	Flavobacteriaceae	unknown	unknown
cedb6754d1346ebf0f5bc62543485281	Bacteria	Chlorobi	OPB56	unknown	unknown	unknown	unknown
5b40853c714f69963d07f4cd1e2034da	Bacteria	Proteobacteria	Alphaproteobacteria	Rhodobacterales	Hyphomonadaceae	unknown	unknown
e1041129b230d6204128f727b8e2a29d	Bacteria	Proteobacteria	Deltaproteobacteria	Myxococcales	unknown	unknown	unknown
d1e7ba1e8aa2a0f92d38ac617b27ac80	Bacteria	Actinobacteria	Acidimicrobiia	Acidimicrobiales	unknown	unknown	unknown
ef89a2c4dfbc9e752eb0d9c29fb93f38	Bacteria	Proteobacteria	Gammaproteobacteria	Vibrionales	Pseudoalteromonadaceae	Pseudoalteromonas	unknown
593166d8b750cc7443a7570939902d73	Bacteria	Bacteroidetes	unknown	unknown	unknown	unknown	unknown
d64e116dba02f47cc56166adbe520e7e	Bacteria	Proteobacteria	Gammaproteobacteria	Oceanospirillales	Halomonadaceae	Halomonas	unknown
1d722134b86743b48c17726ab8243908	Bacteria	Proteobacteria	Alphaproteobacteria	Rhizobiales	unknown	unknown	unknown
636d6b03334923a79c9069b711c0ec4b	Bacteria	Proteobacteria	Gammaproteobacteria	Pseudomonadales	Pseudomonadaceae	Pseudomonas	unknown
6cb960830dba6364d03abeb16884f9da	Bacteria	Bacteroidetes	Flavobacteriia	Flavobacteriales	Flavobacteriaceae	Mesonia	unknown
f4db56a150947db71165fe33155c8336	Bacteria	Proteobacteria	Gammaproteobacteria	Vibrionales	Pseudoalteromonadaceae	unknown	unknown
d6997374bfcf0e41343ce6949a2d2287	Bacteria	Proteobacteria	Alphaproteobacteria	Rhizobiales	unknown	unknown	unknown
aa13710cfc1b3c0ab8ea8fcc01696064	Bacteria	Bacteroidetes	Flavobacteriia	Flavobacteriales	Flavobacteriaceae	Winogradskyella	thalassocola
ec8f21234dbdfbc86b490423ceaf1bc6	Bacteria	Firmicutes	Clostridia	Clostridiales	Peptostreptococcaceae	[Clostridium]	bifermentans
2415ffcbcb1d30d1cb3c0845ac916e29	Bacteria	Proteobacteria	Gammaproteobacteria	Vibrionales	Pseudoalteromonadaceae	Pseudoalteromonas	porphyrae
58c14549aaafe5aadea50bbc8a824785	Bacteria	Actinobacteria	Actinobacteria	Actinomycetales	Mycobacteriaceae	Mycobacterium	vaccae
8bf8820145b4bb8cfaadd1b750d7f0a1	Bacteria	Proteobacteria	Gammaproteobacteria	Alteromonadales	Alteromonadaceae	BD2-13	unknown
67cc7ff319b3466ee91627a47a99270a	Bacteria	Actinobacteria	Acidimicrobiia	Acidimicrobiales	unknown	unknown	unknown
d2b22e238071857719cdeb0739b6710a	Bacteria	Proteobacteria	Gammaproteobacteria	Legionellales	Coxiellaceae	unknown	unknown
0175df7e3f93bc3a9bb2175fb8233afd	Bacteria	Proteobacteria	Alphaproteobacteria	Rhodospirillales	Rhodospirillaceae	unknown	unknown
e4df9497d4db610963a19b83ed191d4c	Bacteria	Bacteroidetes	Flavobacteriia	Flavobacteriales	Flavobacteriaceae	unknown	unknown
7f316759af9f35f15c4d8b7b17c367c5	Bacteria	Proteobacteria	Gammaproteobacteria	Legionellales	Coxiellaceae	unknown	unknown
afd65d69b969c852844e6238e98bf436	Bacteria	Proteobacteria	Alphaproteobacteria	Caulobacterales	Caulobacteraceae	unknown	unknown
a1c1874330aa7069a01e2f594b73dc02	Bacteria	Proteobacteria	Alphaproteobacteria	Rhizobiales	unknown	unknown	unknown
27e8309318abbda19b5cfd938aba3a94	Bacteria	Spirochaetes	Spirochaetes	Spirochaetales	Spirochaetaceae	unknown	unknown
a2282e8c68a05e5c51d6386cfdf38024	Bacteria	Proteobacteria	Alphaproteobacteria	Rhodospirillales	Rhodospirillaceae	unknown	unknown
192645a40f519a8945a728eed990db5a	Bacteria	Bacteroidetes	[Saprospirae]	[Saprospirales]	Saprospiraceae	unknown	unknown
7b2dbe65d7166c8c01a6b0434c574388	Bacteria	Proteobacteria	Gammaproteobacteria	unknown	unknown	unknown	unknown
d4ff427185a66cae86bd0d3a19d77bd8	Bacteria	Proteobacteria	Alphaproteobacteria	Rhodospirillales	Rhodospirillaceae	unknown	unknown
ac1041b51348fc5419c3a4910177562a	Bacteria	Firmicutes	Clostridia	Clostridiales	Clostridiaceae	Clostridium	unknown
a10878ab3d5a1b375b93db9b8b0bd5c8	Bacteria	Proteobacteria	Alphaproteobacteria	Rhodobacterales	Rhodobacteraceae	unknown	unknown
237913c99acfe6f068162ee02cd3bcc7	Bacteria	Proteobacteria	Alphaproteobacteria	Sphingomonadales	Sphingomonadaceae	unknown	unknown
cfea9fe369d635397c91a6276a9a6e31	Bacteria	unknown	unknown	unknown	unknown	unknown	unknown
0c828143e1bf3f038789e062e7eda6fa	Bacteria	Proteobacteria	Alphaproteobacteria	Rhizobiales	Phyllobacteriaceae	unknown	unknown
33eca2d1d053764428ea3126de3c3072	Bacteria	Proteobacteria	Betaproteobacteria	Methylophilales	Methylophilaceae	Methylotenera	mobilis
d4e7d5049011bd6e5512a5e21da36bf1	Bacteria	Proteobacteria	Gammaproteobacteria	Legionellales	Coxiellaceae	unknown	unknown
67e9d83d5c80b52473ad99aead8fae36	Bacteria	Proteobacteria	Gammaproteobacteria	Oceanospirillales	unknown	unknown	unknown
144b0154679e09a4a6da07733dbd9f21	Bacteria	Proteobacteria	Gammaproteobacteria	Vibrionales	Pseudoalteromonadaceae	unknown	unknown
8a2e670a864b41809080a578adbe1be0	Bacteria	Proteobacteria	Gammaproteobacteria	Legionellales	Coxiellaceae	unknown	unknown
04856f92525a4ee083f7b5e8d8556ded	Bacteria	Nitrospirae	Nitrospira	Nitrospirales	Nitrospiraceae	unknown	unknown
7206b95439d81ac5f8db4fa6c65c1116	Bacteria	Proteobacteria	Alphaproteobacteria	unknown	unknown	unknown	unknown
7f74cb0822a73f911d08104a229d988d	Bacteria	Proteobacteria	Betaproteobacteria	Burkholderiales	Burkholderiaceae	unknown	unknown
012238f1d747e2aa83cc71a0164b8728	Bacteria	Proteobacteria	Alphaproteobacteria	Rhodobacterales	Rhodobacteraceae	unknown	unknown
12e0c3bf924298d62f0070f57ea6b2a5	Bacteria	Proteobacteria	Alphaproteobacteria	Rhodobacterales	Hyphomonadaceae	unknown	unknown
7257c9e376564aeac9e850beed034507	Bacteria	Bacteroidetes	Flavobacteriia	Flavobacteriales	Flavobacteriaceae	unknown	unknown
cc8d6703def1d438739a5617123389e8	Bacteria	Proteobacteria	Gammaproteobacteria	Vibrionales	Pseudoalteromonadaceae	Pseudoalteromonas	ruthenica
9f2e8452534d94f4cc269888bd68ba37	Bacteria	Proteobacteria	Alphaproteobacteria	Rhodobacterales	Rhodobacteraceae	Sagittula	stellata
36af35501965b1bca8f752a2227ab76c	Bacteria	Proteobacteria	Alphaproteobacteria	unknown	unknown	unknown	unknown
5e939286065efd3fd459ca7451c07d5c	Bacteria	Proteobacteria	Deltaproteobacteria	unknown	unknown	unknown	unknown
4de0bd7015d3953fabdb23cb959cca46	Bacteria	Proteobacteria	Gammaproteobacteria	Thiotrichales	Piscirickettsiaceae	Methylophaga	unknown
8171be13444d01e34ba1c4ed6ad6d300	Bacteria	Proteobacteria	Alphaproteobacteria	Rhodobacterales	Rhodobacteraceae	unknown	unknown
4a473e2dc1cf49c778b2fc9d61cb7f98	Bacteria	Proteobacteria	Alphaproteobacteria	Rhodobacterales	Rhodobacteraceae	unknown	unknown
97ab53189efdba4a211d09d8b9ea5b79	Bacteria	Bacteroidetes	Bacteroidia	Bacteroidales	S24-7	unknown	unknown
85490962a8dc9a05b2ef2d056e15f051	Bacteria	Proteobacteria	Gammaproteobacteria	Vibrionales	Pseudoalteromonadaceae	Pseudoalteromonas	unknown
44992cbbcbdd41c0966c4cdd81e73d4a	Bacteria	Firmicutes	Clostridia	Clostridiales	Clostridiaceae	Clostridium	unknown
7e18e59aff1cc631818141153c549fc2	Bacteria	Proteobacteria	Deltaproteobacteria	Bdellovibrionales	Bacteriovoracaceae	unknown	unknown
b6276ed5203d4e0a7608e4bcde3f0951	Bacteria	Bacteroidetes	Cytophagia	Cytophagales	[Amoebophilaceae]	SC3-56	unknown
06f6013046aec1005a88e261930c37fb	Bacteria	Proteobacteria	Alphaproteobacteria	Sphingomonadales	Erythrobacteraceae	unknown	unknown
ab9b271c37a04d9226de0f6256d8c112	Bacteria	Proteobacteria	Gammaproteobacteria	Alteromonadales	Alteromonadaceae	Marinobacter	unknown
d84f7ad33e0fbc28322a9577a6408cca	Bacteria	Proteobacteria	Alphaproteobacteria	Rhodospirillales	Rhodospirillaceae	unknown	unknown
03867627876848b58d10103673f86b1c	Bacteria	Bacteroidetes	Cytophagia	Cytophagales	[Amoebophilaceae]	CandidatusAmoebophilus	unknown
8449a1e2e65b32332004fd255e60e8c4	Bacteria	Lentisphaerae	[Lentisphaeria]	Lentisphaerales	Lentisphaeraceae	Lentisphaera	unknown
b3a0c083016219cc722d31e010b9b7a5	Bacteria	Firmicutes	Clostridia	Clostridiales	Clostridiaceae	Clostridium	unknown
4a8f86977c57ed20a3a824171c8f193c	Bacteria	Proteobacteria	Alphaproteobacteria	Rhodospirillales	Rhodospirillaceae	unknown	unknown
3eae484d32e839615d35ca4d0bf21621	Bacteria	Proteobacteria	Gammaproteobacteria	Vibrionales	Pseudoalteromonadaceae	Pseudoalteromonas	unknown
bb9dfc6f7b672ea0334db217030bf086	Bacteria	Proteobacteria	Alphaproteobacteria	Rickettsiales	Rickettsiaceae	unknown	unknown
8f9f2aa61d86c69ba9302af63e18e002	Bacteria	Bacteroidetes	Flavobacteriia	Flavobacteriales	Flavobacteriaceae	Arenibacter	unknown
aeb2b6d7f95b0a374d07c30796523389	Bacteria	Proteobacteria	Alphaproteobacteria	unknown	unknown	unknown	unknown
b6e81e42e48db3df4af74c7459e8c495	Bacteria	Proteobacteria	Alphaproteobacteria	Rhodobacterales	Rhodobacteraceae	unknown	unknown
cd1f941bd1ab021f58284034eec738a9	Bacteria	Proteobacteria	Gammaproteobacteria	Vibrionales	Pseudoalteromonadaceae	unknown	unknown
97c7dc5abd0ea75c1e273ec408d5d36c	Bacteria	Proteobacteria	Alphaproteobacteria	unknown	unknown	unknown	unknown
10beb74563b33e7d31e05ef42cee7835	Bacteria	Proteobacteria	Gammaproteobacteria	Alteromonadales	Alteromonadaceae	Marinobacter	unknown
aea97005eca63681a3222568ad172f42	Bacteria	Bacteroidetes	Bacteroidia	Bacteroidales	unknown	unknown	unknown
63bb71a66d275faf0377b9cdb03e523a	Bacteria	Proteobacteria	Betaproteobacteria	Burkholderiales	Alcaligenaceae	unknown	unknown
6aebdb66a45c7f58aa1e41e08e330e7a	Bacteria	Bacteroidetes	Cytophagia	Cytophagales	Flammeovirgaceae	Roseivirga	unknown
3dd36306ede549d45bab63d4bff84c58	Bacteria	Proteobacteria	Gammaproteobacteria	Alteromonadales	Alteromonadaceae	Marinobacter	unknown
d1b3e6035fccb0fe8ed8ac15cb057f76	Bacteria	Proteobacteria	Gammaproteobacteria	Vibrionales	Pseudoalteromonadaceae	Pseudoalteromonas	unknown
26f210e5419a1db18c025fee4fe8d1bf	Bacteria	Proteobacteria	Alphaproteobacteria	Rhodobacterales	Rhodobacteraceae	Pseudoroseobacter	euryhalinus
3db8f20d44721e32758c61d1f32365dd	Bacteria	Proteobacteria	Deltaproteobacteria	Bdellovibrionales	Bacteriovoracaceae	unknown	unknown
78632cf699bfaa0f0f53b370392846b6	Bacteria	Proteobacteria	Gammaproteobacteria	Alteromonadales	Idiomarinaceae	Idiomarina	unknown
536f7696f489968b19eb8a6da53f8765	Bacteria	Bacteroidetes	Flavobacteriia	Flavobacteriales	Flavobacteriaceae	Arenibacter	unknown
87bfeb79deaa86c8b527b6ad4cc63460	Bacteria	Firmicutes	Clostridia	Clostridiales	Peptostreptococcaceae	Tepidibacter	unknown
7797613d07bfb102f5d5e2d98b663ecb	Bacteria	Proteobacteria	Gammaproteobacteria	Alteromonadales	Moritellaceae	unknown	unknown
1d99c736d694d6d7874b8edf7f2b3e04	Bacteria	Firmicutes	Bacilli	Lactobacillales	Aerococcaceae	Aerococcus	unknown
61cea1dcf02faf6ca2b0e0646d82b7b6	Bacteria	Proteobacteria	Alphaproteobacteria	Rhodobacterales	Rhodobacteraceae	Roseovarius	unknown
cfac24c1e4b69cda2f24a4e9bbb67d68	Bacteria	Proteobacteria	Alphaproteobacteria	unknown	unknown	unknown	unknown
7c2e408c2c9f768fe75eb072c0bc4279	Bacteria	Proteobacteria	Gammaproteobacteria	Alteromonadales	Alteromonadaceae	Marinobacter	unknown
e8a72b44b1344afb3b2a05c9c2719ed2	Bacteria	Proteobacteria	Alphaproteobacteria	unknown	unknown	unknown	unknown
e745e28ef66380fe19fd7b26f31df6ff	Bacteria	Proteobacteria	Alphaproteobacteria	unknown	unknown	unknown	unknown
4d9318e53e8845ae96dc0b4c27b6c21f	Bacteria	Proteobacteria	Alphaproteobacteria	Rickettsiales	unknown	unknown	unknown
5cca18195aa7221fdff8377eab262509	Bacteria	Proteobacteria	Gammaproteobacteria	Oceanospirillales	Halomonadaceae	Halomonas	unknown
af11317415c25111bc02b1a84f7d389e	Bacteria	Planctomycetes	Phycisphaerae	Phycisphaerales	unknown	unknown	unknown
19a157a1eaff68957b5b218cf4c5362c	Bacteria	Proteobacteria	Gammaproteobacteria	Alteromonadales	HTCC2188	HTCC	unknown
e6182fca24a1cbc2cd0c32d44fcd8cfe	Bacteria	Bacteroidetes	Bacteroidia	Bacteroidales	S24-7	unknown	unknown
44bde2ac774a61a356c3c3920287f98f	Bacteria	Proteobacteria	Gammaproteobacteria	Alteromonadales	HTCC2188	HTCC	unknown
88ceea296d8da19706e61f6ec1bfaf4a	Bacteria	Proteobacteria	Betaproteobacteria	Methylophilales	Methylophilaceae	Methylotenera	mobilis
46a608d8f4a9b3c8fa83225840712254	Bacteria	Proteobacteria	Gammaproteobacteria	Oceanospirillales	Halomonadaceae	Halomonas	unknown
8a5df237baf9cb2b73aba62be4c39ed5	Bacteria	Proteobacteria	Alphaproteobacteria	Sphingomonadales	Sphingomonadaceae	Sphingomonas	wittichii
26e0c696b5dfea83ad8b3870c0bb6834	Bacteria	Proteobacteria	Alphaproteobacteria	Rhodobacterales	Rhodobacteraceae	unknown	unknown
517b45cf126b407a6280656d0fcba5a2	Bacteria	Proteobacteria	Betaproteobacteria	Burkholderiales	Oxalobacteraceae	Ralstonia	unknown
69053ca2aa49f539cd2f536c0a20f052	Bacteria	Proteobacteria	Alphaproteobacteria	Rhodospirillales	Rhodospirillaceae	unknown	unknown
fcf5e436696750ab14d584acbd0935ca	Bacteria	Firmicutes	Clostridia	Clostridiales	Clostridiaceae	Clostridium	unknown
b6cae164f583937dca4070c463d22eee	Bacteria	Proteobacteria	Gammaproteobacteria	unknown	unknown	unknown	unknown
069e2475f41a7759b2cd08f40172babf	Bacteria	Proteobacteria	Alphaproteobacteria	Caulobacterales	Caulobacteraceae	Mycoplana	unknown
8e0213c7538eadfa7698e241ad3ca3d1	Bacteria	Bacteroidetes	Flavobacteriia	Flavobacteriales	Flavobacteriaceae	unknown	unknown
6b7b9c02e1d16a9d82b691da578a61a1	Bacteria	Firmicutes	Clostridia	Clostridiales	Clostridiaceae	Clostridium	unknown
4f34a63c03ce2fe3ebbdc4d1b46f4bf6	Bacteria	Proteobacteria	Alphaproteobacteria	Rhodobacterales	Rhodobacteraceae	Maritimibacter	alkaliphilus
a32522841a57be46875efbac6b01352e	Bacteria	Bacteroidetes	[Saprospirae]	[Saprospirales]	Saprospiraceae	unknown	unknown
07d5e9eaedca003489ebd7641d492500	Bacteria	Bacteroidetes	Flavobacteriia	Flavobacteriales	Flavobacteriaceae	Arenibacter	unknown
8ac764d85cccaefaac82fdcd7a0ee9e0	Bacteria	Proteobacteria	Gammaproteobacteria	unknown	unknown	unknown	unknown
164ac1efdcfa270ddd877b13dbbbca79	Bacteria	Actinobacteria	Actinobacteria	Actinomycetales	Nocardiaceae	Rhodococcus	fascians
278f949bb6ddac683e57cb7a6e9c7668	Bacteria	Proteobacteria	Gammaproteobacteria	Oceanospirillales	Halomonadaceae	unknown	unknown
e9dc9140b96dc3a67f78018a549844d8	Bacteria	Cyanobacteria	Chloroplast	Streptophyta	unknown	unknown	unknown
c43104bf2c556ea8c66b0f7ccda17328	Bacteria	Proteobacteria	Gammaproteobacteria	Oceanospirillales	Alcanivoracaceae	Alcanivorax	unknown
2c8f0b8dcb75e7443c1bb50c0a956161	Bacteria	Firmicutes	Clostridia	Clostridiales	Clostridiaceae	Clostridium	unknown
8cdc348ba170b472008ceae12dfed3c0	Bacteria	Bacteroidetes	Flavobacteriia	Flavobacteriales	Flavobacteriaceae	Aequorivita	unknown
16bd934d8e0d6b00c74cc05a737d8fac	Bacteria	Proteobacteria	Deltaproteobacteria	Myxococcales	unknown	unknown	unknown
4bf7bed870a1883d7f2675263107f85f	Bacteria	Firmicutes	Clostridia	Clostridiales	Peptostreptococcaceae	Tepidibacter	unknown
1ddcd20fd867065550f50e97c8a408c8	Bacteria	Proteobacteria	Gammaproteobacteria	Legionellales	Coxiellaceae	unknown	unknown
a91dcea941df8211fb1096fb86eb9f4f	Bacteria	Proteobacteria	Gammaproteobacteria	Legionellales	Francisellaceae	unknown	unknown
6f76e01e6179fa210f25be2e6b813b91	Bacteria	Actinobacteria	Actinobacteria	Actinomycetales	Mycobacteriaceae	Mycobacterium	gordonae
b4b81895018e7dd5a35f4c30421bcffa	Bacteria	Bacteroidetes	Flavobacteriia	Flavobacteriales	Flavobacteriaceae	Maribacter	unknown
46d6c4e2beffa10a83118355a36f2cd5	Bacteria	Proteobacteria	Alphaproteobacteria	Rhizobiales	Phyllobacteriaceae	unknown	unknown
b54afe485dd732bca6e1c76b9d33c44e	Bacteria	Firmicutes	Clostridia	Clostridiales	Peptostreptococcaceae	Tepidibacter	unknown
8c381cb4f705ab1503b327fbf377df33	Bacteria	Firmicutes	Clostridia	Clostridiales	Peptostreptococcaceae	[Clostridium]	bifermentans
8bcca87b463cd230034e99560bc156c2	Bacteria	Proteobacteria	Gammaproteobacteria	Oceanospirillales	Halomonadaceae	Halomonas	unknown
4cb29067f632b0e1a8240fc6ddfa1dc9	Bacteria	Bacteroidetes	Flavobacteriia	Flavobacteriales	Cryomorphaceae	Owenweeksia	hongkongensis
f37c7cd83739c0a43af87bd4d7621761	Bacteria	Bacteroidetes	Flavobacteriia	Flavobacteriales	Flavobacteriaceae	Flagellimonas	eckloniae
ff92452ba7a4b04c11ea12a1b25c07d1	Bacteria	Chloroflexi	Anaerolineae	SBR1031	A4b	unknown	unknown
d7d440d4ffdacb932e4580e4f3ff0799	Bacteria	Actinobacteria	Actinobacteria	Actinomycetales	Corynebacteriaceae	Corynebacterium	variabile
4a3dfba2a7c83938f1513b05a3d30fab	Bacteria	unknown	unknown	unknown	unknown	unknown	unknown
a4334a2c72608e17ec30fdd2fa2b70b7	Bacteria	Firmicutes	Clostridia	Clostridiales	unknown	unknown	unknown
cad4326de02657b49581474cb6bee3c1	Bacteria	Proteobacteria	Gammaproteobacteria	Legionellales	Coxiellaceae	unknown	unknown
f017e6c4b30b35f26f5d909df2f664c7	Bacteria	Proteobacteria	Gammaproteobacteria	Alteromonadales	Alteromonadaceae	Porticoccus	hydrocarbonoclasticus
3fb12ac7c155986880770dec69cae75f	Bacteria	Proteobacteria	unknown	unknown	unknown	unknown	unknown
5e61f4a828b70e3f66f6d68dc61af7a3	Bacteria	Bacteroidetes	Bacteroidia	Bacteroidales	Bacteroidaceae	Bacteroides	unknown
5689d68c07ae222ec9554c6e024a55df	Bacteria	Firmicutes	Clostridia	Clostridiales	Peptostreptococcaceae	Tepidibacter	unknown
5138589938bc3241db47e8e15b30a7a2	Bacteria	Proteobacteria	Alphaproteobacteria	Rhodobacterales	Rhodobacteraceae	unknown	unknown
e9850b2616fc2b0fa4e004fc9cd608cf	Bacteria	Proteobacteria	Alphaproteobacteria	Rhodobacterales	Rhodobacteraceae	Rhodobacter	unknown
5607991805393615599e1df3690520b5	Bacteria	Bacteroidetes	Bacteroidia	Bacteroidales	S24-7	unknown	unknown
59de456cae5685b5dc2f6ae5215324af	Bacteria	Proteobacteria	Alphaproteobacteria	Rhodobacterales	Rhodobacteraceae	unknown	unknown
238bdf7504a98e7996a35dad54a445d9	Bacteria	Proteobacteria	Deltaproteobacteria	Bdellovibrionales	Bacteriovoracaceae	Bacteriovorax	unknown
13e55812a8ae8cfc0c9c6aea1807d0bc	Bacteria	Proteobacteria	Alphaproteobacteria	Rhodobacterales	Rhodobacteraceae	Celeribacter	baekdonensis
6e3e2e136a9c435386df31a3d1861b23	Bacteria	Bacteroidetes	Bacteroidia	Bacteroidales	Prevotellaceae	Prevotella	unknown
d3e747e5818731abae2eef429fcf0578	Bacteria	Firmicutes	unknown	unknown	unknown	unknown	unknown
072cab74312e90f895f6419ab9499344	Bacteria	Proteobacteria	Alphaproteobacteria	Rhodobacterales	Rhodobacteraceae	unknown	unknown
f5f2b0d52de5b13a15ab7658aa519758	Bacteria	Actinobacteria	Actinobacteria	Actinomycetales	unknown	unknown	unknown
2829546acadc2aa5c1a8a4affef8fa3c	Bacteria	Proteobacteria	Alphaproteobacteria	Rhodospirillales	Rhodospirillaceae	unknown	unknown
8ae6d16047f679a1b8392efa4c9c1bc8	Bacteria	Proteobacteria	Gammaproteobacteria	Oceanospirillales	Halomonadaceae	Halomonas	unknown
356835bf3ed2df2345b7d2814b0a72c3	Bacteria	Bacteroidetes	Flavobacteriia	Flavobacteriales	Flavobacteriaceae	Muricauda	unknown
d18fab9981600d290e7c76e3965ec5b7	Bacteria	Firmicutes	Clostridia	Clostridiales	Peptostreptococcaceae	[Clostridium]	bifermentans
fe3ed4d01b463c3e08c0a02aab401213	Bacteria	Firmicutes	Bacilli	Bacillales	Staphylococcaceae	Staphylococcus	epidermidis
180c44ef4b262a7efc2065a7e5c1358b	Bacteria	Proteobacteria	Alphaproteobacteria	Rhodobacterales	Rhodobacteraceae	unknown	unknown
8bead3748b2246865d471371b4c3b7bc	Bacteria	Planctomycetes	Phycisphaerae	Phycisphaerales	Phycisphaeraceae	unknown	unknown
5f603dacde7071cf0dcf5f19920bb514	Bacteria	Actinobacteria	Acidimicrobiia	Acidimicrobiales	unknown	unknown	unknown
975750c02f7aadb1c3aba46d95c0b202	Bacteria	Proteobacteria	Alphaproteobacteria	Rhizobiales	Hyphomicrobiaceae	unknown	unknown
2fdbbd0450a9cacaa1259bca5cb37325	Bacteria	Bacteroidetes	[Saprospirae]	[Saprospirales]	Chitinophagaceae	unknown	unknown
05a9f3406cb3c49f63f66fc35bb2cae9	Bacteria	Proteobacteria	Gammaproteobacteria	Vibrionales	Pseudoalteromonadaceae	unknown	unknown
b2635d68f06c72acab62eb380546d013	Bacteria	Lentisphaerae	[Lentisphaeria]	Lentisphaerales	Lentisphaeraceae	unknown	unknown
55538a12b4ffb208f8a74ba298510e1d	Bacteria	Firmicutes	Clostridia	Clostridiales	unknown	unknown	unknown
248a8a9f718038f3a95ac9558f4dd477	Bacteria	Proteobacteria	Gammaproteobacteria	Vibrionales	Pseudoalteromonadaceae	unknown	unknown
cae4bdd07e4059bf03ded478f415852b	Bacteria	Firmicutes	Clostridia	Clostridiales	Peptostreptococcaceae	[Clostridium]	bifermentans
a98cfc9ff00bc2c61bdc665f34d35b86	Bacteria	Proteobacteria	Gammaproteobacteria	Oceanospirillales	Alcanivoracaceae	Alcanivorax	venustensis
78d5fd3b92046e655bb507504ee88fdd	Bacteria	Bacteroidetes	Flavobacteriia	Flavobacteriales	Flavobacteriaceae	unknown	unknown
c99eb548fb8624cf96c62499bbf5c05e	Bacteria	Firmicutes	Clostridia	Clostridiales	unknown	unknown	unknown
f269533814dc6ff4366ee3fa91a55aef	Bacteria	Bacteroidetes	Flavobacteriia	Flavobacteriales	Flavobacteriaceae	unknown	unknown
546cb104127ee813b085e517df5dae9f	Bacteria	Proteobacteria	Alphaproteobacteria	unknown	unknown	unknown	unknown
f82b51f97641b6fcfc098db8ef2b2f33	Bacteria	Firmicutes	Clostridia	Clostridiales	Peptostreptococcaceae	[Clostridium]	bifermentans
cf62b1daafaacb673673e85c1bdd75d0	Bacteria	Firmicutes	Bacilli	Bacillales	Staphylococcaceae	Staphylococcus	unknown
7a375e0ed3c09e9999064158cb714c03	Bacteria	Proteobacteria	Alphaproteobacteria	Rhizobiales	Hyphomicrobiaceae	Devosia	unknown
017f995e7dd285f23cf06c2f55efe6ad	Bacteria	Proteobacteria	Alphaproteobacteria	Rhizobiales	unknown	unknown	unknown
44e56c57ee1a02321b760db1dcf76b35	Bacteria	Proteobacteria	unknown	unknown	unknown	unknown	unknown
d256f8aafcda95ecfbb6ab048365eab0	Bacteria	Proteobacteria	Gammaproteobacteria	Pseudomonadales	Moraxellaceae	Acinetobacter	johnsonii
730c68052c03491b564cce579f27c791	Bacteria	Firmicutes	Bacilli	Turicibacterales	Turicibacteraceae	Turicibacter	unknown
382c50eaf64d66ea0b257f3e9585d112	Bacteria	Bacteroidetes	Flavobacteriia	Flavobacteriales	unknown	unknown	unknown
de8c182104da0b24338da844956fe22b	Bacteria	Proteobacteria	Gammaproteobacteria	Alteromonadales	Idiomarinaceae	Idiomarina	unknown
cf40bd74b962c44ed1213af6e0e20c93	Bacteria	Proteobacteria	Alphaproteobacteria	Rhodospirillales	Acetobacteraceae	Gluconacetobacter	rhaeticus
e72685ea8f9aafae4bc4905d40770ed7	Bacteria	Proteobacteria	Gammaproteobacteria	Vibrionales	Pseudoalteromonadaceae	unknown	unknown
c3316028d5d2d328f4813a5da5da2992	Bacteria	Proteobacteria	Gammaproteobacteria	Vibrionales	unknown	unknown	unknown
48bd26e392dd4168a45e63ccdb11eab2	Bacteria	Proteobacteria	Alphaproteobacteria	unknown	unknown	unknown	unknown
9b2233812a2ffbaa450bf5ec3d15db03	Bacteria	Proteobacteria	Gammaproteobacteria	Pseudomonadales	Moraxellaceae	unknown	unknown
31253217206dff5511e97611f18d0753	Bacteria	Firmicutes	Clostridia	Clostridiales	unknown	unknown	unknown
1b79ba2423ca6cb35666e0a6e22e06ee	Bacteria	Proteobacteria	Deltaproteobacteria	NB1-j	JTB38	unknown	unknown
a4cd5581434d1d92cf8314aa4af66911	Bacteria	Proteobacteria	Gammaproteobacteria	Vibrionales	Pseudoalteromonadaceae	unknown	unknown
ecd19f7234117aa5c9ab02b66a66da9b	Bacteria	Proteobacteria	Alphaproteobacteria	Rhodospirillales	Rhodospirillaceae	unknown	unknown
6274f231d4738c3f3288c38fef443b4f	Bacteria	Proteobacteria	Gammaproteobacteria	Vibrionales	Pseudoalteromonadaceae	Pseudoalteromonas	unknown
eb539b6422bffca23c7d38ee1c904f1f	Bacteria	Firmicutes	Clostridia	Clostridiales	Peptostreptococcaceae	Tepidibacter	unknown
82eba455542f4be205cbdcc1ee84b1ba	Bacteria	Proteobacteria	Alphaproteobacteria	Sphingomonadales	Sphingomonadaceae	Sphingopyxis	unknown
95e79c7927b4f6fd4f710cb4e9dd5132	Bacteria	Bacteroidetes	Bacteroidia	Bacteroidales	Bacteroidaceae	Bacteroides	uniformis
8e468daafb319f5f6b8cb6016d0ec36a	Bacteria	Proteobacteria	Alphaproteobacteria	Rhodobacterales	Rhodobacteraceae	Marivita	unknown
10b3ed894c40b4f16afaedbbf4ef4c5c	Bacteria	Proteobacteria	Alphaproteobacteria	Rhizobiales	Bradyrhizobiaceae	Afipia	unknown
1e3de7a1d38faea3eb04f9aac0d16adf	Bacteria	Proteobacteria	Alphaproteobacteria	Rhodobacterales	Rhodobacteraceae	Roseobacter	unknown
72a60c8afde7356c676329ffa2e33146	Bacteria	Bacteroidetes	Flavobacteriia	Flavobacteriales	unknown	unknown	unknown
90878a100929b7929e8039dd7045ca8a	Bacteria	Proteobacteria	Betaproteobacteria	unknown	unknown	unknown	unknown
742ce1fce6ba4385baa9c8bafffe024a	Bacteria	Proteobacteria	Alphaproteobacteria	Rhizobiales	Hyphomicrobiaceae	unknown	unknown
2f0e01f18dc48c3982d7f075a81013f1	Bacteria	Proteobacteria	Gammaproteobacteria	Pseudomonadales	Moraxellaceae	Acinetobacter	johnsonii
5e027f3c6262c3fd3c8ebce570812f77	Bacteria	Bacteroidetes	Flavobacteriia	Flavobacteriales	Flavobacteriaceae	Mesonia	unknown
d011156c33ead3f05afbac201421d2fd	Bacteria	Firmicutes	Bacilli	Bacillales	Bacillaceae	Bacillus	muralis
d2e597fdb856928ea255fc54f2270022	Bacteria	Proteobacteria	Alphaproteobacteria	BD7-3	unknown	unknown	unknown
fc292972eeeaa1f79ef0bbe8ffd426da	Bacteria	Proteobacteria	Alphaproteobacteria	unknown	unknown	unknown	unknown
c221c715e39df318299f9070d3ea5f7a	Bacteria	Bacteroidetes	Bacteroidia	Bacteroidales	S24-7	unknown	unknown
3fbe43712250c4bb444861952dc17ad5	Bacteria	Firmicutes	Clostridia	Clostridiales	unknown	unknown	unknown
7e2b68ebe3e771f0113317617ad3dd48	Bacteria	Proteobacteria	Gammaproteobacteria	Aeromonadales	Aeromonadaceae	Aeromonas	hydrophila
08b0c16d9d1e4fae1f0aaa0d36a24a7a	Bacteria	Proteobacteria	Gammaproteobacteria	Vibrionales	Pseudoalteromonadaceae	unknown	unknown
76188c9c41e213076623b04f9788f315	Bacteria	Firmicutes	Clostridia	Clostridiales	Peptostreptococcaceae	Tepidibacter	unknown
85cc1e5cd1a9f695b6c0b3ecf99ef4fb	Bacteria	Tenericutes	Mollicutes	Anaeroplasmatales	Anaeroplasmataceae	Anaeroplasma	unknown
ca35795c85ac39bf3c479092410f2ee4	Bacteria	Proteobacteria	Alphaproteobacteria	Sphingomonadales	Erythrobacteraceae	unknown	unknown
d117daad223a5ce16fab2b5709ff8083	Bacteria	Proteobacteria	Alphaproteobacteria	Rhizobiales	Phyllobacteriaceae	Mesorhizobium	unknown
8b1231f35160ecf0d5229939ce1daf7c	Bacteria	Proteobacteria	Alphaproteobacteria	Rhodobacterales	Rhodobacteraceae	unknown	unknown
a48a51e39e003651ed5ba74233fbc0a8	Bacteria	Bacteroidetes	Bacteroidia	Bacteroidales	Bacteroidaceae	Bacteroides	unknown
2913e3e922cab89bf8416dd0a379438b	Bacteria	Proteobacteria	Alphaproteobacteria	Rhodobacterales	Rhodobacteraceae	Loktanella	unknown
57212c7dd185999332bd6f7c211b95d9	Bacteria	Proteobacteria	Gammaproteobacteria	Methylococcales	unknown	unknown	unknown
d6e168bf840a9c500e74d099df9226db	Bacteria	Proteobacteria	Gammaproteobacteria	Pseudomonadales	Moraxellaceae	unknown	unknown
bbfdb7f0e412dbc0d5626d8c3f2fcdc9	Bacteria	Proteobacteria	Gammaproteobacteria	unknown	unknown	unknown	unknown
80ae35938a829fc111a84b4a8f8df397	Bacteria	Proteobacteria	Deltaproteobacteria	Myxococcales	unknown	unknown	unknown
fe965e6594424a7099f24359f2faa8ed	Bacteria	Proteobacteria	Gammaproteobacteria	Legionellales	Coxiellaceae	unknown	unknown
c51e02f322121b811d5d83aa52628c0f	Bacteria	Cyanobacteria	Chloroplast	Streptophyta	unknown	unknown	unknown
f14c92f87d45358dbb37bc459b658054	Bacteria	Proteobacteria	Gammaproteobacteria	Vibrionales	Pseudoalteromonadaceae	Pseudoalteromonas	ruthenica
8b6fc85ca7453ebbdbb779709ae97a18	Bacteria	Proteobacteria	Alphaproteobacteria	unknown	unknown	unknown	unknown
f45dcec8035f22a694f122aebdd7e722	Bacteria	Firmicutes	Clostridia	Clostridiales	unknown	unknown	unknown
ef9052628292cb4e10afcdb17abca89b	Bacteria	Firmicutes	Bacilli	Bacillales	Staphylococcaceae	Staphylococcus	unknown
fbd059d46cc8d7d9ec4c44c248156f6c	Bacteria	Firmicutes	Clostridia	Clostridiales	unknown	unknown	unknown
804e266c5b051c21426927e756a71f91	Bacteria	Proteobacteria	unknown	unknown	unknown	unknown	unknown
0e7eec1562cf736bdf7a35c717c148e9	Bacteria	Proteobacteria	Gammaproteobacteria	Oceanospirillales	Halomonadaceae	Chromohalobacter	unknown
36953aa7ff9d902e1716ff9b64c3cfac	Bacteria	Proteobacteria	Gammaproteobacteria	Pseudomonadales	Moraxellaceae	unknown	unknown
2cba390feb61381d6c0cfc2d1eb88377	Bacteria	Proteobacteria	Betaproteobacteria	Burkholderiales	Comamonadaceae	Pelomonas	unknown
f56e41819bf9796cedac91fedc5b3aed	Bacteria	Proteobacteria	Gammaproteobacteria	Oceanospirillales	Halomonadaceae	Halomonas	unknown
7fdc0ced678821479e8918a57c2d2d50	Bacteria	Proteobacteria	Betaproteobacteria	unknown	unknown	unknown	unknown
94a0b14c41c52a53b1de4b54339015a5	Bacteria	Bacteroidetes	Bacteroidia	Bacteroidales	unknown	unknown	unknown
866afb1957fdc5c160d5451f06217ab1	Bacteria	Proteobacteria	unknown	unknown	unknown	unknown	unknown
cfe35c782d907dbeaadff691286f1e3a	Bacteria	Proteobacteria	Alphaproteobacteria	unknown	unknown	unknown	unknown
dcfdce7010992c3797f0661d3191fb17	Bacteria	Bacteroidetes	Bacteroidia	Bacteroidales	Porphyromonadaceae	Parabacteroides	gordonii
9a4c5e5e3bb111827e17c853712ec8d4	Bacteria	Proteobacteria	Gammaproteobacteria	Oceanospirillales	Oleiphilaceae	unknown	unknown
f8fa6efa0a445b7df1aa51f121c98f7d	Bacteria	Proteobacteria	Gammaproteobacteria	Alteromonadales	Alteromonadaceae	BD2-13	unknown
d7796fa50be95f85f168709e48acf7f0	Bacteria	[Thermi]	Deinococci	Deinococcales	Deinococcaceae	Deinococcus	unknown
a5f50b93cdaef25d33091c8837b9a909	Bacteria	Proteobacteria	Gammaproteobacteria	Alteromonadales	Alteromonadaceae	BD2-13	unknown
3ea132d7a76d008ae84cb923c09029c2	Bacteria	Bacteroidetes	[Saprospirae]	[Saprospirales]	Saprospiraceae	unknown	unknown
df7eb6a19f8737e8977f7a868c0f8c83	Bacteria	Proteobacteria	Alphaproteobacteria	Kiloniellales	unknown	unknown	unknown
a26ac9d318f0e48fe846ac5342940735	Bacteria	Bacteroidetes	Bacteroidia	Bacteroidales	Bacteroidaceae	Bacteroides	unknown
0cf25c50145fb621b34cd7b492c423ef	Bacteria	Actinobacteria	Acidimicrobiia	Acidimicrobiales	unknown	unknown	unknown
6afd14ae1e5f364a6775f0f5a073a54b	Bacteria	Proteobacteria	Gammaproteobacteria	Pseudomonadales	Moraxellaceae	Acinetobacter	johnsonii
e21344f4977e73e8153e8f289449ffa3	Bacteria	Proteobacteria	Alphaproteobacteria	Rhodobacterales	Rhodobacteraceae	unknown	unknown
5616047528bd6389990d1ec6e8faa07a	Bacteria	Firmicutes	Bacilli	Bacillales	Staphylococcaceae	Staphylococcus	epidermidis
85e6238be494f2ce343d5382d6b4d42b	Bacteria	Proteobacteria	Gammaproteobacteria	Vibrionales	Pseudoalteromonadaceae	Pseudoalteromonas	unknown
90c8e20d31dc3eebe94caf810806ba46	Bacteria	Proteobacteria	Gammaproteobacteria	Vibrionales	Pseudoalteromonadaceae	Pseudoalteromonas	unknown
b305bc613b8a391dc4a1bd5e4814d95b	Bacteria	Lentisphaerae	[Lentisphaeria]	Lentisphaerales	Lentisphaeraceae	unknown	unknown
cc243cc5777bde4525258ff0d62d6446	Bacteria	Bacteroidetes	Bacteroidia	Bacteroidales	Rikenellaceae	unknown	unknown
502c6b36aab02c1277f2d9827a01c0d8	Bacteria	Proteobacteria	Alphaproteobacteria	unknown	unknown	unknown	unknown
4329a4debe390cf367d003a7b25b1ccc	Bacteria	Proteobacteria	Gammaproteobacteria	unknown	unknown	unknown	unknown
27b11264f2dfb88fe6be329bd2908c52	Bacteria	Lentisphaerae	[Lentisphaeria]	Lentisphaerales	Lentisphaeraceae	unknown	unknown
eacbb4f12e35ea6a0e65c09a63c78de8	Bacteria	Proteobacteria	Alphaproteobacteria	Kiloniellales	Kiloniellaceae	Thalassospira	unknown
8042c38527ab5ee15eabb9e34e9648ea	Bacteria	Bacteroidetes	Bacteroidia	Bacteroidales	unknown	unknown	unknown
22dbcd46eac59ead964434735f611b99	Bacteria	Proteobacteria	Alphaproteobacteria	unknown	unknown	unknown	unknown
faa97261abc25cf4f12c9815895009ce	Bacteria	Actinobacteria	Acidimicrobiia	Acidimicrobiales	unknown	unknown	unknown
2f591e9e1f703a08ff48cf42509f2c0e	Bacteria	Proteobacteria	Alphaproteobacteria	Rhodospirillales	Rhodospirillaceae	unknown	unknown
488ab72309d32243eed2f1d6e9844027	Bacteria	Bacteroidetes	Bacteroidia	Bacteroidales	Bacteroidaceae	Bacteroides	unknown
bae431b4a593ea3f45b3d2e3599de621	Bacteria	Proteobacteria	Gammaproteobacteria	Pseudomonadales	Pseudomonadaceae	Pseudomonas	unknown
7c28bde7e99a68c30d8297c9ef3294f8	Bacteria	Proteobacteria	Betaproteobacteria	Burkholderiales	Comamonadaceae	Acidovorax	unknown
c943db9925d32b1949dfc154c03f9b4e	Bacteria	Proteobacteria	Alphaproteobacteria	Rhodobacterales	Rhodobacteraceae	unknown	unknown
80c8576b0483d8061c4f8d4e7a4b0093	Bacteria	Actinobacteria	Acidimicrobiia	Acidimicrobiales	unknown	unknown	unknown
ab28875e455b39a7d8605e972921328e	Bacteria	Proteobacteria	Alphaproteobacteria	RF32	unknown	unknown	unknown
39916076ed5d996ff633e572bb6e7827	Bacteria	Bacteroidetes	Bacteroidia	Bacteroidales	unknown	unknown	unknown
9a853242087d7c61c71af494307118f5	Bacteria	Bacteroidetes	Bacteroidia	Bacteroidales	S24-7	unknown	unknown
490bd622a63ada734cc5b85b774aeb5d	Bacteria	unknown	unknown	unknown	unknown	unknown	unknown
d40eeaaa0c5f8042e85da15cc3334eb1	Bacteria	Bacteroidetes	Flavobacteriia	Flavobacteriales	Flavobacteriaceae	Flavobacterium	gelidilacus
6f3bbd8f130acbec58b7f890dae19da2	Bacteria	Proteobacteria	Gammaproteobacteria	Pseudomonadales	Moraxellaceae	unknown	unknown
d47c12f770d1438f00fd35d873bb08eb	Bacteria	Firmicutes	Bacilli	Bacillales	Staphylococcaceae	Staphylococcus	unknown
c319c1094cd39ca38f4ebe1ac7f714d6	Bacteria	Proteobacteria	Betaproteobacteria	Burkholderiales	Alcaligenaceae	Sutterella	unknown
90f41b41f4d0362bd8ac3fc9f2b3b9b4	Bacteria	Proteobacteria	Alphaproteobacteria	Rhodobacterales	Rhodobacteraceae	unknown	unknown
8b6d897cb7fe79c91fe794c368ddbfc0	Bacteria	Proteobacteria	Alphaproteobacteria	unknown	unknown	unknown	unknown
145b526c2e0aa5d283d5bb1f04e0dbfc	Bacteria	Cyanobacteria	Chloroplast	Stramenopiles	unknown	unknown	unknown
d6e051f39779b462e9f0e875a47f2562	Bacteria	Actinobacteria	Actinobacteria	Actinomycetales	unknown	unknown	unknown
18dac27a5bb6808db9dd3fd58a806088	Bacteria	Actinobacteria	Actinobacteria	Actinomycetales	unknown	unknown	unknown
39ab05393b68018900824b69ad2741fc	Bacteria	Proteobacteria	Gammaproteobacteria	Enterobacteriales	Enterobacteriaceae	Serratia	unknown
705726ba7f730c32db4563f289b26077	Bacteria	Proteobacteria	Alphaproteobacteria	Caulobacterales	Caulobacteraceae	Phenylobacterium	unknown
4a8259db19f9a38c57522caedc69901b	Bacteria	Bacteroidetes	Flavobacteriia	Flavobacteriales	[Weeksellaceae]	unknown	unknown
5f06d152a68a12508320328f3d3253c6	Bacteria	Actinobacteria	Actinobacteria	Actinomycetales	Corynebacteriaceae	Corynebacterium	unknown
166d19c62bbe16fbc6c15e11068816b6	Bacteria	Firmicutes	Clostridia	Clostridiales	unknown	unknown	unknown
2b82aed1af7e6baf27e32cf9b95b2a47	Bacteria	Actinobacteria	Actinobacteria	Actinomycetales	Corynebacteriaceae	Corynebacterium	unknown
fd0d7876807410ac38993bac7d564914	Bacteria	Proteobacteria	Gammaproteobacteria	Oceanospirillales	Halomonadaceae	Halomonas	unknown
09bf7dcf7020756399a18293a2a5651c	Bacteria	Proteobacteria	Gammaproteobacteria	Oceanospirillales	Halomonadaceae	Halomonas	unknown
d4a84011226fb240bda3fb7c93e6cf83	Bacteria	Proteobacteria	Gammaproteobacteria	Enterobacteriales	Enterobacteriaceae	unknown	unknown
d70ef755347902a7f84cf62f59087532	Bacteria	Proteobacteria	Gammaproteobacteria	Vibrionales	unknown	unknown	unknown
bebd0cbe50104a019af896730de040dd	Bacteria	Bacteroidetes	Cytophagia	Cytophagales	Cytophagaceae	Hymenobacter	unknown
d902e15e19f61214707dbe4f3b41f4d5	Bacteria	Proteobacteria	Betaproteobacteria	Methylophilales	Methylophilaceae	Methylotenera	mobilis
be8af3aa9a27f98b8b2603ff36f086c4	Bacteria	Bacteroidetes	Bacteroidia	Bacteroidales	Porphyromonadaceae	Parabacteroides	distasonis
d2c3e60732a1fa530204276b80f6e19e	Bacteria	Bacteroidetes	unknown	unknown	unknown	unknown	unknown
57f495c2ebbedf21b8358f976b601aca	Bacteria	Proteobacteria	Gammaproteobacteria	Pseudomonadales	Pseudomonadaceae	Pseudomonas	unknown
99f25b01545c33788397f0be0a2a6a30	Bacteria	Proteobacteria	Gammaproteobacteria	unknown	unknown	unknown	unknown
7d2737b6fd3764d8dab0c6661990d475	Bacteria	Firmicutes	Bacilli	Lactobacillales	Aerococcaceae	Aerococcus	unknown
5333862aaae1ea8bfd0de4ab770383cc	Bacteria	Actinobacteria	Actinobacteria	Actinomycetales	Microbacteriaceae	Salinibacterium	unknown
25f327a33d6d65319945106c4b6ede93	Bacteria	Proteobacteria	Gammaproteobacteria	Enterobacteriales	Enterobacteriaceae	Serratia	unknown
f864103baebcd80f02c6e5e2d939f998	Bacteria	Proteobacteria	Gammaproteobacteria	Oceanospirillales	Halomonadaceae	Halomonas	unknown
1f2131bab2eeea9333085db0f6d49ecb	Bacteria	Proteobacteria	Gammaproteobacteria	Oceanospirillales	Halomonadaceae	Halomonas	unknown
1760a2da043ab24726af3f08fe0f630c	Bacteria	Proteobacteria	Gammaproteobacteria	Pseudomonadales	Moraxellaceae	unknown	unknown
fcab67c6c632286fc052ca4cd971de25	Bacteria	unknown	unknown	unknown	unknown	unknown	unknown
336e11ef1dd20f913414677e74467997	Bacteria	Firmicutes	Clostridia	Clostridiales	unknown	unknown	unknown
33999f2c04cbc61e1fae320a227e398d	Bacteria	Firmicutes	Clostridia	Clostridiales	Ruminococcaceae	Oscillospira	unknown
983595261cdfb44f884ff65b32dc8cd1	Bacteria	Proteobacteria	Alphaproteobacteria	Rhizobiales	Bradyrhizobiaceae	Bradyrhizobium	unknown
1df8e71528354d657057928fcb12b2ad	Bacteria	Proteobacteria	Gammaproteobacteria	unknown	unknown	unknown	unknown
04450537abfdbcf8a0e1d0c8b46f22d4	Bacteria	Proteobacteria	Alphaproteobacteria	Rickettsiales	unknown	unknown	unknown
12cfad9de46303e34798bcf31ba5db4d	Bacteria	Firmicutes	Bacilli	Lactobacillales	Streptococcaceae	Streptococcus	unknown
57adf8cef0632d04f403ef29c70cb1e6	Bacteria	Firmicutes	Bacilli	Gemellales	Gemellaceae	unknown	unknown
eefd1c4d3ae61640cf6d7fc72bfe01e7	Bacteria	Proteobacteria	Alphaproteobacteria	Rhodobacterales	Rhodobacteraceae	Marivita	unknown
29d93cc52e1d9638ebfe53a61e9f2979	Bacteria	Proteobacteria	Betaproteobacteria	Burkholderiales	Comamonadaceae	unknown	unknown
d0a59a7d8e8cca3b4370c4252be6e6fb	Bacteria	Proteobacteria	Alphaproteobacteria	unknown	unknown	unknown	unknown
b9c8a68dba312171a1b3502c077f16d6	Bacteria	unknown	unknown	unknown	unknown	unknown	unknown
9bbc212da510dfb4b064b4898c04f472	Bacteria	Proteobacteria	Alphaproteobacteria	Sphingomonadales	Sphingomonadaceae	Sphingobium	unknown
77f737131e758654fa88ba045e91f22e	Bacteria	Bacteroidetes	Bacteroidia	Bacteroidales	Bacteroidaceae	Bacteroides	unknown
ecaa037861e45cc3788daaba8bea34c2	Bacteria	Firmicutes	Clostridia	Clostridiales	unknown	unknown	unknown
5daacbb262515bd4e47a23ed736654d4	Bacteria	Bacteroidetes	Bacteroidia	Bacteroidales	S24-7	unknown	unknown
739cf5060f949cebea8f83660d1fa53f	Bacteria	Proteobacteria	Betaproteobacteria	Burkholderiales	Oxalobacteraceae	Ralstonia	unknown
b9e41157759dd93bb994552beebb0cca	Bacteria	Firmicutes	Bacilli	Bacillales	unknown	unknown	unknown
3c2ee04b685244aca713905779f683f4	Bacteria	Firmicutes	Bacilli	Lactobacillales	Streptococcaceae	Streptococcus	unknown
32586d79d507ba29c2e9aebd05894225	Bacteria	Bacteroidetes	Bacteroidia	Bacteroidales	unknown	unknown	unknown
59d831d6f6b1686ef4e3f6c511cffe67	Bacteria	Firmicutes	Bacilli	Lactobacillales	Streptococcaceae	Streptococcus	unknown
a6dfd34ccafa9171ac861f964dfc167b	Bacteria	Proteobacteria	Gammaproteobacteria	unknown	unknown	unknown	unknown
73d8aae41b794ea4372af51f0aac456c	Bacteria	Proteobacteria	Gammaproteobacteria	Pseudomonadales	Moraxellaceae	unknown	unknown
f6e8d8f78d7451886a0725c1bdefee2c	Bacteria	unknown	unknown	unknown	unknown	unknown	unknown
6cde33fba45ce5ee0a523dca40125094	Bacteria	Proteobacteria	Alphaproteobacteria	Rhizobiales	Phyllobacteriaceae	unknown	unknown
bf059f2547fd4cfb2a94249041c62ca1	Bacteria	Actinobacteria	Actinobacteria	Actinomycetales	Corynebacteriaceae	Corynebacterium	unknown
b36c58e033dcdba1428d887969596eff	Bacteria	Bacteroidetes	Bacteroidia	Bacteroidales	unknown	unknown	unknown
6fa6cd3794b92d517cd6b58882ba1549	Bacteria	Bacteroidetes	Bacteroidia	Bacteroidales	S24-7	unknown	unknown
8467e4e0a5466888cc8f030419bbef08	Bacteria	Proteobacteria	Gammaproteobacteria	Pseudomonadales	Moraxellaceae	Acinetobacter	johnsonii
3e9b2c2695ce17056123a7430c77983a	Bacteria	Firmicutes	Bacilli	Bacillales	unknown	unknown	unknown
0c8e2fba53788750b2f2fce56c907fd1	Bacteria	Bacteroidetes	Bacteroidia	Bacteroidales	S24-7	unknown	unknown
d071b09efe20fc3a096b4981b6c1e171	Bacteria	unknown	unknown	unknown	unknown	unknown	unknown
06a0dba122ff3844acead95603ba339e	Bacteria	Actinobacteria	Actinobacteria	Actinomycetales	Tsukamurellaceae	Tsukamurella	unknown
b99331991a6d638a785d26168900f79c	Bacteria	Cyanobacteria	Chloroplast	Stramenopiles	unknown	unknown	unknown
19e15fb2408c700b441cee4982cfd96b	Bacteria	Proteobacteria	Gammaproteobacteria	Pseudomonadales	Moraxellaceae	Enhydrobacter	unknown
7e63aeadf66ea708e09f18a8d8d0aa78	Bacteria	Proteobacteria	Gammaproteobacteria	Pseudomonadales	Pseudomonadaceae	Pseudomonas	unknown
633cea589c85a6ef81073c6e57589079	Bacteria	Bacteroidetes	Bacteroidia	Bacteroidales	unknown	unknown	unknown
cf5e9692d00352b0f75e0d6e5f979bb5	Bacteria	Proteobacteria	Deltaproteobacteria	GMD14H09	unknown	unknown	unknown
2824acca3bd12b873c3ac1aa5761799e	Bacteria	Proteobacteria	Alphaproteobacteria	Caulobacterales	unknown	unknown	unknown
7b7cfc495e64e3b9568cceca5c63e84b	Bacteria	Proteobacteria	Alphaproteobacteria	Caulobacterales	Caulobacteraceae	unknown	unknown
f4a5caf740610171eab77651a7f437bb	Bacteria	Firmicutes	Clostridia	Clostridiales	Ruminococcaceae	Oscillospira	unknown
d69c7ef8d60f5509572043149e2f2d94	Bacteria	Bacteroidetes	Bacteroidia	Bacteroidales	Bacteroidaceae	Bacteroides	acidifaciens
338de4d80a0ed6df4d6a0b731decc5df	Bacteria	Proteobacteria	Betaproteobacteria	Burkholderiales	Comamonadaceae	unknown	unknown
91a5e5627e8d2cb78e616a8923a00d60	Bacteria	Proteobacteria	Alphaproteobacteria	Rhodobacterales	Rhodobacteraceae	unknown	unknown
fc1f62f3b8d453535fd568f6d920479c	Bacteria	Proteobacteria	Alphaproteobacteria	Rhodobacterales	Rhodobacteraceae	unknown	unknown
f650d31166d44b4194130c33ef61056b	Bacteria	Bacteroidetes	Bacteroidia	Bacteroidales	Bacteroidaceae	Bacteroides	acidifaciens
a75fdc0716741df440e64446cab2ad5b	Bacteria	Actinobacteria	Actinobacteria	Actinomycetales	Microbacteriaceae	unknown	unknown
1fa8962eeaa33da09990b946b460ae86	Bacteria	Proteobacteria	Alphaproteobacteria	Rhizobiales	Phyllobacteriaceae	unknown	unknown
c856e22630d6c0c4f458cd70dcc88c50	Bacteria	Proteobacteria	Alphaproteobacteria	Sphingomonadales	Erythrobacteraceae	unknown	unknown
7f6679a04298039dc52b8a624163cf42	Bacteria	Firmicutes	Bacilli	Turicibacterales	Turicibacteraceae	Turicibacter	unknown
869ec5bc0e70070dc071e6ed090de49f	Bacteria	Proteobacteria	Betaproteobacteria	Burkholderiales	Comamonadaceae	Variovorax	paradoxus
23502722f5f8bc02b7dbdd23b6ca3e67	Bacteria	Proteobacteria	Betaproteobacteria	Burkholderiales	Oxalobacteraceae	Janthinobacterium	unknown
93305c0c9a4efe31621dbd42c1c0e4f4	Bacteria	Firmicutes	Bacilli	Lactobacillales	Streptococcaceae	Streptococcus	unknown
5c22d251718498800bdaa0c46eb79fda	Bacteria	Firmicutes	Bacilli	Lactobacillales	Carnobacteriaceae	Granulicatella	unknown
d00c2d708dcee18dc0e94564c035a53b	Bacteria	Proteobacteria	Betaproteobacteria	Burkholderiales	Comamonadaceae	unknown	unknown
dd45b9f5fc6b478e7ecd1915210ea16d	Bacteria	Proteobacteria	Alphaproteobacteria	Rhizobiales	Aurantimonadaceae	Aurantimonas	unknown
a73287f74fec4937ec41b753272e97b3	Bacteria	Proteobacteria	Alphaproteobacteria	Rhodobacterales	Rhodobacteraceae	Paracoccus	unknown
65313c2731706c271803cd6d72e34377	Bacteria	Actinobacteria	Acidimicrobiia	Acidimicrobiales	unknown	unknown	unknown
43e4c601e77d7f73deb8e6c329eb267f	Bacteria	Bacteroidetes	Bacteroidia	Bacteroidales	S24-7	unknown	unknown
15f8c498f9815fe08195a2658b8c5788	Bacteria	Firmicutes	Bacilli	Lactobacillales	Aerococcaceae	Aerococcus	unknown
5dc68ae0bb67c383e3043ea4c06a5547	Bacteria	Firmicutes	Bacilli	Bacillales	Staphylococcaceae	Jeotgalicoccus	unknown
e5e351a89015c6b9888d3b61b27dd694	Bacteria	Proteobacteria	Betaproteobacteria	Methylophilales	Methylophilaceae	Methylotenera	mobilis
109117d352f74403a8e139d0894f8b50	Bacteria	Verrucomicrobia	Opitutae	Opitutales	Opitutaceae	Opitutus	unknown
69517e60bdaa361bec4479afc456c9f2	Bacteria	Firmicutes	Bacilli	Lactobacillales	Streptococcaceae	Lactococcus	unknown
b1a57bd3bc68984ba83b42ad94418ba8	Bacteria	Proteobacteria	Deltaproteobacteria	Myxococcales	unknown	unknown	unknown
4539f318d82822c0810b40747ff0284f	Bacteria	Firmicutes	Clostridia	Clostridiales	[Tissierellaceae]	Finegoldia	unknown
c9ae4347043466681dd99c60c475b340	Bacteria	Proteobacteria	Gammaproteobacteria	Pseudomonadales	Pseudomonadaceae	Pseudomonas	unknown
f96d7596546809f87f7ae6a54b2128fc	Bacteria	Proteobacteria	Alphaproteobacteria	Rhodobacterales	Rhodobacteraceae	unknown	unknown
e34cf315b8baa6a217dd1124782abb3d	Bacteria	Firmicutes	Bacilli	Bacillales	Bacillaceae	Bacillus	unknown
f95cd9f7eeb3b4d8d009d372ed666151	Bacteria	Proteobacteria	Betaproteobacteria	Burkholderiales	Oxalobacteraceae	Janthinobacterium	unknown
881746ee1463068b4185c8ea91f967f2	Bacteria	Actinobacteria	Actinobacteria	Actinomycetales	Nocardioidaceae	unknown	unknown
13f7a215247b1eda1eb81deec0cac543	Bacteria	Lentisphaerae	[Lentisphaeria]	Lentisphaerales	Lentisphaeraceae	unknown	unknown
15d1000514f4a1e8d16eed5d513a52c8	Bacteria	Actinobacteria	Actinobacteria	Actinomycetales	Micrococcaceae	Kocuria	palustris
f19604506497de1e6024335ea42201b5	Bacteria	Chlorobi	OPB56	unknown	unknown	unknown	unknown
695f6d833e781b846a6733e01b56ed74	Bacteria	Bacteroidetes	Bacteroidia	Bacteroidales	unknown	unknown	unknown
16f77552b8422bd262bcefafac4468ab	Bacteria	Bacteroidetes	Flavobacteriia	Flavobacteriales	[Weeksellaceae]	Cloacibacterium	unknown
eb27a935762d09ff924e34d6ba7fe15f	Bacteria	Bacteroidetes	Bacteroidia	Bacteroidales	S24-7	unknown	unknown
1c115a5ddeda64b8f88810682f3336ff	Bacteria	Proteobacteria	Betaproteobacteria	Burkholderiales	Comamonadaceae	Acidovorax	delafieldii
95676fa4c5e0ee5097630e0c689b3a00	Bacteria	Bacteroidetes	Bacteroidia	Bacteroidales	Rikenellaceae	unknown	unknown
6af8a50aa5e1184cf362142844a54e10	Bacteria	Firmicutes	Bacilli	Bacillales	Staphylococcaceae	Staphylococcus	unknown
6ec46b50f9922d62777cfbafcf347eef	Bacteria	Proteobacteria	Alphaproteobacteria	Rhizobiales	Rhizobiaceae	Agrobacterium	unknown
3550734ab18e63d9b805bf4ae37dfd67	Bacteria	Bacteroidetes	Bacteroidia	Bacteroidales	S24-7	unknown	unknown
1604bcd28b0362c790502e50dfa08a8c	Bacteria	Bacteroidetes	Bacteroidia	Bacteroidales	S24-7	unknown	unknown
3f2591c438e3c6c864fc69a581ec6372	Bacteria	Firmicutes	Bacilli	Bacillales	Bacillaceae	Bacillus	muralis
55e9b736eca2587e98c4290f1d5ebaf1	Bacteria	Proteobacteria	Alphaproteobacteria	Rhodobacterales	Rhodobacteraceae	Marivita	unknown
a63f630be448f356535d5dc8e82936b6	Bacteria	Actinobacteria	Actinobacteria	Actinomycetales	unknown	unknown	unknown
b187f487bb64ed3d5bd37901b4afacdf	Bacteria	Proteobacteria	Alphaproteobacteria	Rhodobacterales	Rhodobacteraceae	Paracoccus	unknown
f4c07276c20dc1d36e0b6cbbceb3aac5	Bacteria	Bacteroidetes	unknown	unknown	unknown	unknown	unknown
9c88819a1eb331eb031e18a4d113600e	Bacteria	Bacteroidetes	[Saprospirae]	[Saprospirales]	Saprospiraceae	Lewinella	cohaerens
a94f5fc12fe7fe7182f6cba6f767d834	Bacteria	Actinobacteria	Actinobacteria	Actinomycetales	Corynebacteriaceae	Corynebacterium	variabile
e613b64b6dab9bf12858b8e93fda1b0a	Bacteria	Firmicutes	Clostridia	Clostridiales	unknown	unknown	unknown
f963b7ea48244dbb154b5bde5a0126b9	Bacteria	Actinobacteria	Actinobacteria	Actinomycetales	unknown	unknown	unknown
872877eb1a21f73b9bb7a46c48f4c9d8	Bacteria	Proteobacteria	Gammaproteobacteria	Vibrionales	unknown	unknown	unknown
48442c6fa53612023e01c639303d602d	Bacteria	Proteobacteria	Deltaproteobacteria	unknown	unknown	unknown	unknown
b62b26cee9fbc53012c78555ec40dc91	Bacteria	Proteobacteria	Alphaproteobacteria	Rhizobiales	Phyllobacteriaceae	unknown	unknown
74f6d34fcd88a97def48b3e5c8e818e7	Bacteria	Planctomycetes	Phycisphaerae	Phycisphaerales	unknown	unknown	unknown
e71595af2aac8d50ac387772f4e1961a	Bacteria	Bacteroidetes	Bacteroidia	Bacteroidales	S24-7	unknown	unknown
905a100deb6e8ad25bf27efa020136be	Bacteria	Firmicutes	Bacilli	Bacillales	Bacillaceae	Bacillus	unknown
47996040d150f2b60641198e5c7d358f	Bacteria	Proteobacteria	Alphaproteobacteria	Rhodobacterales	Rhodobacteraceae	unknown	unknown
41f288bdde83a51ae60488dca3f60280	Bacteria	Bacteroidetes	Bacteroidia	Bacteroidales	Bacteroidaceae	Bacteroides	acidifaciens
ffc01a0fd2f0736bbee6d63cc84a5dfd	Bacteria	Firmicutes	Clostridia	Clostridiales	unknown	unknown	unknown
e3e89f459b8aa4b76fec7ecd0d101479	Bacteria	Bacteroidetes	Flavobacteriia	Flavobacteriales	Flavobacteriaceae	Flavobacterium	unknown
e3764e69d961eaaba13950c764614f11	Bacteria	Acidobacteria	Sva0725	Sva0725	unknown	unknown	unknown
86df5eee32ab12b904112060005968b3	Bacteria	Firmicutes	Clostridia	Clostridiales	unknown	unknown	unknown
412dbbed106d4745555e31d35fe17e27	Bacteria	Proteobacteria	Deltaproteobacteria	GMD14H09	unknown	unknown	unknown
f085b51c07cffa2f03caed5210a449e5	Bacteria	Actinobacteria	Actinobacteria	Actinomycetales	Micrococcaceae	Rothia	mucilaginosa
62624fcfea7bad0a28734093d7dfe8cc	Bacteria	Firmicutes	Clostridia	Clostridiales	unknown	unknown	unknown
40b22adbd0f7e0237077243c99f47b55	Bacteria	Firmicutes	Clostridia	Clostridiales	Dehalobacteriaceae	Dehalobacterium	unknown
114f27283dc29e9cdbf072d888cfa92e	Bacteria	Bacteroidetes	Bacteroidia	Bacteroidales	Bacteroidaceae	Bacteroides	acidifaciens
78cedeb927120f6725d057b2b2e0dac6	Bacteria	Proteobacteria	Gammaproteobacteria	Oceanospirillales	Halomonadaceae	Halomonas	unknown
12603cdcacbb7d55c6f70bedbd0c9ef5	Bacteria	Bacteroidetes	Bacteroidia	Bacteroidales	S24-7	unknown	unknown
babb2565ef962c22de1e75f42d6a0e53	Bacteria	Firmicutes	Bacilli	Lactobacillales	Lactobacillaceae	Lactobacillus	reuteri
8a276e5a3847efda295cf06f06485968	Bacteria	Firmicutes	Clostridia	Clostridiales	unknown	unknown	unknown
33860d2ee158020c8fa43738a21c740b	Bacteria	Proteobacteria	Betaproteobacteria	Burkholderiales	Alcaligenaceae	Sutterella	unknown
a2bad529b5daccb6f49ba1d89facac86	Bacteria	Bacteroidetes	Bacteroidia	Bacteroidales	S24-7	unknown	unknown
8e31a7c8916edc624426abd323d419cd	Bacteria	Firmicutes	Bacilli	Lactobacillales	Carnobacteriaceae	Granulicatella	unknown
b1b42f1275f5b12cc6cbb16689354d8d	Bacteria	Bacteroidetes	Cytophagia	Cytophagales	Cytophagaceae	Spirosoma	unknown
20a39268a852eeaa32c3030cd26cb30e	Bacteria	Bacteroidetes	Bacteroidia	Bacteroidales	Porphyromonadaceae	Parabacteroides	distasonis
263a079d2ce214f0c257f2306b95197f	Bacteria	Bacteroidetes	Bacteroidia	Bacteroidales	Prevotellaceae	Prevotella	pallens
d93cfa614827ce3311de42ac22c4d227	Bacteria	Bacteroidetes	Bacteroidia	Bacteroidales	Prevotellaceae	Prevotella	unknown
4fce092888cc938244d4cb5229a1b7a8	Bacteria	Firmicutes	Clostridia	Clostridiales	Lachnospiraceae	unknown	unknown
364ed9438e5a976aa6596908ff32e35e	Bacteria	Firmicutes	Clostridia	Clostridiales	unknown	unknown	unknown
2c68d013ec8e70e4d62babc913ed4bda	Bacteria	Firmicutes	Bacilli	Lactobacillales	Enterococcaceae	Enterococcus	cecorum
5f7164c9b30711324f5de695cbf5d968	Bacteria	Proteobacteria	Betaproteobacteria	Neisseriales	Neisseriaceae	Vogesella	unknown
7534c4c6653a0f916e9c71a34b782b78	Bacteria	Actinobacteria	Actinobacteria	Actinomycetales	Microbacteriaceae	Salinibacterium	unknown
8d5c8dc9618ccc3be995d238eb0ddffb	Bacteria	Proteobacteria	Alphaproteobacteria	Kiloniellales	unknown	unknown	unknown
c4d6a200995e6b7ae66a8cd72fcb37e7	Bacteria	Actinobacteria	Acidimicrobiia	Acidimicrobiales	unknown	unknown	unknown
9f2b1a655b67b694b99c13f3a5849342	Bacteria	Proteobacteria	Betaproteobacteria	Burkholderiales	Oxalobacteraceae	unknown	unknown
cd72de7227cf7851f0f2256a7266cfd6	Bacteria	Proteobacteria	Betaproteobacteria	Burkholderiales	Oxalobacteraceae	Janthinobacterium	unknown
1a97aef922e48e9f8a279f83cda8ff61	Bacteria	TM7	TM7-3	unknown	unknown	unknown	unknown
8b40de844a16e60e6125fd92a51ce0d7	Bacteria	Proteobacteria	Alphaproteobacteria	Rhizobiales	Bradyrhizobiaceae	Afipia	felis
9cdd75f105a86c26c0c03112bb9c359b	Bacteria	Actinobacteria	Actinobacteria	Actinomycetales	unknown	unknown	unknown
8842f284f2d3417b50ef7eacb572f21a	Bacteria	Firmicutes	Bacilli	Bacillales	unknown	unknown	unknown
08d16f9b92f286bc2930fa0c4bd4ac6b	Bacteria	Proteobacteria	Gammaproteobacteria	Enterobacteriales	Enterobacteriaceae	unknown	unknown
5b2caa3328d88f76593f285f1071addd	Bacteria	Firmicutes	Bacilli	Lactobacillales	Aerococcaceae	unknown	unknown
185ad111e061bfd1fa4473bd88fcc843	Bacteria	Proteobacteria	Betaproteobacteria	unknown	unknown	unknown	unknown
548eb246d0cabfb6a6863b77a3c0bd01	Bacteria	Actinobacteria	Acidimicrobiia	Acidimicrobiales	unknown	unknown	unknown
2b4d5799f71e0b36234d222719b4f097	Bacteria	Proteobacteria	Gammaproteobacteria	Vibrionales	Pseudoalteromonadaceae	Pseudoalteromonas	unknown
088fb3ff7d7e9a6cbd327805081475a4	Bacteria	Firmicutes	Clostridia	Clostridiales	unknown	unknown	unknown
b72d8f9d4076b9601f91b134441b5f51	Bacteria	Bacteroidetes	Bacteroidia	Bacteroidales	unknown	unknown	unknown
10e40e81886d408cbe40d2ac165defa4	Bacteria	Proteobacteria	Alphaproteobacteria	Rhodobacterales	Rhodobacteraceae	Ruegeria	unknown
15b843b1cb70e1095d5b830f56bec5fd	Bacteria	Bacteroidetes	Bacteroidia	Bacteroidales	unknown	unknown	unknown
fb3701e08a9620eada1ed4147dcf6e7a	Bacteria	Bacteroidetes	Bacteroidia	Bacteroidales	S24-7	unknown	unknown
7cff24e051a1737a827393dfa067e196	Bacteria	Firmicutes	Bacilli	Lactobacillales	Streptococcaceae	Streptococcus	unknown
893d3c5b59accbffdd83a6402442f29e	Bacteria	Firmicutes	Clostridia	Clostridiales	unknown	unknown	unknown
4f0e1a20de9f356a7efc919478401b7b	Bacteria	Proteobacteria	Gammaproteobacteria	Pseudomonadales	Moraxellaceae	unknown	unknown
2c2c8dd06bafc8b4b350618f1c75fd2b	Bacteria	Proteobacteria	Alphaproteobacteria	Rhizobiales	Rhizobiaceae	Shinella	granuli
60f540985429831d5a2733de238b10c4	Bacteria	Actinobacteria	Actinobacteria	Actinomycetales	Nocardioidaceae	unknown	unknown
e65954c50dbd8f465b9a3d71dd4536c5	Bacteria	Firmicutes	Clostridia	Clostridiales	unknown	unknown	unknown
0d34b65effad5fe62b3cedb8e075ad02	Bacteria	Proteobacteria	Gammaproteobacteria	Pseudomonadales	Moraxellaceae	unknown	unknown
20198c67f5349ba04ee5ce015673eb86	Bacteria	Bacteroidetes	Bacteroidia	Bacteroidales	S24-7	unknown	unknown
d5f9578bfd4e9d7d3372653637862c28	Bacteria	Actinobacteria	Actinobacteria	Actinomycetales	unknown	unknown	unknown
61e2af08cf4b4c9e5b8812b84b0e8b6f	Bacteria	Firmicutes	unknown	unknown	unknown	unknown	unknown
5776ed4ed31a93d5cea92dc67d2d99c9	Bacteria	Bacteroidetes	Bacteroidia	Bacteroidales	S24-7	unknown	unknown
39ae628046a2be65b3f8e9bef6762117	Bacteria	Cyanobacteria	Chloroplast	Chlorophyta	unknown	unknown	unknown
f4a3178a4aca06132abc2fdbec7df294	Bacteria	Cyanobacteria	Chloroplast	Stramenopiles	unknown	unknown	unknown
376c3cf732e33472e6ee296370530245	Bacteria	Proteobacteria	Gammaproteobacteria	Oceanospirillales	Halomonadaceae	Halomonas	unknown
fee9c7da60016cce554a740e4a0fd9b7	Bacteria	Bacteroidetes	[Saprospirae]	[Saprospirales]	Saprospiraceae	Lewinella	cohaerens
7ed48449cb54136be2417581fa5297b9	Bacteria	Deferribacteres	Deferribacteres	Deferribacterales	Deferribacteraceae	Mucispirillum	schaedleri
bea3c5fcb7591cd35feca80caf9572fc	Bacteria	Firmicutes	Clostridia	Clostridiales	unknown	unknown	unknown
c152d25aa00806eb20c8bacd70ecd885	Bacteria	Actinobacteria	Actinobacteria	Actinomycetales	Propionibacteriaceae	Propionibacterium	acnes
396338f561e5d042e05a119e34b747e9	Bacteria	Actinobacteria	Actinobacteria	Actinomycetales	Micrococcaceae	unknown	unknown
1dde5f90ec85f55b2a4bebbac301fccc	Bacteria	Proteobacteria	Betaproteobacteria	Burkholderiales	Alcaligenaceae	Sutterella	unknown
cd115ba11e23a2b14f399cfd50440e8a	Bacteria	Proteobacteria	Alphaproteobacteria	unknown	unknown	unknown	unknown
ae98c054f82835f2ef7b84a1329f80a3	Bacteria	Bacteroidetes	Flavobacteriia	Flavobacteriales	Flavobacteriaceae	unknown	unknown
311f53d9ff1b6b615779e94abaf9d47b	Bacteria	Proteobacteria	Gammaproteobacteria	Alteromonadales	Alteromonadaceae	Alteromonas	unknown
5a8e412e7e6abd980a8173d2b7baf73e	Bacteria	Bacteroidetes	Flavobacteriia	Flavobacteriales	Flavobacteriaceae	unknown	unknown
c49e88c677839cdd1920e0018019febd	Bacteria	Proteobacteria	Alphaproteobacteria	Rhodobacterales	Hyphomonadaceae	unknown	unknown
5e4f8cfd64cef1f9d13feda2fa693030	Bacteria	Bacteroidetes	Bacteroidia	Bacteroidales	S24-7	unknown	unknown
51548eadc58bbfd662bf767612617a71	Bacteria	Bacteroidetes	[Saprospirae]	[Saprospirales]	Chitinophagaceae	unknown	unknown
40393816af48ddde51cc0eddd5c23dbf	Bacteria	Actinobacteria	Actinobacteria	Actinomycetales	Microbacteriaceae	unknown	unknown
9a4b612b8d4816ba6dbd49ac1a1a1978	Bacteria	Proteobacteria	Alphaproteobacteria	Rhizobiales	Beijerinckiaceae	unknown	unknown
c0350f3af406bf4af1940efddb231414	Bacteria	Bacteroidetes	Bacteroidia	Bacteroidales	Rikenellaceae	unknown	unknown
fc4a8486e07ce2a65d539569fca634f2	Bacteria	Firmicutes	Bacilli	Lactobacillales	Streptococcaceae	Streptococcus	unknown
61bbf7636f924374df318c827434ed9b	Bacteria	Firmicutes	Clostridia	Clostridiales	unknown	unknown	unknown
e7dd43d3b6ed98a9517a63569c8d9ae9	Bacteria	Bacteroidetes	Bacteroidia	Bacteroidales	S24-7	unknown	unknown
15818034536bf4b5ca02b3e7ebf380e4	Bacteria	Firmicutes	Bacilli	Lactobacillales	Streptococcaceae	Streptococcus	unknown
d6f56eba0f1a33158a860ed081aaf1d4	Bacteria	Proteobacteria	Alphaproteobacteria	Rhizobiales	Phyllobacteriaceae	unknown	unknown
f7fcc773f76735a4751a049788ba669b	Bacteria	Actinobacteria	Actinobacteria	Actinomycetales	unknown	unknown	unknown
e82cd7b23018320d7606979cc6e71d83	Bacteria	Bacteroidetes	Flavobacteriia	Flavobacteriales	Flavobacteriaceae	unknown	unknown
0422ee06f55dee7fe8ffa589c2a42ac6	Bacteria	Proteobacteria	Alphaproteobacteria	Rickettsiales	unknown	unknown	unknown
08423865bce1909eadac5ca24cb9f15e	Bacteria	Proteobacteria	Alphaproteobacteria	Rhizobiales	Hyphomicrobiaceae	Devosia	unknown
9a9ee27eeb68f18629af71a4b5ccfff3	Bacteria	Bacteroidetes	Bacteroidia	Bacteroidales	S24-7	unknown	unknown
202a2ed8b1d3f7070a0085b6850562bd	Bacteria	Proteobacteria	Gammaproteobacteria	Pseudomonadales	Moraxellaceae	Acinetobacter	johnsonii
ac9e6989eae8cffe144d909b41dc7296	Bacteria	Actinobacteria	Actinobacteria	Actinomycetales	Tsukamurellaceae	Tsukamurella	unknown
c8b87d647e58855e69a460d9d44d3853	Bacteria	Proteobacteria	Betaproteobacteria	Neisseriales	Neisseriaceae	Vogesella	unknown
07706f4c98187166cf88f10b4c7a0b96	Bacteria	Firmicutes	Clostridia	Clostridiales	unknown	unknown	unknown
33adbd299806a59a2ff74a3a58c34496	Bacteria	SR1	unknown	unknown	unknown	unknown	unknown
cbceaf4db41e6cbceabdaede8abe77f7	Bacteria	Proteobacteria	Gammaproteobacteria	Pseudomonadales	Moraxellaceae	Acinetobacter	johnsonii
bcfccd56e89717e97aff9711fa3f8229	Bacteria	Proteobacteria	Betaproteobacteria	Burkholderiales	Oxalobacteraceae	Janthinobacterium	unknown
2f8c5ab5b908924325e96234ba011a95	Bacteria	Actinobacteria	Acidimicrobiia	Acidimicrobiales	unknown	unknown	unknown
ea4761bf2492995b6162c5ec349507a5	Bacteria	Proteobacteria	Alphaproteobacteria	BD7-3	unknown	unknown	unknown
074a49370151a8dd9655d211af18e7cc	Bacteria	Firmicutes	Bacilli	Lactobacillales	Streptococcaceae	Streptococcus	unknown
89886651c0888dc519f923332890b7fb	Bacteria	Proteobacteria	Alphaproteobacteria	Rhizobiales	Bradyrhizobiaceae	Bradyrhizobium	unknown
876c07da6059955516b08aea6cc8035f	Bacteria	Bacteroidetes	Sphingobacteriia	Sphingobacteriales	Sphingobacteriaceae	unknown	unknown
6036eb01d0e8e27744d2a148e3d1e63d	Bacteria	Firmicutes	Clostridia	Clostridiales	[Tissierellaceae]	GW-34	unknown
99330f8f76b58bf665605070d2827701	Bacteria	Actinobacteria	Actinobacteria	Actinomycetales	Microbacteriaceae	Mycetocola	unknown
0a88b0fd0b57126c85eac45f97e8cf68	Bacteria	Bacteroidetes	Bacteroidia	Bacteroidales	Porphyromonadaceae	Parabacteroides	unknown
c123b556648019ce86161f3972086f3c	Bacteria	Proteobacteria	Gammaproteobacteria	Pseudomonadales	Pseudomonadaceae	Pseudomonas	unknown
42163b55a77cb0c2d485a83c1753b7e5	Bacteria	Proteobacteria	Gammaproteobacteria	Alteromonadales	J115	Melitea	salexigens
8ecb7ef779987547d5c968016054865f	Bacteria	Proteobacteria	Alphaproteobacteria	Caulobacterales	Caulobacteraceae	unknown	unknown
2751a728d506372b98c54dfdcfbddd7e	Bacteria	Proteobacteria	Gammaproteobacteria	Pseudomonadales	Moraxellaceae	unknown	unknown
55f6f3111ed1da68c44e08e5ef099f76	Bacteria	Actinobacteria	Acidimicrobiia	Acidimicrobiales	unknown	unknown	unknown
0c9a9845b8f6a541abd7ab9ad00d426d	Bacteria	Actinobacteria	Actinobacteria	Actinomycetales	Nocardioidaceae	unknown	unknown
36efd38cf5b526e9955cf24a526af60f	Bacteria	Firmicutes	Bacilli	Bacillales	Bacillaceae	Bacillus	muralis
9cc424f5267ad3000069698f031e7eb4	Bacteria	Proteobacteria	Gammaproteobacteria	Enterobacteriales	Enterobacteriaceae	Erwinia	unknown
41c29ce41c826b028dcb3cd1d727beee	Bacteria	Cyanobacteria	4C0d-2	YS2	unknown	unknown	unknown
aacf928407279ee93bf24deb2733cca4	Bacteria	Firmicutes	Bacilli	Bacillales	Paenibacillaceae	Paenibacillus	unknown
03b5e97e3cfa029d825da2ee658061b0	Bacteria	Proteobacteria	Alphaproteobacteria	Rhizobiales	unknown	unknown	unknown
246bd7c8a3de6d79e42cc5656e6f2856	Bacteria	unknown	unknown	unknown	unknown	unknown	unknown
cb38415cba38a77a6158c5912af0e15a	Bacteria	Firmicutes	Bacilli	Lactobacillales	Lactobacillaceae	unknown	unknown
a45f4911f52f415356ba31f5429cb385	Bacteria	Proteobacteria	Alphaproteobacteria	Rhizobiales	Bradyrhizobiaceae	Bradyrhizobium	unknown
b03f47a3c4060d2f652a3b2a63933dc9	Bacteria	Proteobacteria	Alphaproteobacteria	unknown	unknown	unknown	unknown
eb749136af0584f6af58a72bb7f35350	Bacteria	Chloroflexi	Ellin6529	unknown	unknown	unknown	unknown
376c2aba31c1701ab4ca8c1da276f2fb	Bacteria	Bacteroidetes	[Saprospirae]	[Saprospirales]	Chitinophagaceae	unknown	unknown
e876a3e5002e27bef0355b95567bf519	Bacteria	Firmicutes	Bacilli	Bacillales	Staphylococcaceae	Staphylococcus	unknown
506d951d0813bf3375dbec1d70f53619	Bacteria	Bacteroidetes	Bacteroidia	Bacteroidales	[Paraprevotellaceae]	[Prevotella]	tannerae
65e20c37618594e9be7b243f9caf6ee1	Bacteria	Firmicutes	Bacilli	Lactobacillales	Streptococcaceae	Lactococcus	unknown
4a246a0dfedeb52ce5f04eaf81d62cc1	Bacteria	Firmicutes	Bacilli	Bacillales	Bacillaceae	Bacillus	unknown
91e82bb4c5aa574cab2994874654f830	Bacteria	Firmicutes	Bacilli	Bacillales	Bacillaceae	Bacillus	unknown
498d025e48a7b287c93bdec054e4b630	Bacteria	Bacteroidetes	Bacteroidia	Bacteroidales	Porphyromonadaceae	Porphyromonas	unknown
e52aa4ee00185fc718eb23f16521819b	Bacteria	Bacteroidetes	Bacteroidia	Bacteroidales	S24-7	unknown	unknown
7f1d487d11f5c9aa5a8d49afc6914e51	Bacteria	Proteobacteria	Gammaproteobacteria	Alteromonadales	HTCC2188	HTCC	unknown
c52a49f8fd02472e91bc9d5774a1380e	Bacteria	Proteobacteria	Alphaproteobacteria	Rhodobacterales	Rhodobacteraceae	Loktanella	unknown
0c47627e4e973e8876d67dbe27e30a44	Bacteria	Firmicutes	Bacilli	Turicibacterales	Turicibacteraceae	Turicibacter	unknown
281da1b2299714b900ac857044aaf225	Bacteria	Proteobacteria	Betaproteobacteria	Burkholderiales	Oxalobacteraceae	Janthinobacterium	unknown
6ebe32927502da76c0b2dd1914cb0c1f	Bacteria	Actinobacteria	Actinobacteria	Actinomycetales	unknown	unknown	unknown
c48080ad34fc3641e3683ac1f6cfecb8	Bacteria	Cyanobacteria	4C0d-2	YS2	unknown	unknown	unknown
4cc5cc139ca732a5ccd4563bbeb1a1dd	Bacteria	Bacteroidetes	Bacteroidia	Bacteroidales	S24-7	unknown	unknown
770dba9f664135682d1ecfba89f02154	Bacteria	Bacteroidetes	Flavobacteriia	Flavobacteriales	Flavobacteriaceae	Flavobacterium	gelidilacus
884e612e8e0fd0f48021106c05ed3c4c	Bacteria	Actinobacteria	Actinobacteria	Actinomycetales	Dermacoccaceae	Dermacoccus	unknown
cdc9992e9b2f65a6be0c9369fa78510f	Bacteria	Proteobacteria	Alphaproteobacteria	Rickettsiales	mitochondria	Carica	papaya
4291823cecbc40ec2ab1909f51782295	Bacteria	Proteobacteria	Betaproteobacteria	Burkholderiales	Oxalobacteraceae	Janthinobacterium	unknown
90828d51d0a499704fe537d59607925a	Bacteria	Bacteroidetes	Bacteroidia	Bacteroidales	Porphyromonadaceae	Parabacteroides	gordonii
a67d8566fd1c792227142459ddadc3ba	Bacteria	Actinobacteria	Actinobacteria	Actinomycetales	Corynebacteriaceae	Corynebacterium	unknown
d2f61c3438f8ddd6f788b25e87030a09	Bacteria	Bacteroidetes	Flavobacteriia	Flavobacteriales	[Weeksellaceae]	Chryseobacterium	unknown
04bfd3125580e20d8f8bfa133fce8a1f	Bacteria	Firmicutes	Bacilli	Bacillales	Staphylococcaceae	Staphylococcus	unknown
5b4d5d86abf7070efa63654568c12740	Bacteria	OD1	unknown	unknown	unknown	unknown	unknown
b26f85a76dc75a0d942f7fdabfb1d3cd	Bacteria	Actinobacteria	Actinobacteria	Actinomycetales	Micrococcaceae	Kocuria	unknown
0953474591b9960c9c81a99ee4909f79	Bacteria	Proteobacteria	Gammaproteobacteria	Pseudomonadales	Pseudomonadaceae	Pseudomonas	unknown
a134b131ab940c906ed5cce8c8e62d48	Bacteria	Proteobacteria	Gammaproteobacteria	Enterobacteriales	Enterobacteriaceae	unknown	unknown
a33ca699640d2f148747f8dabfaa772e	Bacteria	Proteobacteria	Betaproteobacteria	Burkholderiales	Comamonadaceae	unknown	unknown
2825e6c4e4af3a6786ae6ac1d005b750	Bacteria	Bacteroidetes	Sphingobacteriia	Sphingobacteriales	unknown	unknown	unknown
462fc4477d45510d1581976370606ec0	Bacteria	TM7	TM7-3	EW055	unknown	unknown	unknown
f72140bcb575098b755a14c0693076b0	Bacteria	Proteobacteria	Alphaproteobacteria	Caulobacterales	Caulobacteraceae	unknown	unknown
d11aaf4af8ab036f81cfb8ba8133dfeb	Bacteria	Firmicutes	Clostridia	Clostridiales	Lachnospiraceae	unknown	unknown
444404a9b35291ed453649294d23425d	Bacteria	Actinobacteria	Actinobacteria	Actinomycetales	Microbacteriaceae	Microbacterium	unknown
10aee30835efce97a70439f96d86651f	Bacteria	Bacteroidetes	Bacteroidia	Bacteroidales	unknown	unknown	unknown
7aec88e8fc4f1ceb5c77d9215f1b9920	Bacteria	Firmicutes	Clostridia	Clostridiales	unknown	unknown	unknown
5c5cdc699d5438b4f7d5af865bbf0a1f	Bacteria	Firmicutes	Clostridia	Clostridiales	unknown	unknown	unknown
b2a302522947117e756376bde19194c8	Bacteria	Proteobacteria	Betaproteobacteria	Burkholderiales	Comamonadaceae	Comamonas	unknown
9c23ef1c443e184ff710b28cc570ea5f	Bacteria	Proteobacteria	Betaproteobacteria	Burkholderiales	Comamonadaceae	Comamonas	unknown
f05ef3ff4433947afb8a8cb7f9745e50	Bacteria	Proteobacteria	Alphaproteobacteria	Caulobacterales	Caulobacteraceae	Mycoplana	unknown
72a4507cda9fa5ce6b0d2cb805423592	Bacteria	Proteobacteria	Betaproteobacteria	Burkholderiales	Comamonadaceae	unknown	unknown
653172d411fa1107112a33aebe58aceb	Bacteria	Firmicutes	Clostridia	Clostridiales	unknown	unknown	unknown
e60c262bbd6887fdffe5894f4935d9ea	Bacteria	Firmicutes	Bacilli	Lactobacillales	Streptococcaceae	Streptococcus	unknown
e0729c10249364469fab7a65cb2bca24	Bacteria	Proteobacteria	Alphaproteobacteria	Sphingomonadales	Sphingomonadaceae	Kaistobacter	unknown
57a42ff50a51f97ed49db9cb43c03049	Bacteria	Proteobacteria	Betaproteobacteria	Burkholderiales	Comamonadaceae	unknown	unknown
17aded0362e80d8815ab988a10346d58	Bacteria	Firmicutes	Bacilli	Bacillales	unknown	unknown	unknown
40e70dc862760fa71d1c02954173d3f5	Bacteria	Bacteroidetes	Bacteroidia	Bacteroidales	S24-7	unknown	unknown
2e8f74bc8c9e3e84be154765b90db6e4	Bacteria	Actinobacteria	Actinobacteria	Actinomycetales	Corynebacteriaceae	Corynebacterium	unknown
08fae261c1ece577bad547bd4298b9c8	Bacteria	Cyanobacteria	Chloroplast	Stramenopiles	unknown	unknown	unknown
620d428719dc3fba3a20056d8cd8b5fe	Bacteria	Firmicutes	Clostridia	Clostridiales	unknown	unknown	unknown
7df65de8ab2b501de50118572306b742	Bacteria	Firmicutes	Bacilli	Bacillales	Bacillaceae	Bacillus	unknown
380120e4b3653463820ef02835f5d7f6	Bacteria	Proteobacteria	Alphaproteobacteria	Sphingomonadales	Sphingomonadaceae	unknown	unknown
29330a668ad9f694f3749b8abbb612fc	Bacteria	Firmicutes	Clostridia	Clostridiales	unknown	unknown	unknown
6ae1bc4b4b27a51ac6c742b7ba0e9c6a	Bacteria	Bacteroidetes	Bacteroidia	Bacteroidales	S24-7	unknown	unknown
556bc609d9644084eb0ffea55fd5cc2e	Bacteria	Firmicutes	Clostridia	Clostridiales	unknown	unknown	unknown
d271472323feba506d94199cc9734c39	Bacteria	Firmicutes	Clostridia	Clostridiales	Ruminococcaceae	Oscillospira	unknown
73410da1f0c233832f4e8ee7bd23fe15	Bacteria	Proteobacteria	Betaproteobacteria	Burkholderiales	Oxalobacteraceae	Janthinobacterium	unknown
cbe894f7a946b8cd50aebc61fb652754	Bacteria	Proteobacteria	Alphaproteobacteria	Rhodobacterales	Rhodobacteraceae	unknown	unknown
b95b630c801f394623fe69de42a54409	Bacteria	Bacteroidetes	Flavobacteriia	Flavobacteriales	[Weeksellaceae]	Chryseobacterium	unknown
ae13d54ec1e8bc4cb2346bde9a6999ec	Bacteria	Firmicutes	Bacilli	Lactobacillales	Leuconostocaceae	Leuconostoc	mesenteroides
4431e063749133cb2422cc72ead048db	Bacteria	Firmicutes	Bacilli	Bacillales	Staphylococcaceae	Staphylococcus	unknown
350c7a8d2adc895c74584fe569f2ca3d	Bacteria	Cyanobacteria	Chloroplast	Streptophyta	unknown	unknown	unknown
ded0cf3f372c1b05abc60b1554547f32	Bacteria	Proteobacteria	Alphaproteobacteria	Caulobacterales	Caulobacteraceae	Mycoplana	unknown
e9fb5249c37fb368acea4779ed630f6c	Bacteria	Chloroflexi	Anaerolineae	SBR1031	A4b	unknown	unknown
4a50bbb1ca151171bee40a41df43a320	Bacteria	Proteobacteria	Betaproteobacteria	Burkholderiales	Comamonadaceae	Variovorax	paradoxus
3d2fb00912ca0f5c8957d61da32b7b1e	Bacteria	Actinobacteria	Actinobacteria	Actinomycetales	Corynebacteriaceae	Corynebacterium	variabile
84a1cbabf6a48dd8e2f5fc1ec212b00f	Bacteria	Bacteroidetes	Cytophagia	Cytophagales	Cytophagaceae	Leadbetterella	unknown
66806ee56ecc3030ac6ec6cedb09d18e	Bacteria	Proteobacteria	Gammaproteobacteria	Pseudomonadales	unknown	unknown	unknown
0ff382db5775f25a251d3698bb2fe050	Bacteria	Actinobacteria	Actinobacteria	Actinomycetales	Nocardioidaceae	unknown	unknown
2f63e05bfd9ae1a7764516c5484b29c4	Bacteria	Bacteroidetes	Bacteroidia	Bacteroidales	S24-7	unknown	unknown
f4be9ebe0dace9a905f321585c745c77	Bacteria	Firmicutes	Clostridia	Clostridiales	unknown	unknown	unknown
3c619f4424c2473d8923270e68085392	Bacteria	Proteobacteria	Alphaproteobacteria	Rickettsiales	unknown	unknown	unknown
b72ee761e76d3d3fd2ef0661bdefa3ed	Bacteria	Bacteroidetes	Bacteroidia	Bacteroidales	Bacteroidaceae	Bacteroides	uniformis
a00140663dd5040ed0e579ac14f82b96	Bacteria	Bacteroidetes	[Saprospirae]	[Saprospirales]	Saprospiraceae	unknown	unknown
0c5eb983e53c21ad1804eb35e276bed8	Bacteria	Firmicutes	Clostridia	Clostridiales	unknown	unknown	unknown
ec5b5256620905f170c953946beee152	Bacteria	Bacteroidetes	Bacteroidia	Bacteroidales	Porphyromonadaceae	Porphyromonas	unknown
db0358bce7823e4eb4f5255bfe613b7c	Bacteria	Proteobacteria	Betaproteobacteria	Burkholderiales	Alcaligenaceae	Sutterella	unknown
6f843ff12b08d5b7f76226fff6082008	Bacteria	Proteobacteria	Gammaproteobacteria	Enterobacteriales	Enterobacteriaceae	unknown	unknown
9c511b90bf3e30b665c485ca7bf6516e	Bacteria	Bacteroidetes	Bacteroidia	Bacteroidales	S24-7	unknown	unknown
e84afb8fc3c8cc9b97cb1335fc3628dd	Bacteria	Proteobacteria	Betaproteobacteria	Burkholderiales	Comamonadaceae	unknown	unknown
3117d3018ecee3ad4afd3ea4498b98a9	Bacteria	Firmicutes	Clostridia	Clostridiales	Peptostreptococcaceae	unknown	unknown
1f25420b05db7af0f11ed64fd3cdcc0a	Bacteria	Firmicutes	Clostridia	Clostridiales	Veillonellaceae	Veillonella	dispar
e0a2b6d4b9a5cf0c7e587b8215d29a03	Bacteria	Proteobacteria	Betaproteobacteria	Burkholderiales	Burkholderiaceae	unknown	unknown
48b3e6d646c33d349d9ec8c7a6b2a458	Bacteria	Firmicutes	Bacilli	Lactobacillales	Enterococcaceae	Vagococcus	unknown
fd4a38abe1d424a8fb145d03452a82d7	Bacteria	Firmicutes	Clostridia	Clostridiales	Lachnospiraceae	unknown	unknown
235c43bd07c12625ae4a890b6e1f67b0	Bacteria	Firmicutes	Clostridia	Clostridiales	unknown	unknown	unknown
e63ec4e63ae5f7ec6a2ee3a7ac76edd1	Bacteria	Bacteroidetes	Bacteroidia	Bacteroidales	unknown	unknown	unknown
2e6199785ca3cfcad4f36042ef605974	Bacteria	Firmicutes	Erysipelotrichi	Erysipelotrichales	Erysipelotrichaceae	Coprobacillus	unknown
b2de0c20c1c505c1ff48e2ffc8111ac1	Bacteria	Firmicutes	Clostridia	Clostridiales	unknown	unknown	unknown
1a78ee151b84233169b0b7afe5a0878d	Bacteria	Proteobacteria	Alphaproteobacteria	Rhodobacterales	Rhodobacteraceae	Paracoccus	marcusii
a69e0f48be3fc4ceae904b1d552ab38e	Bacteria	Proteobacteria	Alphaproteobacteria	Rhodospirillales	Rhodospirillaceae	unknown	unknown
f2489de068fee6e5b1be0bc7884df5b4	Bacteria	Chlorobi	OPB56	unknown	unknown	unknown	unknown
894b06b0a22baac56910c4270817e667	Bacteria	Firmicutes	Clostridia	Clostridiales	Clostridiaceae	Clostridium	unknown
2a740f8d845fd5b8a1faba598ed3eea9	Bacteria	Firmicutes	Clostridia	Clostridiales	unknown	unknown	unknown
21434373433131fac019275d14a810fa	Bacteria	Firmicutes	Clostridia	Clostridiales	unknown	unknown	unknown
fdae80dc2383fe16d79820281abd2734	Bacteria	Bacteroidetes	Bacteroidia	Bacteroidales	[Paraprevotellaceae]	[Prevotella]	unknown
77263f94fb0ae54489ab8f77b601b584	Bacteria	Firmicutes	Erysipelotrichi	Erysipelotrichales	Erysipelotrichaceae	Allobaculum	unknown
467d1f9cd4dd0f04286d54423e7afee7	Bacteria	Actinobacteria	Actinobacteria	Actinomycetales	Propionibacteriaceae	Propionibacterium	granulosum
dd42350000a381c0678290e34acaa56e	Bacteria	Bacteroidetes	Bacteroidia	Bacteroidales	Rikenellaceae	unknown	unknown
37ea7f41f4e4ecaee201fa4c2222112d	Bacteria	Proteobacteria	Alphaproteobacteria	Rhodobacterales	Rhodobacteraceae	Marivita	unknown
27855cf97c6a4f8cac85a04858120a35	Bacteria	Proteobacteria	Gammaproteobacteria	Xanthomonadales	Xanthomonadaceae	Stenotrophomonas	unknown
17bd2efa51bbf0b9ef5bdc333a485e77	Bacteria	Bacteroidetes	Bacteroidia	Bacteroidales	Bacteroidaceae	Bacteroides	acidifaciens
954a6053836222d93370ac4a61357eb7	Bacteria	Firmicutes	Clostridia	Clostridiales	Ruminococcaceae	Oscillospira	unknown
e808bb5b457fda4e41ffdf97e70ee4d0	Bacteria	Bacteroidetes	Bacteroidia	Bacteroidales	S24-7	unknown	unknown
64376d0a9e02f24a27faf2ea6d4cc705	Bacteria	Proteobacteria	Gammaproteobacteria	unknown	unknown	unknown	unknown
305467eef905e938bc67d9b8eb9c8384	Bacteria	Firmicutes	Clostridia	Clostridiales	unknown	unknown	unknown
cced72ea5fc8f6e75bcb5d45b7e01802	Bacteria	Bacteroidetes	[Saprospirae]	[Saprospirales]	Saprospiraceae	unknown	unknown
2b7ee4d4ac694170b4b5181e8bf94fb1	Bacteria	Proteobacteria	Alphaproteobacteria	unknown	unknown	unknown	unknown
8e9000d2383d620ed9cf1f281a910290	Bacteria	Firmicutes	Bacilli	Bacillales	Bacillaceae	Bacillus	unknown
857c64584ab07c14de72174ba3ee86dd	Bacteria	Actinobacteria	Actinobacteria	Actinomycetales	Propionibacteriaceae	Tessaracoccus	unknown
c54b9805a1b98bd0cbc3e0152eb20540	Bacteria	Proteobacteria	Alphaproteobacteria	Rhodobacterales	Rhodobacteraceae	unknown	unknown
bdf06b533a7759758afbe4e2a44de999	Bacteria	Firmicutes	Bacilli	Turicibacterales	Turicibacteraceae	Turicibacter	unknown
9ddb77199fab9589a6330f19222a1b65	Bacteria	Tenericutes	Mollicutes	Acholeplasmatales	Acholeplasmataceae	Acholeplasma	laidlawii
4cd611b8ed9c1ccb642dca0434c317d7	Bacteria	Bacteroidetes	Bacteroidia	Bacteroidales	S24-7	unknown	unknown
19be8c7d7b8b2862ca9ae21b79e8849e	Bacteria	Proteobacteria	Gammaproteobacteria	Legionellales	Coxiellaceae	unknown	unknown
d783f5c6a327a5b2425f10105ae9c6bb	Bacteria	Firmicutes	Clostridia	Clostridiales	Lachnospiraceae	unknown	unknown
9d6ddfb86ff9938a6fd06104d179c172	Bacteria	Bacteroidetes	Bacteroidia	Bacteroidales	S24-7	unknown	unknown
52ff749e3710e398f0ea43c14a77a2af	Bacteria	Proteobacteria	Gammaproteobacteria	Pseudomonadales	Moraxellaceae	Acinetobacter	lwoffii
062782bf723f5f0c6d6172e9bc6cb17e	Bacteria	Proteobacteria	Gammaproteobacteria	Vibrionales	Pseudoalteromonadaceae	unknown	unknown
6618756e5b1f30077a7314a5077e042a	Bacteria	Bacteroidetes	Bacteroidia	Bacteroidales	[Paraprevotellaceae]	[Prevotella]	unknown
e7ec3aec3c01f898fc2526b6cd13b51a	Bacteria	Actinobacteria	Thermoleophilia	Solirubrobacterales	Patulibacteraceae	Patulibacter	unknown
c38f42662dfe43efcf835ed6774b228a	Bacteria	Actinobacteria	Actinobacteria	Actinomycetales	Dermabacteraceae	Dermabacter	unknown
a0f3b2eaea15f095cf6e3323ee8c5b52	Bacteria	Firmicutes	Bacilli	Lactobacillales	Aerococcaceae	Facklamia	unknown
81fa037cd38d49e7df950a2641a9282d	Bacteria	Firmicutes	Clostridia	Clostridiales	Veillonellaceae	Veillonella	dispar
d297d146fdd99bf8b080f3c19a768755	Bacteria	Firmicutes	Clostridia	Clostridiales	Lachnospiraceae	unknown	unknown
1835743c7dc75c141e29dd83f12bb593	Bacteria	Actinobacteria	Actinobacteria	Actinomycetales	Micrococcaceae	Rothia	aeria
f3af69d07096b2a5c1d920f41ed10c47	Bacteria	Proteobacteria	Alphaproteobacteria	Rhizobiales	unknown	unknown	unknown
600c23de6edf2cf40eafa0644b532d14	Bacteria	Cyanobacteria	Chloroplast	Streptophyta	unknown	unknown	unknown
cf1699d12c58938867d5be2de318658d	Bacteria	Firmicutes	Bacilli	Lactobacillales	Aerococcaceae	Facklamia	unknown
79244c4b7b24187fcf33344380c09645	Bacteria	Firmicutes	Bacilli	Turicibacterales	Turicibacteraceae	Turicibacter	unknown
6763001e4b84a9fe53d63129500c28a6	Bacteria	Proteobacteria	Alphaproteobacteria	Rhizobiales	Rhizobiaceae	Agrobacterium	unknown
cc745d62761cf9d690b9d9a4344aeec3	Bacteria	Firmicutes	Clostridia	Clostridiales	unknown	unknown	unknown
7030ec882de608a022e18fde4e311d29	Bacteria	Bacteroidetes	Bacteroidia	Bacteroidales	S24-7	unknown	unknown
231542724f54da288180e512bcbd9ef6	Bacteria	Bacteroidetes	Bacteroidia	Bacteroidales	S24-7	unknown	unknown
cc3159322f4b4ec76310cec7c7f06146	Bacteria	Bacteroidetes	Bacteroidia	Bacteroidales	S24-7	unknown	unknown
7864ef6cef9c80d729034caf18fa14a8	Bacteria	Bacteroidetes	Bacteroidia	Bacteroidales	S24-7	unknown	unknown
4e68741fbb0ef4748f5cb8ab9a5f7e44	Bacteria	Bacteroidetes	Bacteroidia	Bacteroidales	S24-7	unknown	unknown
0d7cbbd327397a22f6cc341641d1ca2b	Bacteria	Bacteroidetes	Bacteroidia	Bacteroidales	S24-7	unknown	unknown
9407c290029378b510cdc7547276a5e4	Bacteria	Bacteroidetes	Bacteroidia	Bacteroidales	Rikenellaceae	unknown	unknown
b8f7d1d46a7ed829cd932256869706b2	Bacteria	Proteobacteria	Deltaproteobacteria	unknown	unknown	unknown	unknown
7c17fb2e17e1031042fb1d54957fd4df	Bacteria	Proteobacteria	Alphaproteobacteria	unknown	unknown	unknown	unknown
1f606a1eeb639473d239968ea34737b5	Bacteria	Bacteroidetes	Bacteroidia	Bacteroidales	S24-7	unknown	unknown
d8a880bc3f38187f66e115b9b2b0f518	Bacteria	Proteobacteria	Alphaproteobacteria	Rhodobacterales	Rhodobacteraceae	unknown	unknown
347b8a2c0cf42f8857aa1142fdb363c0	Bacteria	TM7	TM7-3	unknown	unknown	unknown	unknown
c2ae4cd4cb4bbd1ae4087915b87b170a	Bacteria	Firmicutes	Clostridia	Clostridiales	Peptostreptococcaceae	unknown	unknown
880872821e85fd06d11d52d3700a6d81	Bacteria	Proteobacteria	Gammaproteobacteria	Enterobacteriales	Enterobacteriaceae	unknown	unknown
581dd7efa3e1fecfd69f51c03cdc082a	Bacteria	Firmicutes	Clostridia	Clostridiales	unknown	unknown	unknown
10ef1bc41bae3de5a0d795ee365d7e82	Bacteria	Bacteroidetes	Bacteroidia	Bacteroidales	S24-7	unknown	unknown
725820ea1b735a345a65ebd8cc7b52e9	Bacteria	Bacteroidetes	Bacteroidia	Bacteroidales	S24-7	unknown	unknown
dac43c2ac103f63005a0f530e9f6e590	Bacteria	Bacteroidetes	Bacteroidia	Bacteroidales	S24-7	unknown	unknown
ba9bbe88da32e7a6ac1c9ed88c02d3e4	Bacteria	Actinobacteria	Actinobacteria	Actinomycetales	Microbacteriaceae	Agrococcus	unknown
44f152a182e5ccd14de1cc141297b0e7	Bacteria	Bacteroidetes	Bacteroidia	Bacteroidales	unknown	unknown	unknown
9ecc2334fcab5982db93ddc942a3d270	Bacteria	Bacteroidetes	[Saprospirae]	[Saprospirales]	Chitinophagaceae	unknown	unknown
78ec975c7d2f2cad4a5b9c3df14d7cf5	Bacteria	Firmicutes	Bacilli	Lactobacillales	Streptococcaceae	Streptococcus	unknown
7beeee974147e4873c47984aa83f1fc4	Bacteria	Proteobacteria	Alphaproteobacteria	Rhodobacterales	Rhodobacteraceae	unknown	unknown
7062bf9bb2a33354e76312acf051e1c6	Bacteria	Proteobacteria	Betaproteobacteria	Burkholderiales	Comamonadaceae	unknown	unknown
b0ed7ec64e873c9936d8ab7a13ce55f1	Bacteria	Bacteroidetes	Flavobacteriia	Flavobacteriales	Flavobacteriaceae	Flavobacterium	unknown
4848e025c386f858e6f4fa1beb22d894	Bacteria	Bacteroidetes	Bacteroidia	Bacteroidales	unknown	unknown	unknown
b7b33fc7bd539d6f775026d2718c9a47	Bacteria	OD1	SM2F11	unknown	unknown	unknown	unknown
353d90657b0a831bed2fe3da890c22f7	Bacteria	Bacteroidetes	Sphingobacteriia	Sphingobacteriales	Sphingobacteriaceae	unknown	unknown
da6b323b49aa5bbfc8d9a3834876af27	Bacteria	Bacteroidetes	Flavobacteriia	Flavobacteriales	Flavobacteriaceae	Flavobacterium	unknown
6fb75ea1af9d3e5d5101bb696d37a82b	Bacteria	TM7	TM7-3	EW055	unknown	unknown	unknown
fdd269a897d0d216687219e46e6e88ec	Bacteria	Firmicutes	Clostridia	Clostridiales	unknown	unknown	unknown
d1ffbf6939ed76166b144b78df186ba6	Bacteria	Proteobacteria	Alphaproteobacteria	unknown	unknown	unknown	unknown
78b073d4e65fecb518fdac3552f48035	Bacteria	Tenericutes	Mollicutes	Anaeroplasmatales	Anaeroplasmataceae	Anaeroplasma	unknown
c78fbc714edade84081cfa86f8e75729	Bacteria	TM7	TM7-3	EW055	unknown	unknown	unknown
d01a89382f0a7149a13f51d81e4edb8b	Bacteria	Bacteroidetes	Bacteroidia	Bacteroidales	S24-7	unknown	unknown
60417eca2bc41782fd48d367695bdf38	Bacteria	Firmicutes	Clostridia	Clostridiales	unknown	unknown	unknown
b3d76959bb0289a480c988c383eaeb02	Bacteria	Bacteroidetes	Bacteroidia	Bacteroidales	Porphyromonadaceae	Parabacteroides	distasonis
08cb2ba04e2fdf002620914e17d15a68	Bacteria	Firmicutes	Bacilli	Lactobacillales	Streptococcaceae	Streptococcus	infantis
65b28eb890d014279d1485319ec3b658	Bacteria	Firmicutes	Bacilli	Lactobacillales	Streptococcaceae	Streptococcus	luteciae
946d351105f468bab3c878a48719f9ab	Bacteria	Bacteroidetes	Bacteroidia	Bacteroidales	S24-7	unknown	unknown
58d6a231d7eebc137c9ae7a8ce9909b3	Bacteria	Proteobacteria	Alphaproteobacteria	Rhodobacterales	Rhodobacteraceae	Paracoccus	unknown
9463dc460d7d46f7a54e6d7aafde26d0	Bacteria	Proteobacteria	Gammaproteobacteria	Pseudomonadales	Moraxellaceae	unknown	unknown
4c6d2ef4baf90acf5477e87211792e09	Bacteria	Firmicutes	Bacilli	Lactobacillales	Streptococcaceae	Streptococcus	unknown
99627418b0643f4cbf0391e157e1e5e5	Bacteria	Cyanobacteria	Nostocophycideae	Nostocales	Nostocaceae	unknown	unknown
8f5f95171cbe254a5186e2fa5aa55b30	Bacteria	Proteobacteria	Gammaproteobacteria	Alteromonadales	Alteromonadaceae	Marinobacter	unknown
1af84921d622affdd1dc3fac29a512ba	Bacteria	Bacteroidetes	Flavobacteriia	Flavobacteriales	Flavobacteriaceae	Mesonia	unknown
f17d1d9fe52a71bc33bb299d1d270733	Bacteria	Spirochaetes	Spirochaetes	Spirochaetales	Spirochaetaceae	Spirochaeta	aurantia
6165ee899e159cbaa6a4fbe3d29e5412	Bacteria	Proteobacteria	Alphaproteobacteria	Rhizobiales	Rhizobiaceae	Agrobacterium	unknown
0733c292c90387958831a21ec657cb75	Bacteria	Actinobacteria	Actinobacteria	Actinomycetales	Corynebacteriaceae	Corynebacterium	unknown
3a1c0657226ed1a1ece40b7e1b96e5a3	Bacteria	Proteobacteria	Gammaproteobacteria	Salinisphaerales	Salinisphaeraceae	Salinisphaera	unknown
[truncated: 3,521 more rows]

## Sheet: S5_pairwise_permanova_polyp
Table S5: Pairwise Permanova on the Bray-Curtis distances for the recolonization of polyps.
[truncated: 172 more rows]

[truncated: 6 more sheets: S6_pairwise_permanova_tube, S7_ASV_short, S8_Isolate_Genome, S9_PCA_dimension1, S10_common_regulated_genes, S11_Top20 regulated genes]
